# Supplementary material for: Enzymatic synthesis and nanopore sequencing of 12-letter supernumerary DNA
Source: Nat Commun. 2023 Oct 26;14:6820. doi: 10.1038/s41467-023-42406-z (PMC10603101; doi:10.1038/s41467-023-42406-z)
Supplement: Supplementary file 4 — Supplementary Data 1 [file 41467_2023_42406_MOESM4_ESM.xlsx]

## Sheet: active_kmer_model_sim
Kmer	Model	Coverage	KDE Mean level	Mean level	Median level	Max level	Min level	Std level
AAAA	ATGC	558	-0.705	-0.708474	-0.688545	0.127227	-1.84745	0.290511
AAAC	ATGC	491	-1.49	-1.3837	-1.44112	2.93253	-2.39355	0.369885
AAAG	ATGC	554	-0.83	-0.908884	-0.880715	0.512673	-2.41622	0.306927
AAAT	ATGC	488	-1.58	-1.60076	-1.60307	0.413291	-2.68933	0.323483
AACA	ATGC	514	-0.37	-0.361714	-0.358623	1.18423	-3.06259	0.318235
AACC	ATGC	539	-0.65	-0.649753	-0.652782	1.09429	-2.0134	0.250307
AACG	ATGC	462	-0.515	-0.508134	-0.511196	2.46845	-2.1512	0.334542
AACT	ATGC	477	-0.835	-0.82469	-0.833122	0.513687	-3.07602	0.273722
AAGA	ATGC	548	-0.995	-0.984367	-0.972828	1.03396	-3.85851	0.364245
AAGC	ATGC	545	-1.33	-1.26117	-1.29904	1.10692	-2.56889	0.297848
AAGG	ATGC	561	-1.125	-1.09712	-1.07519	0.0347534	-2.51188	0.321218
AAGT	ATGC	519	-1.64	-1.66328	-1.63918	1.12222	-3.23364	0.37542
AATA	ATGC	529	-1.095	-1.01308	-1.02076	1.88509	-2.62101	0.316178
AATC	ATGC	521	-1.67	-1.52719	-1.58367	2.01866	-2.90219	0.362887
AATG	ATGC	499	-1.34	-1.30631	-1.32988	1.97183	-1.89392	0.283143
AATT	ATGC	446	-2.33	-2.21341	-2.27001	0.29667	-4.08626	0.36526
ACAA	ATGC	522	1.49	1.39331	1.46674	2.37538	-1.17773	0.388139
ACAC	ATGC	496	0.79	0.754299	0.777446	2.31714	-0.530989	0.260635
ACAG	ATGC	530	1.205	1.10973	1.1583	2.36048	-0.534856	0.35203
ACAT	ATGC	503	0.665	0.605381	0.642944	1.7267	-0.800779	0.289551
ACCA	ATGC	553	1.495	1.42716	1.49131	2.75971	-0.769528	0.365417
ACCC	ATGC	543	1.25	1.16779	1.21247	2.3275	-1.46383	0.310206
ACCG	ATGC	524	1.33	1.27187	1.32596	2.05768	-0.920044	0.3536
ACCT	ATGC	557	1.05	0.969848	1.0293	2.05505	-1.22753	0.323165
ACGA	ATGC	514	0.845	0.870789	0.894098	1.84597	-1.41261	0.411518
ACGC	ATGC	490	0.63	0.566283	0.612762	1.59959	-1.34982	0.342565
ACGG	ATGC	474	1.015	0.891896	0.950616	1.71825	-1.67941	0.374412
ACGT	ATGC	471	0.51	0.429486	0.490681	1.43223	-1.74924	0.376361
ACTA	ATGC	531	0.825	0.843329	0.836865	2.86714	-0.461339	0.260415
ACTC	ATGC	522	0.13	0.139381	0.140783	1.96194	-1.45238	0.254247
ACTG	ATGC	505	0.49	0.477866	0.4851	1.28935	-1.15024	0.299171
ACTT	ATGC	511	-0.45	-0.461097	-0.456027	0.440745	-2.4602	0.218386
AGAA	ATGC	553	-1.47	-1.47137	-1.46335	-0.1903	-2.71377	0.33935
AGAC	ATGC	432	-2.32	-2.25773	-2.32383	0.111518	-3.48155	0.389472
AGAG	ATGC	564	-1.67	-1.61221	-1.62091	-0.0341233	-2.58608	0.282599
AGAT	ATGC	548	-2.515	-2.46126	-2.49846	0.271782	-3.12492	0.30618
AGCA	ATGC	556	-0.665	-0.585051	-0.612016	0.944368	-2.28547	0.284821
AGCC	ATGC	563	-0.915	-0.902077	-0.915361	1.09261	-2.28711	0.252102
AGCG	ATGC	542	-1.02	-0.910778	-0.930767	0.92958	-2.47329	0.289225
AGCT	ATGC	554	-1.15	-1.08175	-1.12093	0.745262	-2.48068	0.284763
AGGA	ATGC	569	-1.83	-1.74395	-1.7482	0.356456	-3.09963	0.355851
AGGC	ATGC	569	-2.035	-1.93964	-1.98804	-0.359101	-2.82899	0.265548
AGGG	ATGC	564	-1.645	-1.65814	-1.64451	-0.64701	-2.73352	0.306768
AGGT	ATGC	561	-2.28	-2.24089	-2.26061	0.68622	-3.36924	0.327425
AGTA	ATGC	553	-1.68	-1.64712	-1.67839	1.2085	-2.90756	0.327668
AGTC	ATGC	513	-2.425	-2.26979	-2.33178	1.2561	-3.36684	0.366891
AGTG	ATGC	536	-2.17	-2.12359	-2.15804	-0.432763	-3.43467	0.292926
AGTT	ATGC	494	-3.06	-2.91057	-3.00179	-0.29842	-3.67127	0.422902
ATAA	ATGC	517	1.96	1.70847	1.84584	2.73254	-1.40536	0.600321
ATAC	ATGC	525	1.575	1.43672	1.51232	2.5887	-1.35307	0.416569
ATAG	ATGC	550	1.82	1.59119	1.69238	2.68561	-1.11051	0.46078
ATAT	ATGC	532	1.725	1.52236	1.63005	3.14926	-1.06853	0.5571
ATCA	ATGC	531	2.88	2.66867	2.796	3.63434	-2.46444	0.570659
ATCC	ATGC	533	2.81	2.66703	2.75724	3.48175	-1.70452	0.46868
ATCG	ATGC	536	2.84	2.63034	2.74337	3.3607	-0.349464	0.507052
ATCT	ATGC	551	2.785	2.55058	2.69122	3.4068	-1.10233	0.578247
ATGA	ATGC	524	1.475	1.38605	1.47322	2.7275	-2.72356	0.59181
ATGC	ATGC	511	1.765	1.55126	1.68235	2.58507	-1.15252	0.505906
ATGG	ATGC	538	1.795	1.60798	1.6958	2.71018	-1.59731	0.483645
ATGT	ATGC	523	1.985	1.73222	1.87399	3.07354	-1.37014	0.62276
ATTA	ATGC	488	1.41	1.36475	1.40113	2.40572	-1.4636	0.378556
ATTC	ATGC	502	1.09	0.975048	1.00735	2.57147	-1.73966	0.330404
ATTG	ATGC	480	1.315	1.12983	1.17392	2.35996	-1.37989	0.373287
ATTT	ATGC	501	0.605	0.440223	0.48279	1.45862	-2.11464	0.346605
CAAA	ATGC	559	-0.13	-0.109233	-0.123785	2.74965	-1.95797	0.382556
CAAC	ATGC	489	-0.975	-0.848177	-0.902991	1.42662	-1.59316	0.271024
CAAG	ATGC	546	-0.34	-0.279146	-0.281492	0.708002	-1.56729	0.309455
CAAT	ATGC	499	-1.135	-1.06548	-1.09652	1.26696	-2.27243	0.345781
CACA	ATGC	535	0.24	0.270282	0.259954	1.74828	-1.63636	0.225792
CACC	ATGC	553	0.03	0.0367466	0.0218061	1.4298	-2.02661	0.22717
CACG	ATGC	478	0.135	0.148833	0.133344	2.10184	-0.976575	0.24321
CACT	ATGC	526	-0.27	-0.231408	-0.250051	1.18488	-1.56142	0.235114
CAGA	ATGC	565	-0.75	-0.664755	-0.69829	1.15637	-2.0888	0.386323
CAGC	ATGC	552	-0.955	-0.904919	-0.944577	1.05216	-1.53327	0.275865
CAGG	ATGC	570	-0.605	-0.652249	-0.643937	0.659576	-2.76357	0.344195
CAGT	ATGC	512	-1.515	-1.38864	-1.42402	1.00354	-3.82652	0.440115
CATA	ATGC	535	-0.5	-0.422561	-0.468475	1.83522	-2.12693	0.345046
CATC	ATGC	537	-1.085	-0.992992	-1.05998	2.38758	-1.923	0.327242
CATG	ATGC	510	-0.83	-0.719171	-0.77685	2.36483	-2.36193	0.390842
CATT	ATGC	496	-1.83	-1.67698	-1.77544	0.649001	-2.56867	0.409901
CCAA	ATGC	566	1.15	1.11166	1.12135	2.32835	-0.97217	0.262647
CCAC	ATGC	538	0.44	0.536449	0.514699	1.61899	-1.31065	0.288042
CCAG	ATGC	573	0.91	0.865946	0.884601	1.51977	-1.40489	0.228962
CCAT	ATGC	521	0.275	0.296872	0.283191	1.42533	-1.12212	0.252597
CCCA	ATGC	571	1.13	1.12102	1.11967	3.60118	0.0739925	0.287455
CCGA	ATGC	569	0.555	0.532775	0.538224	2.32952	-1.82991	0.319889
CCTA	ATGC	560	0.565	0.58292	0.560222	1.95208	-0.512687	0.254922
CGAA	ATGC	559	-0.97	-0.855138	-0.877892	0.679373	-2.41176	0.313585
CGAC	ATGC	533	-1.69	-1.63342	-1.67016	0.564223	-2.8463	0.266657
CGAG	ATGC	561	-1.01	-0.98021	-0.989905	0.747213	-2.3979	0.284822
CGAT	ATGC	531	-1.875	-1.85784	-1.89407	1.14299	-2.8147	0.388096
CGCA	ATGC	545	-0.26	-0.220157	-0.245243	1.17734	-1.33843	0.241154
CGGA	ATGC	566	-1.11	-1.054	-1.07341	0.832627	-2.80787	0.368383
CGTA	ATGC	541	-1.265	-1.15073	-1.21691	1.28099	-2.44506	0.371219
CTAA	ATGC	555	1.71	1.64486	1.68512	2.50643	-1.04416	0.34627
CTAC	ATGC	552	1.355	1.36075	1.37221	2.60086	0.108	0.286235
CTAG	ATGC	563	1.545	1.46776	1.51804	2.7104	-0.988197	0.359697
CTAT	ATGC	545	1.415	1.35912	1.3896	2.65662	-0.722177	0.339763
CTCA	ATGC	571	2.33	2.20334	2.29264	2.85301	-0.187257	0.425651
CTGA	ATGC	571	1.15	1.1168	1.14101	1.8769	-0.900248	0.309824
CTTA	ATGC	551	0.985	1.02227	1.02384	2.68435	-1.98283	0.350482
GAAA	ATGC	568	-1.41	-1.4111	-1.4258	1.64428	-2.96554	0.301045
GAAC	ATGC	509	-2.23	-2.24748	-2.25365	-0.521365	-3.48357	0.310886
GAAG	ATGC	554	-1.605	-1.61396	-1.61024	0.669141	-2.95429	0.294191
GAAT	ATGC	503	-2.36	-2.38323	-2.40142	1.14606	-3.19074	0.353492
GACA	ATGC	524	-0.735	-0.77726	-0.75885	1.70843	-2.77676	0.368937
GACC	ATGC	522	-1.07	-1.15972	-1.13564	1.20788	-2.7965	0.367943
GACG	ATGC	507	-0.91	-0.963506	-0.947586	1.37072	-2.40191	0.300983
GACT	ATGC	505	-1.25	-1.28151	-1.26524	0.487607	-2.69391	0.244838
GAGA	ATGC	559	-1.49	-1.61139	-1.55048	-0.184059	-2.85581	0.36907
GAGC	ATGC	554	-1.96	-1.90753	-1.9222	-0.73543	-3.03573	0.264724
GAGG	ATGC	569	-1.455	-1.5978	-1.54981	2.44211	-2.68672	0.370548
GAGT	ATGC	515	-2.06	-2.15589	-2.12871	0.465703	-3.35267	0.297289
GATA	ATGC	551	-1.51	-1.52853	-1.52492	1.0571	-3.06424	0.331254
GATC	ATGC	537	-2.14	-2.08612	-2.11833	-0.0232793	-2.95288	0.34546
GATG	ATGC	554	-1.91	-1.86271	-1.89013	1.25966	-3.1309	0.345808
GATT	ATGC	515	-2.715	-2.66712	-2.70338	-0.781769	-3.6248	0.322668
GCAA	ATGC	535	1.28	1.14021	1.20175	2.08179	-2.28547	0.418342
GCAC	ATGC	499	0.485	0.398054	0.447194	2.14088	-0.921106	0.347188
GCAG	ATGC	553	0.895	0.823543	0.880628	2.42062	-1.45078	0.400328
GCAT	ATGC	523	0.345	0.293445	0.344371	1.19231	-2.14123	0.379751
GCCA	ATGC	568	1.4	1.2771	1.3384	2.78626	-1.70577	0.385481
GCGA	ATGC	557	0.62	0.653734	0.695646	2.2646	-1.50108	0.405195
GCTA	ATGC	550	0.595	0.640165	0.63429	1.64189	-1.32448	0.287905
GGAA	ATGC	565	-2.21	-2.09473	-2.16305	0.449833	-3.90297	0.396015
GGAC	ATGC	539	-3.13	-3.00779	-3.06975	-1.26281	-3.78313	0.317521
GGAG	ATGC	564	-2.325	-2.22686	-2.2773	1.18531	-3.27107	0.295139
GGAT	ATGC	548	-3.215	-3.10982	-3.17105	-0.729693	-4.1744	0.332063
GGCA	ATGC	561	-0.94	-0.943282	-0.937258	0.227232	-2.5399	0.270652
GGGA	ATGC	565	-2.05	-2.01996	-2.02148	-0.482926	-3.18804	0.335682
GGTA	ATGC	563	-2.06	-1.95775	-1.98142	0.848818	-2.93637	0.32118
GTAA	ATGC	534	1.54	1.3033	1.42013	2.89098	-1.86504	0.563168
GTAC	ATGC	531	0.99	0.862439	0.937946	2.02787	-1.9847	0.438116
GTAG	ATGC	556	1.26	1.12251	1.21606	2.55123	-1.51925	0.465451
GTAT	ATGC	539	1.18	0.992258	1.08101	2.77233	-1.68548	0.532875
GTCA	ATGC	542	2.43	2.21136	2.33151	3.15573	-0.586511	0.484089
GTGA	ATGC	513	1.245	1.02313	1.1262	2.03255	-1.73443	0.542754
GTTA	ATGC	514	1.06	0.926255	0.971038	1.79207	-1.73074	0.349501
TAAA	ATGC	557	0.05	-0.011569	0.0150554	1.45097	-1.69062	0.313987
TAAC	ATGC	509	-0.79	-0.690937	-0.744959	1.55748	-2.17475	0.333344
TAAG	ATGC	557	-0.12	-0.111217	-0.115417	1.36088	-1.54146	0.284572
TAAT	ATGC	502	-0.955	-0.879677	-0.917738	2.49372	-3.44476	0.453593
TACA	ATGC	558	0.235	0.301529	0.279602	1.93184	-1.42999	0.262321
TACC	ATGC	560	0.045	0.102106	0.0553442	2.3554	-1.55519	0.282264
TACG	ATGC	540	0.13	0.139591	0.136434	1.39413	-1.51798	0.234331
TACT	ATGC	547	-0.17	-0.134886	-0.155991	1.38554	-1.47067	0.24713
TAGA	ATGC	560	-0.395	-0.283941	-0.306833	1.23457	-2.2384	0.353039
TAGC	ATGC	562	-0.605	-0.599928	-0.605775	1.63989	-2.61482	0.265344
TAGG	ATGC	564	-0.365	-0.252403	-0.254341	1.42028	-1.55988	0.330803
TAGT	ATGC	552	-0.9	-0.925062	-0.911105	1.75448	-2.94145	0.359148
TATA	ATGC	532	-0.39	-0.226133	-0.313722	2.29941	-2.11688	0.439912
TATC	ATGC	555	-0.825	-0.621342	-0.722084	2.79021	-2.52528	0.424962
TATG	ATGC	551	-0.645	-0.507715	-0.585457	1.75976	-1.31165	0.382206
TATT	ATGC	524	-1.47	-1.2709	-1.39909	1.5779	-2.44673	0.492127
TCAA	ATGC	558	1.09	1.12175	1.11829	3.26171	-0.444537	0.282019
TCAC	ATGC	511	0.515	0.590931	0.554928	2.23219	-1.36466	0.278555
TCAG	ATGC	567	0.955	0.963058	0.948571	2.64362	-0.991985	0.353671
TCAT	ATGC	509	0.29	0.379283	0.360055	2.51443	-2.27874	0.375428
TCCA	ATGC	567	0.98	1.03998	1.01308	2.76005	-0.693694	0.295976
TCGA	ATGC	560	0.64	0.694332	0.679042	2.27399	-1.39471	0.355118
TCTA	ATGC	555	0.435	0.576277	0.52404	2.70753	-2.27798	0.341642
TGAA	ATGC	561	-0.74	-0.726308	-0.728425	1.26824	-2.97811	0.390875
TGAC	ATGC	549	-1.625	-1.52936	-1.58521	1.3303	-2.11354	0.303792
TGAG	ATGC	563	-0.76	-0.796271	-0.792075	0.697679	-2.09302	0.310588
TGAT	ATGC	533	-1.79	-1.6978	-1.73292	1.19116	-2.98104	0.36807
TGCA	ATGC	544	-0.08	0.0235207	-0.0158226	1.61693	-2.37472	0.302458
TGGA	ATGC	572	-0.56	-0.557693	-0.57056	2.52827	-2.56523	0.450617
TGTA	ATGC	555	-0.84	-0.674964	-0.751821	2.16484	-2.14825	0.420586
TTAA	ATGC	517	1.265	1.31588	1.31896	2.06058	-0.727349	0.303873
TTAC	ATGC	541	0.98	0.919833	0.954395	2.32833	-0.58145	0.253527
TTAG	ATGC	562	1.1	1.12962	1.13902	2.13366	-1.45525	0.321159
TTAT	ATGC	513	1.005	0.931433	0.968182	1.96011	-0.728139	0.258482
TTCA	ATGC	568	1.775	1.71084	1.74708	2.77512	0.2343	0.303287
TTGA	ATGC	556	0.875	0.896737	0.90635	1.71184	-0.677002	0.263929
TTTA	ATGC	558	0.7	0.778576	0.763543	2.42355	-0.162667	0.248099
CCCT	ATGC	568	0.62	0.610592	0.619791	1.42863	-1.51799	0.267767
CCGT	ATGC	475	-0.02	0.00578102	-2.85399e-05	1.07375	-1.15824	0.245901
CCTC	ATGC	570	-0.075	-0.0101088	-0.0549756	2.4573	-0.826569	0.301899
CCTG	ATGC	570	0.15	0.219787	0.192206	1.60866	-1.1291	0.279337
CCTT	ATGC	568	-0.74	-0.636163	-0.684106	0.95362	-1.47118	0.297052
CGCT	ATGC	541	-0.83	-0.813621	-0.831872	0.611641	-2.15269	0.230636
CGGT	ATGC	518	-1.635	-1.60382	-1.63033	0.576087	-3.21801	0.395174
CGTC	ATGC	482	-1.865	-1.65602	-1.79408	0.523934	-2.29472	0.436441
CGTG	ATGC	500	-1.785	-1.5634	-1.64302	0.879798	-2.27505	0.399036
CGTT	ATGC	471	-2.645	-2.41381	-2.55541	0.204305	-3.20813	0.497649
CTCC	ATGC	572	2.225	2.1636	2.22392	3.13867	-0.304997	0.380242
CTCG	ATGC	562	2.23	2.16476	2.22123	3.37555	0.0189421	0.384247
CTCT	ATGC	568	2.23	2.10336	2.18289	3.05086	-0.769736	0.40264
CTGC	ATGC	556	1.225	1.09358	1.12569	1.98614	-0.713358	0.312445
CTGG	ATGC	574	1.305	1.21406	1.25764	2.53656	-1.51426	0.353663
CTGT	ATGC	539	1.155	1.19452	1.19688	2.12159	0.175939	0.304292
CTTC	ATGC	556	0.695	0.6594	0.65788	2.5427	-0.262249	0.241665
CTTG	ATGC	551	0.7	0.811316	0.824981	1.98052	-0.692123	0.303215
CTTT	ATGC	559	0.23	0.176721	0.192437	2.05237	-1.01312	0.270577
GCCT	ATGC	568	0.875	0.792402	0.856099	1.61866	-1.15632	0.369334
GCGT	ATGC	479	0.385	0.239393	0.28881	1.35617	-2.54766	0.403036
GCTC	ATGC	551	-0.1	-0.0838982	-0.0768472	1.62925	-4.98753	0.342885
GCTG	ATGC	555	0.245	0.30211	0.290958	2.24756	-1.26353	0.330401
GCTT	ATGC	549	-0.62	-0.622125	-0.632106	0.591481	-2.76201	0.265346
GGCT	ATGC	566	-1.41	-1.43299	-1.42691	0.263431	-4.28445	0.259894
GGGT	ATGC	541	-2.545	-2.53476	-2.54114	0.779787	-3.6904	0.373154
GGTC	ATGC	516	-2.725	-2.54117	-2.63031	-0.0808998	-3.48722	0.39761
GGTG	ATGC	555	-2.44	-2.38115	-2.41843	-0.811626	-3.19216	0.310912
GGTT	ATGC	536	-3.255	-3.18723	-3.23731	-0.576019	-4.14669	0.335923
GTCC	ATGC	537	2.27	2.14073	2.23168	3.17875	-0.937262	0.444657
GTCG	ATGC	535	2.33	2.12495	2.24919	3.05724	-1.41704	0.516236
GTCT	ATGC	417	2.29	2.08736	2.24007	2.99044	-0.397401	0.555756
GTGC	ATGC	492	1.105	1.03816	1.1039	2.51076	-1.80832	0.505039
GTGG	ATGC	547	1.34	1.17613	1.27483	2.72864	-2.28773	0.561627
GTGT	ATGC	498	1.44	1.28033	1.40392	2.25382	-1.82204	0.57356
GTTC	ATGC	508	0.515	0.487256	0.49758	2.09501	-1.21331	0.279838
GTTG	ATGC	477	0.665	0.674649	0.685679	2.3526	-1.06643	0.345962
GTTT	ATGC	498	0.085	-0.00722264	0.0299264	2.6091	-2.72477	0.340689
TCCC	ATGC	570	0.84	0.878232	0.835626	2.34887	-0.592832	0.298594
TCCG	ATGC	570	0.88	0.905159	0.889612	2.482	-1.85304	0.289616
TCCT	ATGC	571	0.545	0.615855	0.602429	2.32425	-0.853925	0.318027
TCGC	ATGC	560	0.37	0.399643	0.392568	1.87581	-1.14078	0.292912
TCGG	ATGC	564	0.7	0.739578	0.720616	2.07233	-0.791793	0.296661
TCGT	ATGC	520	0.15	0.19185	0.188399	1.90241	-2.69862	0.410723
TCTC	ATGC	565	0.035	0.119669	0.0481893	2.7844	-1.43495	0.393817
TCTG	ATGC	569	0.155	0.321809	0.280003	2.8268	-2.05511	0.328817
TCTT	ATGC	554	-0.555	-0.499203	-0.526486	1.53837	-2.0159	0.327224
TGCC	ATGC	567	-0.29	-0.21578	-0.252978	1.65494	-2.00752	0.281493
TGCG	ATGC	536	-0.22	-0.146613	-0.173959	1.41949	-1.92137	0.272551
TGCT	ATGC	547	-0.465	-0.388913	-0.441624	2.19288	-1.44612	0.340768
TGGC	ATGC	565	-0.88	-0.82367	-0.853525	1.60429	-1.97078	0.2836
TGGG	ATGC	569	-0.425	-0.397281	-0.404746	1.17746	-2.08197	0.330885
TGGT	ATGC	555	-1.1	-1.03241	-1.06297	1.307	-2.83326	0.381375
TGTC	ATGC	531	-1.195	-1.00513	-1.13433	2.94761	-1.91275	0.489788
TGTG	ATGC	549	-1.185	-0.940356	-1.06736	1.87975	-2.36309	0.539945
TGTT	ATGC	512	-1.87	-1.68331	-1.79551	0.319235	-2.68025	0.440275
TTCC	ATGC	566	1.695	1.60266	1.62579	2.60346	0.327161	0.271447
TTCG	ATGC	553	1.585	1.62677	1.64347	2.59058	-0.379493	0.307594
TTCT	ATGC	562	1.7	1.59334	1.63483	2.79523	-0.6336	0.306684
TTGC	ATGC	533	0.905	0.806902	0.824811	2.50113	-0.87843	0.307637
TTGG	ATGC	561	0.945	0.934517	0.977695	1.65993	-1.6782	0.389063
TTGT	ATGC	508	0.875	0.819874	0.851804	1.71203	-1.69431	0.313604
TTTC	ATGC	566	0.31	0.357378	0.342074	1.56665	-0.691519	0.224476
TTTG	ATGC	548	0.64	0.580381	0.593995	1.30962	-1.34814	0.25603
TTTT	ATGC	560	-0.02	-0.0114345	-0.0169029	0.81299	-1.76341	0.248518
CCCG	ATGC	563	0.865	0.896903	0.911495	2.27677	-0.351751	0.262665
CCGC	ATGC	527	0.315	0.295046	0.288054	1.47931	-1.42685	0.246363
CCGG	ATGC	561	0.605	0.556451	0.569366	1.80066	-1.52991	0.262747
CGCC	ATGC	554	-0.56	-0.479317	-0.520263	1.06218	-1.73191	0.259402
CGCG	ATGC	509	-0.56	-0.480735	-0.508883	0.810398	-1.88668	0.29502
CGGC	ATGC	547	-1.31	-1.25047	-1.28232	0.63365	-2.16581	0.258428
CGGG	ATGC	565	-0.95	-0.892289	-0.907035	0.618698	-2.60194	0.321364
GCCC	ATGC	557	1.07	0.969549	1.02415	2.58258	-1.59416	0.380466
GCCG	ATGC	542	1.225	1.11137	1.15534	2.29899	-1.17793	0.35023
GCGC	ATGC	499	0.33	0.3141	0.349691	1.37348	-1.3883	0.327429
GCGG	ATGC	524	0.79	0.687515	0.742384	1.8586	-1.61002	0.385591
GGCC	ATGC	551	-1.25	-1.22795	-1.23575	0.664601	-3.14547	0.282093
GGCG	ATGC	559	-1.185	-1.1025	-1.13064	1.93298	-2.28196	0.324779
GGGC	ATGC	565	-2.36	-2.30261	-2.35055	-0.28051	-3.29711	0.299349
GGGG	ATGC	573	-1.825	-1.94165	-1.90705	-0.157138	-3.1553	0.325746
CCCC	ATGC	565	0.87	0.840794	0.863038	1.55123	-1.0339	0.265156
AAAB	B	83	-0.725	-0.682759	-0.696885	0.839111	-1.7644	0.395015
AABA	B	37	-0.775	-0.548978	-0.654344	0.424305	-1.36472	0.460101
AABC	B	99	-0.415	-0.781717	-0.617082	0.339214	-2.45793	0.568766
AABG	B	189	-0.545	-0.724356	-0.65074	0.149872	-2.23498	0.424265
AABT	B	31	-1.23	-1.13735	-1.14868	-0.176767	-2.40893	0.540098
AACB	B	623	-0.565	-0.578197	-0.567075	1.21852	-1.87373	0.240147
AAGB	B	223	-0.85	-0.939117	-0.899638	0.282483	-2.0285	0.376257
AATB	B	479	-1.195	-1.15033	-1.15853	0.0742601	-2.2938	0.201425
ABAA	B	64	-0.86	-0.636463	-0.668453	0.353213	-1.70002	0.458112
ABAC	B	23	-0.865	-0.884799	-0.919007	0.886827	-2.17743	0.75466
ABAG	B	104	-0.84	-0.963402	-0.933953	0.0877876	-2.16708	0.431044
ABAT	B	17	-1.735	-1.61943	-1.6556	-0.689516	-2.43982	0.4366
ABCA	B	644	-0.02	-0.160966	-0.12443	1.41626	-3.0308	0.394642
ABCC	B	37	-0.12	-0.35156	-0.321142	0.25567	-2.2063	0.419582
ABCG	B	157	-0.4	-0.318294	-0.322128	0.746493	-1.69249	0.367531
ABCT	B	99	-0.65	-0.569226	-0.622215	1.58944	-2.40182	0.476858
ABGA	B	676	-0.66	-0.880009	-0.790489	0.433905	-3.40819	0.429091
ABGC	B	127	-1.27	-1.03314	-1.06544	0.24013	-3.11972	0.565124
ABGG	B	633	-0.87	-1.08392	-1.04431	-0.0521167	-2.56878	0.420287
ABGT	B	216	-1.23	-1.43484	-1.3916	0.302958	-2.82604	0.421218
ABTA	B	117	-0.68	-0.622439	-0.622121	0.404256	-2.44562	0.405145
ABTC	B	42	-1.175	-1.14386	-1.14373	0.304221	-2.21804	0.473113
ABTG	B	71	-0.905	-0.870889	-0.890971	0.755777	-1.97547	0.497289
ABTT	B	52	-1.79	-1.79068	-1.78789	-0.847609	-2.94896	0.387908
ACAB	B	418	1.34	1.20913	1.30146	2.55827	-2.60464	0.474112
ACBA	B	359	1.89	1.70102	1.81516	2.41435	-1.13225	0.483753
ACBC	B	828	1.355	1.26271	1.34806	1.98936	-0.66927	0.382265
ACBG	B	1672	1.61	1.49438	1.57446	2.57759	-2.02086	0.404657
ACBT	B	252	1.285	1.11429	1.24296	1.80211	-1.83407	0.476071
ACCB	B	741	1.51	1.40028	1.44435	2.28473	-0.510324	0.267783
ACGB	B	249	0.895	0.760681	0.85179	2.11307	-1.55195	0.411014
ACTB	B	2056	0.715	0.717836	0.698131	3.26534	-0.985441	0.309859
AGAB	B	548	-1.545	-1.33713	-1.41288	0.0756298	-3.2847	0.371438
AGBA	B	170	-1.255	-1.12033	-1.15328	-0.0851783	-3.47935	0.52464
AGBC	B	581	-0.86	-1.04235	-0.928472	0.803062	-3.22945	0.53615
AGBG	B	673	-0.955	-1.2117	-1.18874	0.888636	-2.33908	0.445828
AGBT	B	337	-1.16	-1.44387	-1.34637	0.683644	-2.74503	0.53981
AGCB	B	701	-0.75	-0.727623	-0.737924	1.43	-3.1462	0.285606
AGGB	B	774	-1.465	-1.32537	-1.38037	0.933471	-2.84543	0.428514
AGTB	B	1085	-1.755	-1.64943	-1.71192	0.363355	-3.21168	0.300311
ATAB	B	130	1.875	1.67506	1.77822	2.48918	0.148534	0.409601
ATBA	B	444	2.97	2.65704	2.8184	3.71078	-1.78925	0.632483
ATBC	B	1090	3.185	2.81377	3.02017	4.11835	-1.47904	0.759491
ATBG	B	1978	2.74	2.4888	2.62636	3.8636	-1.42656	0.543298
ATBT	B	311	3.485	2.87729	3.28791	4.39903	-1.76343	1.19506
ATCB	B	328	2.775	2.54295	2.69525	3.30533	-0.450035	0.506485
ATGB	B	138	1.525	1.38288	1.45493	2.15928	0.0857792	0.430499
ATTB	B	551	1.885	1.74277	1.82169	2.89463	-0.902607	0.380935
BAAA	B	201	-0.265	-0.566393	-0.370439	0.666363	-2.28484	0.551179
BAAC	B	268	-0.73	-0.810306	-0.772148	0.733877	-2.65793	0.422344
BAAG	B	258	-0.465	-0.802154	-0.638187	0.460532	-2.39311	0.527024
BAAT	B	201	-1.055	-1.23928	-1.14901	0.374803	-2.72586	0.514009
BACA	B	169	-0.15	-0.105	-0.105473	1.15165	-2.00418	0.284499
BACC	B	206	-0.11	-0.191854	-0.137261	2.75158	-2.38086	0.451826
BACG	B	49	-0.195	-0.217342	-0.264741	2.7806	-1.40387	0.551976
BACT	B	303	-0.275	-0.401347	-0.329003	0.99832	-3.26137	0.380921
BAGA	B	665	-0.695	-0.72996	-0.681566	0.35303	-2.85537	0.413283
BAGC	B	576	-1.23	-1.06464	-1.09558	0.338113	-2.19491	0.310582
BAGG	B	376	-0.675	-0.930803	-0.760063	-0.145061	-2.93102	0.51473
BAGT	B	1617	-1.26	-1.30394	-1.27724	0.345	-3.46057	0.41841
BATA	B	313	-0.385	-0.487277	-0.428106	1.84572	-2.30127	0.341131
BATC	B	241	-1.075	-1.07766	-1.06023	0.890263	-3.2725	0.481694
BATG	B	146	-0.91	-0.954908	-0.912393	1.02714	-2.59652	0.460353
BATT	B	319	-1.765	-1.69382	-1.74261	0.415486	-2.72835	0.333439
BCAA	B	2183	0.905	0.783887	0.824856	2.67264	-2.52293	0.364995
BCAC	B	1114	0.33	0.408083	0.330423	2.76951	-2.24015	0.572645
BCAG	B	1696	0.465	0.396842	0.421906	1.92785	-2.13663	0.341482
BCAT	B	259	0.04	0.0109603	0.0221567	2.65213	-2.03099	0.380603
BCCA	B	335	0.905	1.20813	1.0333	3.32238	-1.04616	0.689664
BCCC	B	306	0.525	0.791027	0.604518	3.17256	-1.51006	0.615662
BCCG	B	83	0.8	1.20763	0.937331	2.91434	-0.481788	0.782968
BCCT	B	497	0.32	0.370242	0.305372	2.9961	-1.02911	0.443262
BCGA	B	1175	0.075	0.0659505	0.0600377	2.15191	-1.91011	0.334993
BCGC	B	628	-0.195	-0.10994	-0.157698	1.75625	-1.88711	0.344311
BCGG	B	294	0.04	0.106531	0.0718423	2.51979	-1.52291	0.409321
BCGT	B	639	-0.415	-0.411666	-0.421013	1.13534	-1.8295	0.367585
BCTA	B	622	0.505	0.63761	0.584472	3.3962	-1.15825	0.494361
BCTC	B	452	-0.15	-0.0745062	-0.112503	2.94216	-1.41041	0.472849
BCTG	B	367	-0.005	0.115238	0.0424119	2.91252	-1.06053	0.417009
BCTT	B	240	-0.715	-0.695147	-0.712793	0.647216	-1.17484	0.217756
BGAA	B	1831	-1.105	-1.43576	-1.25979	0.576083	-2.92797	0.565155
BGAC	B	1369	-1.785	-1.53814	-1.5719	0.798446	-3.22669	0.412478
BGAG	B	1274	-1.965	-1.60879	-1.64442	-0.228455	-2.54755	0.409155
BGAT	B	1320	-2.085	-2.191	-2.16545	1.22598	-3.22012	0.507854
BGCA	B	1702	-0.475	-0.430465	-0.448662	0.960916	-2.56284	0.235309
BGCC	B	691	-0.6	-0.606572	-0.598259	0.901044	-2.59847	0.322965
BGCG	B	326	-0.685	-0.632688	-0.660754	0.663462	-1.5518	0.308135
BGCT	B	868	-0.885	-0.840918	-0.863694	1.76519	-2.79828	0.305217
BGGA	B	2302	-1.325	-1.53728	-1.38433	0.442134	-5.00118	0.557001
BGGC	B	1058	-1.485	-1.4354	-1.43375	0.0388388	-2.6741	0.326836
BGGG	B	1720	-1.235	-1.58863	-1.39182	0.258627	-2.92831	0.537001
BGGT	B	2402	-1.785	-1.94205	-1.84954	0.112972	-3.58885	0.574725
BGTA	B	2704	-1.49	-1.3433	-1.40663	1.59725	-2.58088	0.295027
BGTC	B	1189	-1.995	-1.81094	-1.8762	1.0199	-2.84264	0.351845
BGTG	B	815	-1.89	-1.67479	-1.73952	0.710327	-2.81524	0.374872
BGTT	B	1347	-2.74	-2.52415	-2.60915	-0.0250688	-3.47778	0.385136
BTAA	B	352	1.315	1.19185	1.24098	3.01492	-1.16772	0.553419
BTAC	B	407	0.96	0.954793	0.963456	3.53925	-2.22606	0.58661
BTAG	B	249	1.05	0.959203	1.02268	3.14793	-1.06957	0.530606
BTAT	B	165	1.165	0.988008	1.08211	2.98889	-1.02589	0.526675
BTCA	B	282	2.125	1.99311	2.0538	4.01818	-2.14941	0.68291
BTCC	B	165	1.945	1.88486	1.92331	3.60627	-0.499116	0.618071
BTCG	B	87	1.915	1.89392	1.88739	3.71315	-0.827075	0.746222
BTCT	B	189	2.035	1.91572	1.99182	3.8586	-1.00521	0.731762
BTGA	B	346	0.755	0.565506	0.64676	2.90985	-2.31137	0.567918
BTGC	B	196	0.805	0.90094	0.82932	3.18147	-1.33719	0.679375
BTGG	B	153	0.73	0.845084	0.814247	3.48865	-1.56875	0.579275
BTGT	B	366	0.915	0.809751	0.844124	3.2365	-1.26583	0.587911
BTTA	B	224	0.865	0.860401	0.866137	2.71829	-1.1653	0.418258
BTTC	B	244	0.585	0.598805	0.591244	3.09384	-1.31822	0.425819
BTTG	B	237	0.66	0.545983	0.578774	2.56356	-2.10748	0.480668
BTTT	B	88	0.2	0.0735664	0.115228	0.976888	-0.823376	0.286999
CAAB	B	34	-0.07	0.0182024	-0.0403536	0.958271	-0.458542	0.301235
CABA	B	40	0.335	0.0329	0.176111	0.773799	-2.41541	0.560307
CABC	B	261	0.035	-0.0342902	0.0475866	1.41626	-1.83442	0.495912
CABG	B	442	0.11	-0.0261213	0.0297363	1.0857	-1.45529	0.359504
CABT	B	95	-0.265	-0.46061	-0.358363	0.863387	-2.06592	0.506062
CACB	B	515	0.29	0.302605	0.293225	1.57105	-0.43353	0.187704
CAGB	B	206	-0.57	-0.643981	-0.613276	0.693605	-1.95844	0.329581
CATB	B	775	-0.54	-0.432855	-0.464	1.93631	-1.63445	0.248604
CBAA	B	306	0.31	0.211961	0.26949	0.854645	-1.09275	0.300603
CBAC	B	195	-0.2	-0.254957	-0.232066	1.48471	-2.14077	0.409478
CBAG	B	808	0.07	-0.0130612	0.0330711	1.48393	-2.15218	0.308967
CBAT	B	256	-0.555	-0.649562	-0.596036	0.279087	-1.7213	0.273694
CBCA	B	1223	0.415	0.398245	0.394037	2.13842	-0.797198	0.282904
CBCC	B	280	0.025	0.0871902	0.0312313	2.4732	-1.61768	0.372701
CBCG	B	601	0.19	0.125038	0.132322	1.71702	-1.03242	0.275303
CBCT	B	493	-0.18	-0.191058	-0.18744	1.15466	-1.29391	0.205982
CBGA	B	1790	-0.255	-0.4655	-0.439448	0.844988	-1.8263	0.306836
CBGC	B	1012	-0.565	-0.500947	-0.530367	1.17907	-2.42954	0.308097
CBGG	B	1963	-0.51	-0.501951	-0.495174	0.865619	-1.86411	0.250617
CBGT	B	1462	-0.965	-1.08665	-1.07023	1.32543	-2.00102	0.300747
CBTA	B	292	-0.31	-0.218038	-0.27216	1.73898	-0.882864	0.351667
CBTC	B	268	-0.805	-0.728649	-0.78697	1.15788	-1.77427	0.355144
CBTG	B	354	-0.695	-0.516139	-0.570464	1.72417	-2.42539	0.36795
CBTT	B	221	-1.38	-1.33715	-1.38689	0.466921	-2.00405	0.376816
CCAB	B	78	0.99	0.946246	1.00026	1.50105	-1.0142	0.355504
CCBA	B	289	1.15	1.14803	1.206	1.7733	-0.663576	0.352658
CCBC	B	505	0.855	0.780541	0.80898	2.86195	-0.81942	0.227888
CCBG	B	1168	1.095	1.07475	1.10398	2.41257	-1.03967	0.278473
CCBT	B	266	0.73	0.625154	0.694879	1.54012	-0.618161	0.308847
CCCB	B	484	1.325	1.29774	1.3096	2.39851	0.533461	0.211164
CCGB	B	107	0.395	0.474366	0.432923	2.47387	-0.719784	0.348955
CCTB	B	1481	0.485	0.477335	0.474445	2.64697	-0.805619	0.211575
CGAB	B	125	-0.725	-0.702609	-0.7156	0.793835	-1.68142	0.348645
CGBA	B	85	-0.165	-0.455964	-0.376286	1.10441	-2.30387	0.605608
CGBC	B	205	-0.435	-0.520761	-0.427133	1.68221	-3.00427	0.593206
CGBG	B	328	-0.445	-0.574798	-0.544679	0.699796	-1.62737	0.345273
CGBT	B	107	-0.645	-1.02358	-0.843565	0.465459	-3.12163	0.651388
CGCB	B	198	-0.335	-0.237043	-0.30629	1.53621	-0.915312	0.309987
CGGB	B	165	-0.885	-0.946805	-0.923601	0.359851	-1.7251	0.282753
CGTB	B	631	-1.315	-1.19019	-1.26205	0.443589	-2.16417	0.331483
CTAB	B	84	1.705	1.68057	1.72007	2.36293	0.657894	0.32049
CTBA	B	710	2.49	2.27788	2.44852	3.3493	-0.7845	0.619933
CTBC	B	1543	2.715	2.40459	2.58579	3.73136	-2.09757	0.646243
CTBG	B	3608	2.335	2.19879	2.273	3.30482	-1.06785	0.413457
CTBT	B	409	2.955	2.46854	2.79889	3.80582	-0.860296	0.938476
CTCB	B	1974	2.28	2.15163	2.23396	2.78839	-0.595011	0.325648
CTGB	B	338	1.25	1.00029	1.15923	2.65644	-1.44344	0.464876
CTTB	B	4092	1.205	1.16002	1.18078	2.64688	-0.732098	0.297443
GAAB	B	114	-1.415	-1.34605	-1.39995	0.411357	-2.06992	0.369439
GABA	B	112	-1.71	-1.49722	-1.61538	0.248528	-2.55267	0.539852
GABC	B	501	-1	-1.41203	-1.33351	0.101257	-3.10512	0.5247
GABG	B	856	-1.535	-1.46113	-1.49708	0.32183	-3.24996	0.612274
GABT	B	103	-1.78	-1.5731	-1.64421	-0.289557	-2.8269	0.576326
GACB	B	671	-0.895	-0.913287	-0.885748	0.619353	-2.8441	0.305626
GAGB	B	421	-1.585	-1.4141	-1.47725	0.826337	-2.90866	0.418622
GATB	B	1680	-1.71	-1.66051	-1.67409	0.282867	-3.10313	0.244073
GBAA	B	128	-1.455	-1.11375	-1.10671	0.139005	-2.24378	0.499952
GBAC	B	54	-1.16	-1.74933	-1.65045	-0.035927	-3.35161	0.864474
GBAG	B	265	-1.515	-1.40073	-1.45399	0.344852	-3.35747	0.572692
GBAT	B	95	-1.48	-1.52516	-1.47458	-0.190755	-3.36484	0.60054
GBCA	B	1030	-0.68	-0.631315	-0.637187	0.723281	-2.54758	0.342513
GBCC	B	167	-0.675	-0.854931	-0.79261	0.689612	-3.20709	0.514214
GBCG	B	409	-0.73	-0.709517	-0.70834	0.473701	-1.9425	0.344819
GBCT	B	237	-0.9	-0.821613	-0.862046	3.16069	-1.9259	0.497486
GBGA	B	602	-1.28	-1.51286	-1.4329	0.955631	-3.07115	0.479898
GBGC	B	337	-1.245	-1.46773	-1.34475	0.0699146	-3.00986	0.566447
GBGG	B	845	-1.49	-1.49428	-1.48176	-0.21736	-4.088	0.418412
GBGT	B	513	-1.695	-1.89383	-1.86737	-0.265039	-2.97043	0.420649
GBTA	B	352	-0.985	-1.08593	-1.07073	0.519277	-2.16548	0.342656
GBTC	B	130	-1.645	-1.59668	-1.6285	0.487036	-2.85891	0.384113
GBTG	B	192	-1.38	-1.33261	-1.31426	0.0409853	-2.82359	0.427458
GBTT	B	206	-2.185	-2.1239	-2.1386	0.365796	-3.30731	0.387276
GCAB	B	119	1.03	0.722733	0.938516	2.40085	-2.02539	0.676381
GCBA	B	212	1.69	1.45236	1.61138	2.18862	-1.34822	0.53768
GCBC	B	596	1.18	0.981758	1.11488	1.64618	-1.55419	0.472866
GCBG	B	1164	1.405	1.2995	1.39422	2.43114	-2.35214	0.434046
GCBT	B	170	1.17	0.88432	1.08682	1.9536	-1.23958	0.536272
GCCB	B	417	1.345	1.21816	1.29145	1.7265	-1.18727	0.338956
GCGB	B	147	0.725	0.698426	0.751106	2.3039	-2.21206	0.795959
GCTB	B	1470	0.495	0.541287	0.523153	2.90618	-1.06383	0.316709
GGAB	B	568	-2.2	-2.09448	-2.17386	1.12839	-3.06371	0.361964
GGBA	B	172	-1.87	-1.48215	-1.60958	0.181939	-2.95085	0.639185
GGBC	B	853	-1.315	-1.48669	-1.42668	0.372696	-3.48764	0.540616
GGBG	B	880	-1.335	-1.55599	-1.4931	1.05763	-3.56765	0.554916
GGBT	B	337	-1.335	-1.64564	-1.5271	-0.384732	-3.30755	0.535324
GGCB	B	624	-1.075	-1.10081	-1.08183	0.544456	-2.25593	0.256339
GGGB	B	836	-1.905	-1.69017	-1.80435	0.756484	-2.88828	0.423613
GGTB	B	1111	-2.1	-2.02693	-2.0666	0.57651	-3.18559	0.270358
GTAB	B	21	1.1	0.95201	1.0701	3.04285	-1.12479	1.10974
GTBA	B	311	2.565	2.19905	2.40325	3.33128	-2.93102	0.82103
GTBC	B	1395	2.675	2.18623	2.51691	3.57665	-2.18251	0.912319
GTBG	B	2055	2.34	2.07126	2.24754	3.16253	-2.15402	0.635679
GTBT	B	290	2.99	2.04415	2.68193	4.07188	-2.27693	1.47038
GTCB	B	644	2.36	2.19262	2.29826	2.7653	-2.1504	0.395954
GTGB	B	121	1.05	0.830339	0.972055	2.34331	-1.80476	0.608371
GTTB	B	1635	1.46	1.21271	1.25355	3.35904	-2.08194	0.427069
TAAB	B	125	0.01	0.0530957	0.0231399	1.60504	-1.41219	0.332236
TABA	B	19	0.305	0.413093	0.331967	1.41361	-0.610332	0.426384
TABC	B	76	0.21	0.035309	0.189097	1.99721	-1.16397	0.523281
TABG	B	166	0.265	0.141096	0.205365	1.09192	-1.54239	0.368827
TABT	B	53	-0.33	-0.404006	-0.336264	1.5395	-2.97058	0.584582
TACB	B	1299	0.235	0.291497	0.259399	1.64903	-1.16852	0.208591
TAGB	B	910	-0.315	-0.352974	-0.348172	1.14689	-1.07963	0.252518
TATB	B	885	-0.295	-0.131474	-0.22245	2.95434	-1.37033	0.3622
TBAA	B	430	0.38	0.335119	0.353999	1.52262	-1.21628	0.283076
TBAC	B	455	-0.08	-0.0605359	-0.0769016	3.00157	-2.10108	0.384124
TBAG	B	2058	0.235	0.170805	0.191015	2.21128	-2.84648	0.283123
TBAT	B	651	-0.41	-0.424853	-0.417908	1.16592	-2.23676	0.334402
TBCA	B	2355	0.19	0.274673	0.196805	3.3642	-2.14093	0.541975
TBCC	B	737	-0.035	0.247839	0.0351795	3.49158	-1.84432	0.725847
TBCG	B	1568	-0.11	-0.024753	-0.0477014	2.97017	-1.03254	0.338947
TBCT	B	851	-0.24	-0.218953	-0.255338	3.12573	-1.42905	0.403717
TBGA	B	2724	-0.105	-0.132354	-0.117913	1.13953	-1.9244	0.324381
TBGC	B	2112	-0.37	-0.289235	-0.315861	2.61694	-1.75037	0.281438
TBGG	B	4036	-0.07	-0.085271	-0.073156	1.17953	-1.63498	0.283498
TBGT	B	3864	-0.69	-0.681483	-0.683704	2.22406	-2.51115	0.31347
TBTA	B	412	-0.23	-0.151627	-0.251831	3.50015	-1.74247	0.64978
TBTC	B	283	-0.765	-0.344327	-0.618107	4.16797	-1.89487	0.825851
TBTG	B	444	-0.34	-0.283073	-0.375319	4.09533	-1.71959	0.629671
TBTT	B	314	-1.32	-1.16806	-1.23291	0.794292	-2.0307	0.425826
TCAB	B	223	1.03	1.05649	1.05301	2.63489	-1.37617	0.344966
TCBA	B	705	1.2	1.19722	1.20548	2.68883	-0.759204	0.255703
TCBC	B	668	0.905	0.892444	0.910627	2.39512	-0.397639	0.257948
TCBG	B	2222	1.015	1.06582	1.06139	2.2692	-2.13313	0.230364
TCBT	B	447	0.805	0.719932	0.7829	1.58932	-1.3181	0.310052
TCCB	B	583	1.115	1.16071	1.11121	3.45421	-0.967528	0.332962
TCGB	B	221	0.74	0.727027	0.744933	2.65174	-1.53716	0.371655
TCTB	B	1261	0.455	0.592606	0.503987	2.73676	-1.53074	0.388729
TGAB	B	331	-0.645	-0.65654	-0.662301	1.01349	-2.17422	0.314101
TGBA	B	115	-0.415	-0.5289	-0.465222	0.413932	-1.95307	0.508179
TGBC	B	204	-0.16	-0.443721	-0.219353	0.426099	-2.17263	0.634698
TGBG	B	417	-0.25	-0.43319	-0.361995	0.687781	-1.85706	0.411487
TGBT	B	99	-1.11	-1.0425	-1.02416	-0.0435327	-2.68407	0.601373
TGCB	B	616	0.085	0.153452	0.108723	2.14219	-0.961721	0.276481
TGGB	B	467	-0.61	-0.603038	-0.599421	0.245852	-2.3127	0.280739
TGTB	B	1222	-0.75	-0.575516	-0.689258	2.62849	-2.39193	0.414846
TTAB	B	79	1.49	1.23993	1.32737	1.62789	-3.02468	0.580089
TTBA	B	2129	1.735	1.6756	1.72759	2.56846	-0.669614	0.347657
TTBC	B	1485	1.78	1.59217	1.70412	3.10218	-1.42047	0.464933
TTBG	B	5100	1.5	1.42513	1.45974	2.71906	-0.964112	0.359604
TTBT	B	443	1.955	1.67599	1.82983	3.14405	-0.128294	0.564787
TTCB	B	1097	1.92	1.85297	1.89407	3.72219	0.404695	0.233231
TTGB	B	238	1.065	0.936772	1.01889	2.00093	-0.574506	0.320883
TTTB	B	2871	0.85	1.09284	0.944644	2.75439	-0.699548	0.421901
AAAS	Sn	22	-0.85	-0.976923	-0.927651	0.929755	-2.31363	0.673689
AACS	Sn	403	-0.815	-0.727244	-0.776593	0.853479	-2.67226	0.297614
AAGS	Sn	117	-1.485	-1.20914	-1.37094	1.76198	-2.70706	0.644606
AASA	Sn	88	-1.015	-1.0724	-1.03804	0.519973	-2.47471	0.481065
AASC	Sn	88	-1.855	-1.84115	-1.86483	-0.799602	-2.52819	0.308279
AASG	Sn	48	-1.185	-1.08192	-1.15291	1.31949	-2.42828	0.659601
AAST	Sn	23	-2.465	-2.04024	-2.37955	-0.490149	-2.68233	0.658697
AATS	Sn	116	-2.115	-1.6384	-1.94254	0.804971	-2.91989	0.84897
ACAS	Sn	224	0.715	0.54967	0.650476	1.86996	-0.725625	0.433864
ACCS	Sn	1092	1.105	0.862243	0.978198	1.96605	-1.54993	0.46122
ACGS	Sn	468	0.56	0.436186	0.514943	1.99418	-2.32794	0.456577
ACSA	Sn	1233	-0.08	0.162367	-0.0199331	3.10001	-1.81308	0.673371
ACSC	Sn	149	0.725	0.184365	0.313922	1.72602	-1.47374	0.848796
ACSG	Sn	446	-0.14	0.00435991	-0.14445	1.95706	-2.08117	0.656433
ACST	Sn	98	-0.19	-0.219594	-0.191249	1.47223	-2.11243	0.885013
ACTS	Sn	688	0.51	0.119957	0.184254	3.2357	-2.04909	0.536273
AGAS	Sn	82	-1.255	-1.55322	-1.37887	0.463975	-4.06521	0.569475
AGCS	Sn	349	-0.24	-0.639334	-0.477606	0.516517	-2.0564	0.476815
AGGS	Sn	246	-2.02	-1.85706	-1.94027	0.765211	-2.83725	0.459209
AGSA	Sn	421	-1.39	-1.43357	-1.39461	1.16283	-3.28431	0.598389
AGSC	Sn	237	-2.555	-2.52637	-2.55629	-0.370255	-4.94208	0.384127
AGSG	Sn	97	-1.405	-1.53027	-1.457	-0.311335	-3.05068	0.62757
AGST	Sn	85	-3.09	-2.79034	-3.01476	0.133469	-3.31079	0.623495
AGTS	Sn	257	-2.995	-2.57856	-2.82173	-0.0801437	-3.61794	0.689283
ASAA	Sn	272	-0.95	-0.927703	-0.960697	1.3432	-2.46388	0.528558
ASAC	Sn	123	-2.19	-2.01118	-2.09098	1.00313	-3.21757	0.488
ASAG	Sn	164	-1.1	-1.18407	-1.14643	0.256591	-2.45436	0.417666
ASAT	Sn	124	-2.065	-1.90613	-1.98893	-0.403089	-2.95	0.468008
ASCA	Sn	48	-0.535	-0.456207	-0.498946	0.709227	-1.4837	0.449362
ASCC	Sn	151	-1.135	-0.994196	-1.09701	2.02813	-2.02091	0.601281
ASCG	Sn	52	-0.07	-0.343153	-0.236668	1.44771	-2.11601	0.64489
ASCT	Sn	157	0.135	-0.535645	-0.521652	0.451392	-1.90824	0.630297
ASGA	Sn	128	-1.225	-1.21888	-1.24011	1.76933	-2.55667	0.606823
ASGC	Sn	59	-1.89	-1.80291	-1.86538	-0.171373	-2.82432	0.47687
ASGG	Sn	90	-1.365	-1.19193	-1.30754	1.08342	-2.68498	0.51795
ASGT	Sn	54	-1.68	-1.74859	-1.75019	-0.144557	-2.45926	0.384845
ASTA	Sn	31	-1.42	-1.0952	-1.30116	0.863905	-2.08367	0.710963
ASTC	Sn	46	-2.285	-2.0888	-2.24387	-0.237489	-2.73413	0.509217
ASTG	Sn	58	-2.03	-1.60322	-1.90864	1.35081	-2.70767	0.87185
ASTT	Sn	27	-2.42	-2.24989	-2.38386	0.228446	-3.03381	0.752947
ATAS	Sn	80	1.475	1.27859	1.37525	2.15818	-1.02539	0.514916
ATCS	Sn	806	2.79	2.4804	2.67294	3.37152	-2.5214	0.599118
ATGS	Sn	246	1.725	1.49093	1.64639	2.56401	-1.59602	0.622733
ATSA	Sn	297	0.725	0.695085	0.719241	2.97477	-2.17995	0.72374
ATSC	Sn	36	0.4	0.813224	0.577734	3.30124	-1.18184	1.10034
ATSG	Sn	173	0.66	1.43155	1.09353	3.14426	-1.34314	0.989969
ATST	Sn	7	0.515	0.790387	0.6693	1.84192	-0.000408301	0.653158
ATTS	Sn	83	0.55	0.650032	0.546911	2.27464	-1.00052	0.578764
CAAS	Sn	84	-1.095	-0.508726	-0.918713	1.54276	-1.58965	0.920479
CACS	Sn	271	-0.08	0.251726	0.203456	1.03727	-1.53527	0.462718
CAGS	Sn	200	-1.34	-1.00995	-1.17371	0.848712	-1.8055	0.573951
CASA	Sn	262	0.345	0.116546	0.2825	1.56231	-1.71628	0.56992
CASC	Sn	88	-1.685	-1.36787	-1.5892	0.806945	-2.04332	0.601645
CASG	Sn	136	0.185	-0.00401802	0.139244	1.32816	-2.52835	0.646796
CAST	Sn	43	-0.045	-0.881058	-0.847904	0.476447	-2.3702	0.856223
CATS	Sn	71	-0.455	-0.624894	-0.518227	0.883356	-1.84127	0.701798
CCAS	Sn	64	0.42	0.70697	0.563492	2.20536	-0.462604	0.566137
CCCS	Sn	751	1.26	0.972496	1.07379	1.77812	-1.17405	0.391333
CCGS	Sn	174	0.14	0.249194	0.189717	1.32449	-1.03874	0.39408
CCSA	Sn	1789	1.01	0.613353	0.730314	2.62257	-2.04589	0.536386
CCSC	Sn	341	0.48	0.451808	0.505333	1.87301	-1.40122	0.513346
CCSG	Sn	722	0.59	0.515433	0.603614	1.80234	-1.36389	0.534178
CCST	Sn	291	0.495	0.302693	0.454219	1.21802	-1.52291	0.546519
CCTS	Sn	121	0.92	0.483642	0.620978	1.29513	-1.29183	0.59394
CGAS	Sn	27	-1.725	-1.0265	-1.54544	0.428317	-2.07073	0.907349
CGCS	Sn	121	-0.755	-0.203717	-0.329133	0.857659	-1.45753	0.642196
CGGS	Sn	47	-1.5	-1.37108	-1.39462	-0.0295554	-2.43858	0.521798
CGSA	Sn	944	0.065	-0.429526	-0.0701072	1.66342	-2.70143	0.836231
CGSC	Sn	241	-2.21	-2.06233	-2.17569	0.132035	-2.71967	0.440025
CGSG	Sn	223	0.005	-0.58712	-0.199329	1.54961	-2.49286	0.886722
CGST	Sn	97	-2.8	-2.4371	-2.69959	0.455504	-3.28751	0.748293
CGTS	Sn	32	-2.24	-1.68698	-2.0649	0.33115	-2.65886	0.873169
CSAA	Sn	2088	-0.195	-0.258926	-0.212303	2.42066	-1.77302	0.372661
CSAC	Sn	935	-1.565	-1.47555	-1.53984	0.86566	-2.58527	0.514425
CSAG	Sn	1338	-0.37	-0.364719	-0.335162	0.972921	-2.0736	0.35975
CSAT	Sn	963	-0.61	-0.768356	-0.633803	1.20721	-3.25943	0.53231
CSCA	Sn	122	-0.79	-0.125702	-0.323142	1.53006	-1.54139	0.782113
CSCC	Sn	406	-1.11	-0.710411	-1.03189	1.79937	-1.57267	0.741614
CSCG	Sn	104	-0.87	-0.272222	-0.29754	1.48854	-1.25424	0.669548
CSCT	Sn	341	-1.16	-0.780629	-0.9461	1.35464	-1.86706	0.622812
CSGA	Sn	751	-0.445	-0.664291	-0.507727	0.844445	-2.19069	0.498698
CSGC	Sn	567	-0.89	-1.18097	-1.14372	0.513977	-2.48106	0.455389
CSGG	Sn	468	-0.57	-0.720095	-0.626705	1.00111	-2.1253	0.386709
CSGT	Sn	738	-0.79	-1.06474	-0.91545	0.594818	-2.4603	0.456065
CSTA	Sn	91	-1.28	-0.873972	-1.14394	1.557	-2.08555	0.79487
CSTC	Sn	386	-1.74	-1.61426	-1.75249	1.28055	-2.68312	0.597676
CSTG	Sn	269	-1.595	-1.2466	-1.4971	1.6683	-2.37102	0.782016
CSTT	Sn	113	-1.795	-1.78896	-1.83248	-0.0939726	-2.86156	0.642044
CTAS	Sn	88	0.88	1.04143	1.02829	1.95697	-0.606426	0.383724
CTCS	Sn	712	2.225	1.94501	2.10911	2.67434	-0.580165	0.510535
CTGS	Sn	1070	0.945	0.712474	0.780117	2.84296	-2.0176	0.411412
CTSA	Sn	830	0.53	0.477919	0.480057	3.20054	-1.5888	0.668747
CTSC	Sn	101	0.035	0.836597	0.856317	3.01394	-1.08736	1.11035
CTSG	Sn	311	0.33	0.731497	0.417898	2.86476	-1.1539	0.908916
CTST	Sn	25	0.785	0.999587	0.957894	2.92794	-0.633926	0.928145
CTTS	Sn	143	1.1	0.565521	0.508354	1.83855	-1.58244	0.638573
GAAS	Sn	70	-1.625	-1.70827	-1.64645	-0.903992	-2.5791	0.351717
GACS	Sn	372	-1.23	-1.15018	-1.18465	0.0588122	-2.36015	0.311665
GAGS	Sn	173	-2.085	-1.98467	-2.05916	0.294089	-2.94966	0.426211
GASA	Sn	149	-1.825	-1.7288	-1.73957	0.843403	-3.24995	0.437052
GASC	Sn	42	-2.505	-2.30706	-2.39354	-0.909225	-3.02871	0.474841
GASG	Sn	57	-1.685	-1.84651	-1.75815	-0.688742	-2.8659	0.498561
GAST	Sn	14	-2.755	-2.45965	-2.6129	-1.36972	-3.00147	0.502879
GATS	Sn	166	-2.54	-1.73236	-2.21469	0.640316	-2.93292	1.09031
GCAS	Sn	107	0.28	0.272407	0.286397	1.61869	-1.51713	0.481281
GCCS	Sn	461	0.825	0.715571	0.798704	2.53148	-1.89736	0.448976
GCGS	Sn	307	0.315	0.0933643	0.226713	1.87062	-1.88131	0.509744
GCSA	Sn	845	-0.275	-0.100736	-0.251362	2.65158	-2.47233	0.768345
GCSC	Sn	74	-0.78	-0.166781	-0.360467	1.2873	-1.67631	0.861453
GCSG	Sn	323	-0.345	-0.247829	-0.366057	1.9166	-1.88921	0.670273
GCST	Sn	60	-0.83	-0.378678	-0.503833	1.46623	-2.29176	0.97272
GCTS	Sn	248	0.43	0.148079	0.317289	2.76225	-1.65271	0.592542
GGAS	Sn	66	-2.67	-2.48498	-2.57489	-0.689871	-3.16362	0.462222
GGCS	Sn	347	-1.46	-1.27476	-1.40606	0.234456	-2.72577	0.404314
GGGS	Sn	122	-2.375	-2.11082	-2.154	-0.593061	-4.24818	0.455984
GGSA	Sn	371	-2.5	-2.34969	-2.4475	-0.603296	-3.26341	0.393233
GGSC	Sn	205	-3.145	-2.9085	-3.0612	-0.164001	-3.49512	0.503447
GGSG	Sn	73	-2.565	-2.32164	-2.41929	-0.907611	-3.3941	0.53643
GGST	Sn	27	-3.24	-3.07729	-3.25502	-0.298146	-3.6655	0.648839
GGTS	Sn	158	-3.12	-2.80844	-3.01181	-0.178167	-3.59105	0.640232
GSAA	Sn	910	-1.855	-1.7203	-1.82884	1.49193	-2.73417	0.568056
GSAC	Sn	942	-2.805	-2.73536	-2.78019	0.642995	-3.45702	0.371112
GSAG	Sn	784	-2.005	-1.92805	-1.95738	1.55328	-2.83746	0.409133
GSAT	Sn	512	-2.925	-2.79667	-2.83193	-0.555895	-3.51222	0.357434
GSCA	Sn	151	-1.23	-1.10299	-1.13715	0.752057	-2.71182	0.585357
GSCC	Sn	971	-1.585	-1.49523	-1.58172	0.620481	-3.0629	0.549073
GSCG	Sn	226	-1.415	-1.06509	-1.22875	0.417647	-2.29984	0.650085
GSCT	Sn	603	-1.41	-1.18395	-1.28925	0.281155	-2.49741	0.640195
GSGA	Sn	132	-1.945	-1.79996	-1.85023	0.768469	-3.13057	0.577909
GSGC	Sn	301	-2.61	-2.5212	-2.55831	-0.842276	-3.10201	0.294319
GSGG	Sn	213	-1.755	-1.77017	-1.80908	0.782363	-3.58882	0.499832
GSGT	Sn	368	-2.385	-2.34697	-2.35751	-1.19568	-3.20849	0.28324
GSTA	Sn	45	-2.16	-1.86285	-2.08128	0.271276	-2.89446	0.615544
GSTC	Sn	198	-2.66	-2.39545	-2.5789	0.778598	-3.21973	0.694305
GSTG	Sn	185	-2.595	-2.36802	-2.52815	0.986213	-3.05271	0.668838
GSTT	Sn	62	-3.04	-2.7869	-2.92738	0.295385	-3.56474	0.61827
GTAS	Sn	193	0.895	0.585502	0.74549	1.49243	-2.04792	0.582864
GTCS	Sn	736	2.205	1.88595	2.0613	2.66963	-2.18588	0.577185
GTGS	Sn	980	1.37	1.03906	1.18923	2.11315	-1.84319	0.566999
GTSA	Sn	349	0.34	0.253891	0.273996	3.21773	-2.4514	0.648312
GTSC	Sn	28	-0.36	0.219451	-0.133105	2.22481	-0.741841	0.816718
GTSG	Sn	140	0.14	0.547503	0.276841	2.64108	-2.48022	0.970943
GTST	Sn	8	0.925	0.490264	0.727992	2.42587	-1.88785	1.3105
GTTS	Sn	145	0.06	0.210816	0.129678	2.41849	-2.07886	0.544455
SAAA	Sn	1209	-0.965	-0.998725	-0.974781	0.834439	-2.34964	0.318076
SAAC	Sn	608	-1.555	-1.58945	-1.55772	-0.6319	-2.46627	0.268265
SAAG	Sn	2227	-1.165	-1.21533	-1.19981	0.799737	-2.81204	0.327304
SAAT	Sn	272	-1.625	-1.67964	-1.62716	-1.00452	-2.67767	0.273105
SACA	Sn	562	-0.21	-0.34157	-0.309923	1.04066	-2.9344	0.35065
SACC	Sn	695	-0.78	-0.636449	-0.633862	0.914086	-2.10429	0.304692
SACG	Sn	318	-0.4	-0.533509	-0.497076	1.09599	-2.71319	0.355811
SACT	Sn	539	-0.975	-1.01998	-0.960652	0.154629	-2.47663	0.33215
SAGA	Sn	776	-1.28	-1.31977	-1.29952	0.168612	-2.56947	0.305508
SAGC	Sn	493	-1.58	-1.61656	-1.59304	0.554256	-2.56782	0.275318
SAGG	Sn	659	-1.335	-1.38511	-1.35887	0.116411	-2.91441	0.289828
SAGT	Sn	762	-1.755	-1.8695	-1.79934	-0.544984	-3.38546	0.355167
SATA	Sn	468	-1.335	-1.44656	-1.43024	0.586086	-2.72988	0.457277
SATC	Sn	713	-1.925	-1.95402	-1.98587	1.01962	-2.79391	0.402406
SATG	Sn	382	-1.845	-1.77669	-1.8081	1.56872	-2.72133	0.405719
SATT	Sn	189	-2.455	-2.37756	-2.42561	0.188507	-3.26775	0.37853
SCAA	Sn	118	0.88	0.66538	0.84888	1.90901	-2.18028	0.728141
SCAC	Sn	60	0.41	0.265575	0.308743	1.73977	-1.04314	0.504315
SCAG	Sn	93	0.65	0.482662	0.571242	2.37214	-1.89041	0.581099
SCAT	Sn	91	-0.03	-0.0422926	-0.0165923	0.742769	-1.7852	0.428915
SCCA	Sn	353	0.965	0.875262	0.935285	2.67899	-2.66593	0.471162
SCCC	Sn	525	0.63	0.684851	0.674464	2.80052	-1.91951	0.403754
SCCG	Sn	156	0.79	0.669165	0.75422	2.17279	-1.74588	0.528401
SCCT	Sn	568	0.395	0.35881	0.398955	2.38939	-1.72918	0.46766
SCGA	Sn	141	0.265	0.209986	0.230732	2.8239	-1.37667	0.54287
SCGC	Sn	54	0.07	0.0718877	0.0499639	1.42175	-1.04701	0.54409
SCGG	Sn	62	0.265	0.221629	0.247901	1.56344	-0.878906	0.470723
SCGT	Sn	155	-0.225	-0.332034	-0.30012	1.0247	-1.59357	0.425154
SCTA	Sn	629	0.62	0.537358	0.531683	2.64195	-1.50929	0.346883
SCTC	Sn	255	-0.235	-0.0891825	-0.154691	2.38124	-1.05637	0.396944
SCTG	Sn	115	0.16	0.187149	0.132227	1.86146	-0.514852	0.398978
SCTT	Sn	173	-0.965	-0.638695	-0.660461	0.457893	-1.55416	0.413425
SGAA	Sn	360	-1.485	-1.49973	-1.48544	0.0168044	-2.86737	0.336742
SGAC	Sn	290	-2.415	-2.2189	-2.28102	-0.535797	-3.17915	0.370766
SGAG	Sn	615	-1.715	-1.66835	-1.69181	0.308266	-2.72509	0.268543
SGAT	Sn	89	-2.58	-2.39149	-2.48372	-0.955869	-3.09987	0.366664
SGCA	Sn	307	-0.45	-0.514148	-0.488226	1.95611	-1.86826	0.333029
SGCC	Sn	259	-0.935	-0.936064	-0.892445	0.161557	-3.33817	0.46338
SGCG	Sn	118	-0.81	-0.935366	-0.90556	0.39616	-2.18474	0.330925
SGCT	Sn	340	-1.23	-1.42519	-1.3902	-0.190272	-2.3343	0.322936
SGGA	Sn	330	-1.53	-1.66738	-1.57016	-0.342444	-3.61778	0.422676
SGGC	Sn	136	-1.86	-1.83885	-1.85443	-0.761307	-2.67641	0.345394
SGGG	Sn	202	-1.585	-1.60084	-1.57624	0.210193	-2.78128	0.35565
SGGT	Sn	317	-1.965	-2.11982	-2.07301	-0.827635	-3.68681	0.365206
SGTA	Sn	567	-1.915	-1.80438	-1.87449	0.309637	-2.44293	0.325037
SGTC	Sn	256	-2.36	-2.25093	-2.32995	-0.303766	-2.99779	0.422733
SGTG	Sn	244	-2.185	-2.17546	-2.17978	-0.725466	-2.89747	0.326029
SGTT	Sn	299	-3	-2.86029	-2.94862	-0.339455	-3.40711	0.386773
STAA	Sn	38	1.265	1.14061	1.22915	2.02106	-0.784889	0.617607
STAC	Sn	14	1.015	1.08069	1.0189	2.59265	-0.0890151	0.675436
STAG	Sn	45	1.095	0.721228	0.958287	1.64711	-1.27374	0.768876
STAT	Sn	79	1.205	0.826736	0.994855	2.68082	-1.05962	0.713007
STCA	Sn	202	2.205	1.85848	1.93383	2.98271	-0.898499	0.553039
STCC	Sn	176	2.26	1.92838	2.07263	3.07562	0.133966	0.501583
STCG	Sn	75	1.81	1.68073	1.79141	2.79654	-0.986911	0.792765
STCT	Sn	202	2.115	1.72365	1.82572	3.10683	-1.09423	0.605502
STGA	Sn	122	0.915	0.677895	0.801522	2.14874	-1.2436	0.592282
STGC	Sn	61	0.93	0.683713	0.864771	1.59197	-1.12384	0.650193
STGG	Sn	84	1.19	0.876668	1.0682	1.594	-1.59766	0.638865
STGT	Sn	267	0.965	0.820714	0.955603	1.99831	-2.26903	0.698524
STTA	Sn	90	0.665	0.67105	0.652439	2.68658	-0.405233	0.448317
STTC	Sn	59	0.575	0.473127	0.516643	1.57495	-0.420963	0.374225
STTG	Sn	25	0.68	0.55926	0.664628	1.64205	-0.725463	0.485739
STTT	Sn	36	-0.3	-0.0596581	-0.122301	0.819427	-0.586168	0.352266
TAAS	Sn	71	-0.52	-0.0245273	-0.304506	1.99454	-1.95753	0.950894
TACS	Sn	880	0.005	0.379017	0.108139	2.21632	-2.15346	0.676299
TAGS	Sn	350	-0.59	-0.508281	-0.589705	1.7835	-2.20802	0.561073
TASA	Sn	184	0.675	0.260312	0.520796	1.5181	-1.68003	0.771324
TASC	Sn	190	-1.46	-1.29408	-1.37203	0.899737	-2.1873	0.378159
TASG	Sn	90	0.53	0.0470161	0.370123	1.45296	-1.99467	0.883577
TAST	Sn	82	-1.69	-1.19933	-1.5525	1.05395	-2.35449	0.873993
TATS	Sn	160	-1.03	-0.435879	-0.59649	2.44757	-1.80504	0.836466
TCAS	Sn	134	0.53	0.861921	0.675559	2.8746	-2.4938	0.842875
TCCS	Sn	839	0.785	1.05633	0.867617	3.11118	-2.38614	0.652242
TCGS	Sn	556	0.46	0.476506	0.435139	2.93172	-2.33834	0.509512
TCSA	Sn	1457	1.585	1.26298	1.51708	2.96822	-1.69944	0.954091
TCSC	Sn	409	1.37	0.508145	0.850462	2.17652	-1.63044	0.995783
TCSG	Sn	1033	1.585	0.907988	1.26771	2.67065	-2.10076	1.0166
TCST	Sn	410	1.37	0.554954	1.03079	2.19603	-1.8204	1.12314
TCTS	Sn	210	-0.165	0.578158	0.0928265	3.14864	-1.09815	1.1966
TGAS	Sn	87	-1.46	-0.883839	-1.15983	1.14521	-2.63319	0.790124
TGCS	Sn	485	-0.26	0.168526	-0.175616	2.26058	-1.25996	0.804184
TGGS	Sn	261	-0.665	-0.796134	-0.820141	0.981008	-2.58719	0.528459
TGSA	Sn	1412	-1.685	-1.27125	-1.4743	1.30703	-3.03015	0.730103
TGSC	Sn	1268	-1.99	-1.93544	-1.97025	1.26151	-3.22447	0.247974
TGSG	Sn	621	-1.76	-1.20921	-1.59712	0.771848	-2.51237	0.920374
TGST	Sn	281	-2.21	-2.05312	-2.14794	0.711397	-2.96968	0.477483
TGTS	Sn	78	-1.455	-0.997777	-1.21383	2.27081	-1.98081	0.740645
TSAA	Sn	1046	0.28	0.105998	0.255988	3.08175	-1.76719	0.56728
TSAC	Sn	114	-1.36	-1.22123	-1.29605	1.3466	-2.57706	0.688501
TSAG	Sn	405	0.205	0.00332543	0.150594	1.13773	-2.4873	0.57068
TSAT	Sn	153	-0.185	-0.891584	-0.649389	1.19018	-2.63705	0.889588
TSCA	Sn	41	0.425	0.0432967	0.199682	1.51064	-1.29639	0.659004
TSCC	Sn	74	-0.94	-0.172926	-0.187698	2.48632	-1.64966	0.876507
TSCG	Sn	30	0.31	0.207182	0.24995	2.28086	-1.22223	0.820596
TSCT	Sn	71	-0.615	-0.208902	-0.346674	1.8594	-1.42839	0.715144
TSGA	Sn	343	0.11	-0.271369	-0.108538	1.31179	-1.57706	0.571332
TSGC	Sn	97	-0.335	-0.378921	-0.37221	1.88263	-1.58896	0.453675
TSGG	Sn	214	0.09	-0.344486	-0.236042	0.66852	-2.08812	0.533861
TSGT	Sn	207	-0.585	-0.706493	-0.652408	1.09787	-2.2223	0.513113
TSTA	Sn	9	-0.935	-0.684925	-0.868763	1.47379	-1.67188	0.919607
TSTC	Sn	25	-1.07	-0.393281	-0.709796	1.87759	-1.70427	1.00305
TSTG	Sn	22	-0.705	-0.187351	-0.478292	1.2015	-1.89538	0.879232
TSTT	Sn	8	-1.765	-1.06271	-1.29884	0.576396	-2.31172	1.00898
TTAS	Sn	185	1.045	0.909399	0.975231	2.06478	-1.6701	0.425611
TTCS	Sn	1055	1.695	1.54678	1.64462	2.26655	-1.14545	0.368478
TTGS	Sn	1283	1	0.884591	0.934151	2.39884	-1.96934	0.310092
TTSA	Sn	242	0.195	0.57098	0.338045	2.11464	-1.86171	0.741363
TTSC	Sn	51	-0.08	0.121995	0.0519717	1.73381	-1.41574	0.634602
TTSG	Sn	237	1.365	0.664382	0.657012	2.25122	-1.81706	0.771563
TTST	Sn	24	0.075	0.181427	0.0450767	1.88914	-0.653165	0.713389
TTTS	Sn	183	0.79	0.701635	0.705606	1.95518	-0.596738	0.518724
AAAP	P	433	-0.795	-0.897718	-0.839414	0.696086	-2.18138	0.374448
AACP	P	2029	-0.895	-0.853332	-0.869885	0.65833	-4.44145	0.291715
AAGP	P	456	-1.09	-1.26321	-1.18693	-0.0623466	-3.41199	0.360282
AAPA	P	600	-0.615	-0.768289	-0.724699	1.18404	-2.65282	0.342683
AAPC	P	473	-1.335	-1.36562	-1.36766	0.775872	-2.67963	0.280148
AAPG	P	1145	-1	-1.05135	-1.0219	1.16261	-4.42452	0.331959
AAPT	P	257	-1.55	-1.65877	-1.60063	0.340017	-3.02512	0.352861
AATP	P	1401	-2.43	-2.19927	-2.30178	1.1251	-3.25493	0.548598
ACAP	P	1203	0.57	0.496594	0.491406	1.83837	-1.43376	0.400233
ACCP	P	2494	1	0.953583	0.985849	2.38084	-1.64947	0.314141
ACGP	P	545	0.2	0.13134	0.149402	1.48434	-1.6395	0.469583
ACPA	P	2630	1.515	1.31573	1.40434	2.2655	-1.9403	0.429052
ACPC	P	1300	0.635	0.57969	0.629489	1.88574	-1.50947	0.336632
ACPG	P	3589	1.165	1.01241	1.07669	1.98164	-1.87396	0.39096
ACPT	P	1337	0.27	0.121766	0.175352	1.36204	-2.00045	0.35134
ACTP	P	3123	1.245	0.864546	1.06201	2.30605	-1.74512	0.764676
AGAP	P	531	-1.525	-1.90707	-1.72078	0.259084	-3.48178	0.623026
AGCP	P	1497	-1.185	-1.06082	-1.1606	1.23363	-3.10238	0.502061
AGGP	P	906	-1.54	-1.69078	-1.66617	1.24895	-3.00623	0.527035
AGPA	P	1181	-1.325	-1.50266	-1.43632	-0.436895	-3.75183	0.427953
AGPC	P	706	-2.06	-2.02306	-2.04372	-0.762636	-3.13469	0.288519
AGPG	P	1283	-1.63	-1.60208	-1.58773	-0.669283	-3.3572	0.317931
AGPT	P	309	-2.355	-2.09518	-2.17193	0.580302	-3.05641	0.48803
AGTP	P	1859	-3.03	-2.94531	-2.99148	0.073519	-4.01584	0.4848
APAA	P	680	-1.84	-1.61756	-1.71357	0.954406	-2.82513	0.415619
APAC	P	575	-2.86	-2.6564	-2.79735	0.237363	-4.03075	0.528622
APAG	P	1003	-1.985	-1.85407	-1.90881	0.616697	-3.54363	0.406243
APAT	P	777	-2.925	-2.76425	-2.85305	0.00950306	-3.80544	0.416817
APCA	P	1451	-0.995	-0.905123	-0.931143	1.48778	-3.20688	0.374868
APCC	P	632	-1.335	-1.27699	-1.30103	1.22373	-3.33794	0.352578
APCG	P	1692	-1.27	-1.15719	-1.18681	2.18336	-2.81048	0.33119
APCT	P	545	-1.53	-1.44105	-1.49209	0.123153	-2.42917	0.323476
APGA	P	1316	-2.005	-1.87931	-1.9206	-0.0849215	-3.58085	0.378033
APGC	P	1209	-2.255	-2.1417	-2.23484	0.324043	-3.12316	0.409888
APGG	P	2033	-1.755	-1.72669	-1.7434	0.397216	-3.54321	0.301565
APGT	P	1853	-2.425	-2.31589	-2.34761	0.323588	-3.827	0.292454
APTA	P	397	-1.86	-1.77306	-1.83475	0.843497	-2.63384	0.453232
APTC	P	338	-2.475	-2.35148	-2.43581	-0.401147	-3.16171	0.432784
APTG	P	722	-2.21	-2.13027	-2.19255	0.978017	-3.26867	0.432509
APTT	P	258	-3.025	-2.95082	-3.00778	0.942442	-3.59897	0.426718
ATAP	P	2303	0.58	0.50232	0.47972	2.90909	-1.56949	0.486381
ATCP	P	3337	2.405	2.20739	2.2992	3.17292	-1.67962	0.455201
ATGP	P	837	0.885	0.709285	0.715314	3.29505	-1.15773	0.539441
ATPA	P	2553	1.995	1.67131	1.78663	3.11583	-2.22507	0.567445
ATPC	P	1496	1.47	1.25592	1.37674	3.27408	-1.58199	0.450585
ATPG	P	2912	1.765	1.42364	1.54183	3.18039	-2.88246	0.518871
ATPT	P	681	1.08	0.98191	1.02887	2.4663	-2.41002	0.493952
ATTP	P	2657	0.03	0.206145	0.104566	2.56852	-1.74089	0.543982
CAAP	P	228	-1.165	-0.751895	-0.974575	1.20432	-1.7414	0.668366
CACP	P	1423	-0.215	-0.109525	-0.151032	1.77232	-1.0761	0.279956
CAGP	P	449	-1.34	-0.996445	-1.15721	1.30298	-2.11138	0.663774
CAPA	P	958	-0.24	-0.214596	-0.197916	0.827803	-2.23053	0.346276
CAPC	P	1372	-1.01	-0.735844	-0.80319	1.40074	-2.30212	0.414762
CAPG	P	2033	-0.485	-0.420211	-0.421257	0.944792	-2.15404	0.307626
CAPT	P	570	-1.305	-1.22794	-1.27642	0.990165	-2.19332	0.34588
CATP	P	1107	-1.995	-1.5886	-1.87715	1.98117	-2.79204	0.796675
CCAP	P	1571	0.22	0.578868	0.491528	1.78593	-1.38123	0.544869
CCCP	P	1544	1.165	0.98317	1.0552	2.1457	-1.16585	0.319951
CCGP	P	805	-0.075	0.294858	0.235977	1.62601	-1.58703	0.60241
CCPA	P	2333	0.775	0.789983	0.806515	2.66188	-1.82943	0.295474
CCPC	P	1080	0.275	0.323514	0.316114	1.38106	-1.67749	0.247209
CCPG	P	3205	0.605	0.593125	0.602118	2.11072	-1.21766	0.243868
CCPT	P	1225	-0.105	-0.0659278	-0.0843869	1.68613	-1.75646	0.268242
CCTP	P	2411	-0.69	-0.0157255	-0.223831	2.63486	-2.21504	0.984398
CGAP	P	440	-2.065	-1.40344	-1.78973	0.762028	-2.70409	0.918116
CGCP	P	175	-0.885	-0.539727	-0.695829	1.39042	-2.03177	0.585065
CGGP	P	271	-1.475	-1.12471	-1.3103	0.867276	-2.41861	0.700523
CGPA	P	870	-0.73	-0.863776	-0.848369	0.928583	-2.19947	0.368701
CGPC	P	563	-1.66	-1.36841	-1.56038	1.61957	-2.53381	0.572474
CGPG	P	1159	-0.895	-0.906771	-0.909465	1.26248	-2.18607	0.384683
CGPT	P	254	-0.645	-1.33871	-1.34777	0.421208	-3.11187	0.694054
CGTP	P	401	-2.815	-2.36227	-2.56233	1.16141	-3.66398	0.769219
CPAA	P	2541	-1.145	-1.02721	-1.06964	1.64362	-2.08357	0.311586
CPAC	P	1528	-2.07	-1.90077	-2.0144	0.591423	-3.10193	0.408022
CPAG	P	2987	-1.145	-1.13607	-1.16026	1.58136	-2.21238	0.291771
CPAT	P	1563	-2.185	-2.04803	-2.15048	1.10001	-3.02748	0.414034
CPCA	P	1666	-0.665	-0.518985	-0.608526	1.68403	-1.42386	0.380859
CPCC	P	443	-1.03	-0.801301	-0.947121	1.51203	-2.24046	0.500708
CPCG	P	2002	-0.87	-0.726813	-0.792747	1.64359	-2.66827	0.339973
CPCT	P	507	-1.235	-1.10464	-1.1985	0.928894	-2.65354	0.40724
CPGA	P	2921	-1.06	-1.18806	-1.19832	0.727832	-2.6107	0.323142
CPGC	P	2473	-1.63	-1.50219	-1.57994	0.675241	-2.40283	0.344397
CPGG	P	3901	-1.1	-1.04689	-1.07185	0.345143	-2.41738	0.254804
CPGT	P	2525	-1.75	-1.73662	-1.78386	0.970119	-2.98315	0.356183
CPTA	P	1206	-1.455	-1.28709	-1.36766	2.02182	-2.45928	0.399327
CPTC	P	869	-1.96	-1.78493	-1.89495	1.05336	-2.78896	0.428701
CPTG	P	2093	-1.62	-1.59071	-1.64598	2.14847	-2.50733	0.388368
CPTT	P	470	-2.475	-2.34713	-2.46384	0.697433	-3.0513	0.528457
CTAP	P	1356	0.575	0.664294	0.60976	2.48502	-1.10813	0.368055
CTCP	P	916	1.865	1.77773	1.83982	2.59062	-1.14072	0.370106
CTGP	P	1381	0.245	0.333788	0.271952	1.96129	-1.39835	0.364552
CTPA	P	3139	1.575	1.42821	1.52126	2.8816	-1.83412	0.503634
CTPC	P	2376	1.125	1.02871	1.11652	2.72432	-1.68156	0.518779
CTPG	P	4104	1.405	1.19071	1.29693	2.87284	-2.08778	0.483709
CTPT	P	754	0.68	0.645116	0.667887	2.8882	-1.39465	0.582829
CTTP	P	1918	0.435	0.415518	0.44619	2.03224	-1.62856	0.435598
GAAP	P	649	-2.295	-1.93245	-1.95511	-0.476754	-4.47955	0.482342
GACP	P	2442	-1.165	-1.17886	-1.1793	2.02167	-2.84626	0.320138
GAGP	P	856	-1.555	-1.63605	-1.60904	0.418388	-4.10402	0.362824
GAPA	P	734	-1.615	-1.6332	-1.63548	0.999707	-3.86623	0.355716
GAPC	P	906	-2.24	-2.16831	-2.20718	0.291638	-3.3042	0.321818
GAPG	P	1208	-1.97	-1.87794	-1.89756	0.351624	-3.66516	0.380367
GAPT	P	344	-2.26	-2.44872	-2.37664	-0.61853	-3.89635	0.48614
GATP	P	2987	-2.825	-2.63906	-2.73563	1.19342	-3.66593	0.528833
GCAP	P	417	0.19	0.240314	0.190481	1.99044	-2.09161	0.499588
GCCP	P	1602	0.795	0.790656	0.801942	2.00216	-0.970746	0.297108
GCGP	P	452	0.035	0.350973	0.198066	2.662	-2.11646	0.636569
GCPA	P	1246	1.205	1.00466	1.11069	2.33091	-1.58969	0.486078
GCPC	P	587	0.275	0.260487	0.292439	1.5235	-1.89394	0.357857
GCPG	P	1631	0.8	0.712704	0.769814	2.20774	-2.1704	0.390372
GCPT	P	825	-0.04	-0.12893	-0.0991905	2.35259	-1.99753	0.391951
GCTP	P	1799	1.145	0.450904	0.664658	3.097	-1.59289	0.866546
GGAP	P	876	-3.355	-2.96131	-3.10573	1.11874	-3.98595	0.578044
GGCP	P	1499	-1.55	-1.49143	-1.52797	1.14021	-3.63503	0.342554
GGGP	P	1176	-1.815	-2.00412	-1.90491	0.0379436	-3.29494	0.426033
GGPA	P	1275	-1.845	-1.89364	-1.88185	1.55851	-3.79076	0.447002
GGPC	P	879	-2.6	-2.37157	-2.48965	1.34411	-3.60464	0.495508
GGPG	P	1056	-1.87	-1.90503	-1.90707	-0.160877	-3.175	0.456454
GGPT	P	322	-2.795	-2.57644	-2.70018	0.27315	-3.61786	0.522976
GGTP	P	1668	-3.24	-3.1485	-3.20511	0.240422	-4.14247	0.458744
GPAA	P	1311	-2.595	-2.38314	-2.50039	1.25027	-3.36573	0.532341
GPAC	P	870	-3.755	-3.32202	-3.56372	0.4232	-4.41569	0.713132
GPAG	P	1610	-2.99	-2.60813	-2.76907	0.518387	-3.70412	0.56574
GPAT	P	1029	-3.83	-3.51137	-3.64765	-0.601014	-4.43995	0.526394
GPCA	P	1151	-1.5	-1.37574	-1.47131	1.54957	-3.34167	0.529987
GPCC	P	378	-1.89	-1.58267	-1.7241	0.975398	-2.9999	0.563513
GPCG	P	1233	-1.77	-1.54935	-1.68205	1.23105	-3.42478	0.522312
GPCT	P	372	-2.015	-1.74146	-1.86071	0.383248	-2.78285	0.490883
GPGA	P	990	-2.04	-1.97311	-2.02408	0.255516	-3.15162	0.560191
GPGC	P	1085	-2.87	-2.5809	-2.75138	0.903697	-3.43874	0.548785
GPGG	P	1802	-2	-1.82032	-1.84065	0.666652	-3.44933	0.438205
GPGT	P	1250	-2.79	-2.5807	-2.70895	-0.684209	-3.76752	0.469128
GPTA	P	291	-2.225	-2.09087	-2.193	1.05591	-3.04968	0.518362
GPTC	P	232	-2.965	-2.68086	-2.84961	0.257963	-3.5867	0.609908
GPTG	P	552	-2.635	-2.45398	-2.55333	0.520765	-3.29358	0.526647
GPTT	P	146	-3.32	-3.14682	-3.26508	-0.706478	-4.03836	0.533091
GTAP	P	104	0.025	0.515338	0.359046	2.64985	-1.91509	0.760575
GTCP	P	1739	1.96	1.76505	1.8432	2.96815	-2.6587	0.425292
GTGP	P	857	0.275	0.338308	0.276941	2.81463	-2.78711	0.569777
GTPA	P	1718	1.415	1.2693	1.37001	2.80491	-2.47829	0.552935
GTPC	P	1272	0.815	0.78391	0.828798	2.60105	-1.40104	0.40311
GTPG	P	2360	1.13	0.987361	1.06165	2.39789	-3.24088	0.472379
GTPT	P	428	0.54	0.483917	0.510716	2.01085	-3.08965	0.496894
GTTP	P	1538	-0.32	-0.100217	-0.211812	2.88217	-2.3746	0.605609
PAAA	P	1838	-1.52	-1.40246	-1.39237	2.83921	-3.04659	0.489941
PAAC	P	2318	-1.72	-1.81601	-1.73642	0.629607	-3.87053	0.402961
PAAG	P	1123	-1.53	-1.56172	-1.51421	2.76509	-3.08597	0.40388
PAAT	P	1871	-1.915	-2.18187	-2.12128	0.627162	-3.16824	0.415163
PACA	P	1010	-0.485	-0.626448	-0.546361	0.901096	-3.40206	0.460469
PACC	P	1527	-0.82	-0.905686	-0.856947	1.63175	-3.15245	0.380904
PACG	P	251	-0.685	-0.811894	-0.759854	1.38592	-3.87895	0.481634
PACT	P	2183	-1.05	-1.19815	-1.1312	0.605811	-3.09999	0.309855
PAGA	P	1894	-1.21	-1.45101	-1.28365	0.263144	-3.31378	0.458712
PAGC	P	2073	-1.46	-1.71829	-1.55317	0.223405	-3.30497	0.482884
PAGG	P	2281	-1.27	-1.57332	-1.43356	0.5588	-3.15213	0.397765
PAGT	P	2648	-1.77	-2.04206	-1.87903	0.0585822	-3.55894	0.452258
PATA	P	1897	-1.215	-1.31823	-1.28106	0.617312	-3.53383	0.409562
PATC	P	1518	-1.755	-1.79374	-1.79562	0.00326991	-3.33771	0.406201
PATG	P	861	-1.56	-1.64191	-1.63631	-0.0570734	-3.28255	0.370201
PATT	P	1173	-2.445	-2.45466	-2.46199	0.255091	-3.46821	0.344554
PCAA	P	2441	1.115	0.943377	1.05171	2.71799	-1.90775	0.449487
PCAC	P	2039	0.485	0.36214	0.435544	2.37927	-3.49855	0.399138
PCAG	P	1191	0.84	0.613125	0.748645	2.14186	-1.99842	0.476254
PCAT	P	1132	0.3	0.172407	0.24381	1.56833	-2.21224	0.350884
PCCA	P	638	1.18	1.02149	1.11744	2.95334	-2.20065	0.450514
PCCC	P	727	0.92	0.815967	0.872377	2.32527	-2.31743	0.37532
PCCG	P	171	0.99	0.849697	0.94035	1.66299	-1.73743	0.457317
PCCT	P	781	0.61	0.500352	0.562113	2.13527	-1.7134	0.378745
PCGA	P	2872	0.575	0.388354	0.49203	2.05459	-2.54382	0.407503
PCGC	P	1660	0.34	0.24559	0.304431	1.57344	-2.407	0.333115
PCGG	P	1142	0.58	0.4289	0.516463	1.74963	-1.9678	0.406186
PCGT	P	2043	0.125	-0.00952758	0.0707635	1.25374	-2.83309	0.380277
PCTA	P	905	0.555	0.528728	0.548483	2.86563	-1.92571	0.370319
PCTC	P	591	-0.105	-0.0901342	-0.0871523	1.36133	-1.70024	0.33893
PCTG	P	415	0.135	0.137513	0.160409	1.71182	-2.32256	0.395175
PCTT	P	408	-0.755	-0.747084	-0.756311	1.39635	-2.64913	0.289766
PGAA	P	2275	-1.875	-1.93368	-1.91356	2.10248	-3.70215	0.329123
PGAC	P	2276	-2.755	-2.63441	-2.70488	0.164725	-3.91153	0.37407
PGAG	P	1682	-2.06	-2.05847	-2.05726	-0.370351	-3.65117	0.220648
PGAT	P	2101	-2.815	-2.8002	-2.81725	0.443658	-3.79618	0.323438
PGCA	P	3281	-0.61	-0.740959	-0.706725	1.16801	-3.08082	0.306551
PGCC	P	1638	-0.905	-1.04052	-1.0195	0.942157	-3.43116	0.372634
PGCG	P	483	-0.98	-1.00157	-0.99983	0.397861	-2.4575	0.343513
PGCT	P	1918	-1.37	-1.3953	-1.38254	0.758864	-2.88278	0.243649
PGGA	P	3295	-1.7	-1.84803	-1.76664	0.770855	-3.37426	0.376566
PGGC	P	1881	-2.055	-2.03533	-2.04286	0.363486	-3.55913	0.294822
PGGG	P	3351	-1.57	-1.78418	-1.67998	0.818934	-2.87082	0.360583
PGGT	P	3618	-2.255	-2.39087	-2.34628	0.608211	-3.902	0.374098
PGTA	P	3922	-1.755	-1.69903	-1.73042	1.44788	-3.23614	0.333443
PGTC	P	2008	-2.195	-2.1954	-2.20998	2.67595	-3.45241	0.444697
PGTG	P	914	-2.16	-2.16	-2.17233	-0.187379	-3.12137	0.378042
PGTT	P	1880	-2.985	-2.86726	-2.93364	0.601973	-3.63718	0.338886
PTAA	P	583	1.44	1.26284	1.36358	3.39894	-2.3984	0.537744
PTAC	P	772	1.175	0.922717	1.04504	2.28804	-3.0442	0.54994
PTAG	P	274	1.425	1.09106	1.23398	2.53801	-1.70656	0.582125
PTAT	P	777	1.36	1.0657	1.18861	2.73466	-2.1453	0.543712
PTCA	P	778	2.32	2.05337	2.21991	3.05648	-0.766098	0.551162
PTCC	P	518	2.275	2.02519	2.13259	3.25613	-0.653032	0.483673
PTCG	P	92	2.165	1.71769	1.99051	2.84588	-2.05922	0.915647
PTCT	P	543	2.26	1.92478	2.11304	3.64864	-1.02812	0.629638
PTGA	P	1630	1.1	0.818183	0.968461	2.47804	-2.45836	0.563588
PTGC	P	719	1.24	0.999535	1.11474	2.06616	-2.9921	0.498681
PTGG	P	1014	1.305	1.07374	1.21136	2.37798	-1.31981	0.478492
PTGT	P	1216	1.465	1.15543	1.31425	2.95603	-1.81675	0.621007
PTTA	P	648	1	0.869574	0.951844	2.32999	-2.77723	0.388033
PTTC	P	248	0.62	0.549147	0.592902	2.6133	-2.33871	0.445484
PTTG	P	110	0.63	0.507229	0.614273	1.67416	-2.60318	0.629074
PTTT	P	179	0.09	-0.0633323	0.00934256	1.65315	-2.99081	0.417282
TAAP	P	1165	-1.07	-0.494868	-0.827381	1.56152	-1.71681	0.847676
TACP	P	2965	-0.125	-0.0314486	-0.0840022	1.79186	-1.8517	0.294767
TAGP	P	1716	-0.875	-0.722896	-0.842737	1.4882	-2.48813	0.571163
TAPA	P	742	0.07	-0.093846	-0.0674837	0.99057	-1.66842	0.30528
TAPC	P	1568	-0.65	-0.395523	-0.503035	1.25448	-1.82716	0.407125
TAPG	P	2025	-0.24	-0.263551	-0.262473	0.951363	-3.05627	0.298658
TAPT	P	544	-1.12	-0.983542	-1.06963	1.04298	-2.25199	0.411111
TATP	P	2148	-1.515	-1.18086	-1.43062	2.57	-2.35465	0.790138
TCAP	P	1742	0.34	0.457016	0.368726	2.68937	-1.36921	0.476155
TCCP	P	2206	0.675	0.870454	0.744094	2.87856	-1.66376	0.50606
TCGP	P	1044	0.17	0.322046	0.216977	2.51959	-1.73839	0.547694
TCPA	P	2409	0.865	0.861084	0.865486	3.10701	-1.8473	0.309698
TCPC	P	1650	0.38	0.372846	0.346096	2.47844	-1.13707	0.30385
TCPG	P	3390	0.685	0.672614	0.665945	2.26271	-1.77526	0.296512
TCPT	P	1251	-0.165	-0.0397247	-0.0889599	2.44587	-2.26625	0.368444
TCTP	P	3046	-0.705	-0.407086	-0.603278	3.06066	-2.12031	0.70345
TGAP	P	1345	-1.885	-1.24918	-1.65752	1.3884	-2.66901	1.01039
TGCP	P	1119	-0.465	-0.32026	-0.405597	1.98403	-2.07237	0.396029
TGGP	P	1178	-0.97	-0.821997	-0.950425	2.65789	-2.69894	0.600418
TGPA	P	1494	-0.595	-0.63806	-0.628741	1.20406	-3.43124	0.374573
TGPC	P	986	-0.13	-0.707232	-0.750581	1.41201	-2.96999	0.672924
TGPG	P	1629	-0.82	-0.647512	-0.695405	1.03582	-2.56357	0.425987
TGPT	P	336	-1.735	-1.01705	-1.16071	0.943811	-2.89746	0.796595
TGTP	P	1850	-2.005	-1.65147	-1.90715	2.10716	-2.90123	0.824071
TPAA	P	2618	-0.685	-0.751638	-0.752812	1.47639	-2.5046	0.317125
TPAC	P	1998	-1.705	-1.63328	-1.68774	1.82938	-2.42471	0.353765
TPAG	P	3297	-0.87	-0.80431	-0.814755	3.25686	-2.26165	0.306083
TPAT	P	2078	-1.885	-1.73062	-1.7945	0.828687	-3.03348	0.361036
TPCA	P	2538	-0.36	-0.277545	-0.332356	2.62093	-3.04656	0.356474
TPCC	P	864	-0.69	-0.537759	-0.616329	2.80108	-2.02227	0.463788
TPCG	P	2794	-0.485	-0.409584	-0.45234	1.93011	-2.85199	0.340579
TPCT	P	895	-0.86	-0.740304	-0.80175	3.30262	-1.94639	0.375047
TPGA	P	3106	-0.67	-0.679523	-0.681599	1.11888	-2.8811	0.363085
TPGC	P	2553	-1.175	-1.04119	-1.10573	1.17028	-2.12317	0.379916
TPGG	P	4406	-0.56	-0.544301	-0.553858	1.14803	-2.99417	0.309681
TPGT	P	3095	-1.39	-1.2653	-1.31178	1.77892	-3.03779	0.375987
TPTA	P	512	-1.015	-0.891939	-0.969115	1.54762	-2.0505	0.464691
TPTC	P	492	-1.405	-1.26675	-1.37705	2.28461	-2.54867	0.492355
TPTG	P	1212	-1.195	-1.09832	-1.16046	2.09191	-2.72447	0.451553
TPTT	P	311	-1.915	-1.81442	-1.91724	0.340791	-2.91973	0.534554
TTAP	P	1118	1.085	0.845362	0.896395	1.91036	-2.9846	0.412165
TTCP	P	2710	1.625	1.53301	1.57807	2.69711	-1.08329	0.277359
TTGP	P	1370	0.44	0.512492	0.476215	2.5284	-2.21765	0.333652
TTPA	P	2584	0.815	0.759086	0.786503	1.99082	-2.2048	0.38625
TTPC	P	1944	0.315	0.235099	0.33458	2.72688	-1.72823	0.546309
TTPG	P	3782	0.59	0.562846	0.580751	1.65284	-2.10501	0.385897
TTPT	P	664	0.155	0.0926902	0.099803	1.37407	-2.27014	0.405639
TTTP	P	2860	0.73	0.438189	0.526502	2.55759	-1.74889	0.484466
AAAZ	Z	117	-1.42	-1.22238	-1.22919	-0.151745	-2.82018	0.468902
AACZ	Z	1377	-0.4	-0.454213	-0.42195	0.56733	-1.96085	0.249275
AAGZ	Z	325	-1.015	-1.22688	-1.19685	0.0685517	-3.24168	0.362719
AATZ	Z	595	-1.285	-1.23404	-1.27163	0.98256	-2.99788	0.356295
AAZA	Z	138	-0.055	-0.181247	-0.12828	0.541102	-3.00785	0.413475
AAZC	Z	78	-0.51	-0.597974	-0.56557	0.83657	-2.89699	0.382774
AAZG	Z	195	-0.21	-0.241904	-0.243196	2.71343	-1.24943	0.334611
AAZT	Z	164	-0.78	-0.702878	-0.732311	2.52915	-2.3779	0.58831
ACAZ	Z	547	1.335	1.14822	1.24692	2.77066	-1.34859	0.407605
ACCZ	Z	1926	1.635	1.45652	1.543	2.38222	-0.928293	0.339368
ACGZ	Z	851	1.24	1.05514	1.14905	2.6178	-1.13635	0.400758
ACTZ	Z	2902	0.715	0.675125	0.716784	1.71197	-2.13206	0.301377
ACZA	Z	2172	1.78	1.67727	1.73691	3.037	-1.05287	0.370625
ACZC	Z	627	1.02	1.03927	1.04477	3.09667	-1.00774	0.32446
ACZG	Z	1574	1.505	1.46645	1.50683	3.23094	-0.836687	0.303775
ACZT	Z	2120	1	0.955858	0.990143	3.15114	-1.11899	0.366072
AGAZ	Z	311	-1.485	-1.57307	-1.54971	0.587261	-4.30069	0.417888
AGCZ	Z	1088	-0.71	-0.734183	-0.719951	0.834532	-2.25875	0.214841
AGGZ	Z	521	-1.87	-1.85906	-1.8795	1.10476	-3.1609	0.313683
AGTZ	Z	999	-1.985	-1.85373	-1.89304	0.509606	-3.3488	0.363549
AGZA	Z	510	-0.485	-0.478877	-0.47061	2.21785	-2.5145	0.374329
AGZC	Z	191	-1.1	-1.02154	-1.09168	1.31969	-2.46609	0.416587
AGZG	Z	319	-0.745	-0.626243	-0.668691	1.48905	-2.6457	0.405782
AGZT	Z	402	-1.21	-1.12584	-1.15372	0.19392	-3.13099	0.42891
ATAZ	Z	352	2.51	2.25827	2.3934	4.15419	-1.34467	0.716956
ATCZ	Z	2027	3.23	2.96464	3.12877	4.15312	-1.72082	0.528093
ATGZ	Z	444	2.585	2.33321	2.50757	3.64317	-1.36863	0.710248
ATTZ	Z	1288	1.52	1.3976	1.47062	2.65207	-1.82762	0.420375
ATZA	Z	1154	2.475	2.30505	2.41203	3.41586	-0.791169	0.463242
ATZC	Z	305	2.01	1.85664	1.91673	3.14437	-0.135538	0.507967
ATZG	Z	848	2.29	2.07987	2.19205	3.34016	-1.05222	0.501419
ATZT	Z	655	2.02	1.87888	1.97654	3.99537	-1.04901	0.495882
AZAA	Z	317	0.76	0.775648	0.771	2.88333	-1.14943	0.400098
AZAC	Z	156	0.22	0.322527	0.256867	1.9191	-0.56466	0.455981
AZAG	Z	325	0.445	0.365312	0.388245	2.65861	-0.680222	0.4261
AZAT	Z	301	0.065	0.0550514	0.0310401	2.16674	-2.48147	0.437981
AZCA	Z	148	1.745	1.58851	1.7248	2.76182	-1.42822	0.632369
AZCC	Z	250	1.36	1.37116	1.36933	3.10214	0.178928	0.377323
AZCG	Z	143	1.42	1.3128	1.3969	2.76883	-1.02868	0.544766
AZCT	Z	219	1.11	1.09449	1.13662	2.70128	-0.637242	0.498903
AZGA	Z	441	0.18	0.253741	0.267034	1.89643	-2.92524	0.45575
AZGC	Z	309	0.25	0.15068	0.161314	1.76889	-1.22681	0.37515
AZGG	Z	522	0.44	0.250089	0.301324	1.81374	-2.75255	0.457482
AZGT	Z	665	-0.14	-0.107266	-0.108492	2.47812	-2.16904	0.346235
AZTA	Z	310	0.625	0.799382	0.724432	4.51874	-2.16478	0.580364
AZTC	Z	205	0.2	0.131176	0.190073	2.07932	-2.41345	0.61722
AZTG	Z	333	0.32	0.363057	0.364999	2.97372	-2.24835	0.566206
AZTT	Z	198	-0.85	-0.680426	-0.735457	1.34221	-2.60956	0.458185
CAAZ	Z	77	-0.13	-0.411619	-0.238057	0.978564	-1.39506	0.485272
CACZ	Z	867	0.215	0.204133	0.197154	1.93232	-0.925075	0.234993
CAGZ	Z	231	-0.89	-0.833638	-0.875442	1.58659	-1.4875	0.32582
CATZ	Z	440	-0.785	-0.656898	-0.704759	1.46425	-2.04668	0.357779
CAZA	Z	378	0.185	0.205602	0.16275	1.89352	-0.589482	0.325661
CAZC	Z	372	-0.52	-0.307251	-0.451519	2.84879	-1.24326	0.476824
CAZG	Z	755	-0.125	-0.0396862	-0.0629742	1.5663	-1.41896	0.252608
CAZT	Z	466	-0.745	-0.583724	-0.638608	1.25848	-1.7559	0.36965
CCAZ	Z	297	0.85	0.764868	0.826974	2.54909	-0.742883	0.340996
CCCZ	Z	1427	1.12	1.03756	1.07454	1.85801	-1.31037	0.274536
CCGZ	Z	632	0.455	0.395434	0.416884	2.17301	-1.23633	0.302385
CCTZ	Z	1439	0.26	0.273813	0.241471	2.30382	-1.36057	0.31257
CCZA	Z	1429	1.23	1.2298	1.24633	2.57418	-1.81463	0.314413
CCZC	Z	1054	0.635	0.796988	0.728079	2.34679	-1.06835	0.317576
CCZG	Z	1428	0.995	1.02408	1.02692	2.05659	-0.645236	0.240248
CCZT	Z	1851	0.425	0.491242	0.457919	2.62729	-0.983318	0.269479
CGAZ	Z	60	-0.84	-1.15053	-0.997291	0.383531	-2.49974	0.577643
CGCZ	Z	365	-0.325	-0.280271	-0.329489	3.14292	-2.75033	0.481906
CGGZ	Z	95	-1.25	-1.11142	-1.21752	1.0535	-1.85535	0.436884
CGTZ	Z	159	-1.535	-1.46018	-1.49056	1.00029	-2.55042	0.526923
CGZA	Z	1049	-0.235	-0.224471	-0.270039	2.78468	-3.52629	0.418418
CGZC	Z	712	-0.835	-0.667759	-0.765308	2.40747	-2.01954	0.419943
CGZG	Z	809	-0.445	-0.369094	-0.387591	1.94166	-1.41847	0.256913
CGZT	Z	1144	-0.96	-0.972559	-0.983493	2.09901	-3.37557	0.361769
CTAZ	Z	126	1.825	1.70298	1.76716	2.6979	0.1371	0.427981
CTCZ	Z	1493	2.575	2.35382	2.48463	3.3976	0.12545	0.410881
CTGZ	Z	632	1.595	1.47589	1.53931	2.75896	-0.809636	0.368391
CTTZ	Z	753	0.935	0.875098	0.928893	1.89867	-0.636533	0.295798
CTZA	Z	2891	2.095	2.01699	2.0696	3.02125	-0.919716	0.302633
CTZC	Z	1020	1.655	1.57904	1.61829	2.94099	-0.000209416	0.381392
CTZG	Z	2573	1.93	1.86275	1.90049	3.08822	-1.0249	0.285585
CTZT	Z	1494	1.55	1.5698	1.56279	3.33245	-1.00973	0.379093
CZAA	Z	2169	0.77	0.830857	0.818295	1.82344	-0.807404	0.246234
CZAC	Z	1050	0.155	0.360752	0.263345	1.95663	-1.20121	0.393588
CZAG	Z	2401	0.625	0.639484	0.639032	1.79579	-0.988715	0.242264
CZAT	Z	1742	-0.105	0.019074	-0.0325604	1.83891	-1.7616	0.324465
CZCA	Z	772	1.38	1.56178	1.53535	2.92134	-0.764149	0.444318
CZCC	Z	900	0.805	0.96711	0.914289	2.81417	-0.59341	0.393705
CZCG	Z	654	1.245	1.21238	1.22924	2.75947	-0.0134288	0.343717
CZCT	Z	598	0.645	0.725745	0.691695	2.39376	-0.865853	0.316673
CZGA	Z	1448	0.315	0.362474	0.363837	1.85714	-1.37526	0.299522
CZGC	Z	844	0.085	0.180246	0.145123	2.11741	-1.7018	0.275234
CZGG	Z	2270	0.43	0.397173	0.41096	1.61307	-1.72071	0.243623
CZGT	Z	2216	-0.18	-0.181303	-0.185685	2.13929	-1.57998	0.262102
CZTA	Z	1944	0.4	0.553207	0.496026	2.62494	-0.663492	0.341508
CZTC	Z	1794	-0.22	-0.122022	-0.165448	2.99427	-1.35022	0.341977
CZTG	Z	2179	0.075	0.109607	0.0837461	2.04081	-1.39851	0.298788
CZTT	Z	1084	-0.78	-0.695956	-0.754505	2.08414	-2.72524	0.424423
GAAZ	Z	123	-1.295	-1.40861	-1.34293	0.117638	-2.92616	0.469661
GACZ	Z	1396	-0.735	-0.861138	-0.79161	1.24214	-4.37917	0.384582
GAGZ	Z	271	-1.5	-1.59155	-1.54532	0.512969	-2.82005	0.337265
GATZ	Z	813	-1.71	-1.72284	-1.72463	0.195408	-3.6441	0.322706
GAZA	Z	328	-0.795	-0.75402	-0.76647	0.445077	-2.60968	0.318527
GAZC	Z	132	-1.225	-1.20846	-1.2174	0.530278	-2.7247	0.407771
GAZG	Z	447	-0.935	-0.900368	-0.90938	0.584015	-3.1583	0.320041
GAZT	Z	231	-1.28	-1.26753	-1.28286	0.0717734	-3.12727	0.406894
GCAZ	Z	291	1.005	0.777139	0.91258	2.25928	-1.45725	0.50127
GCCZ	Z	990	1.44	1.2629	1.36099	2.14878	-1.75325	0.368169
GCGZ	Z	769	1.04	0.856785	0.976779	2.61923	-1.9786	0.481332
GCTZ	Z	1600	0.45	0.410945	0.445429	2.04106	-1.98321	0.321964
GCZA	Z	1643	1.585	1.52364	1.58478	3.19724	-1.08145	0.387828
GCZC	Z	525	0.82	0.841559	0.848989	1.92046	-1.28697	0.358852
GCZG	Z	1530	1.345	1.26885	1.31896	2.41051	-1.41418	0.313873
GCZT	Z	1386	0.86	0.767436	0.825154	3.12881	-1.84333	0.407472
GGAZ	Z	288	-2.11	-2.01583	-2.05221	-0.252715	-3.52835	0.408961
GGCZ	Z	1250	-0.885	-0.971237	-0.926845	0.814647	-2.99075	0.273185
GGGZ	Z	352	-1.87	-1.93018	-1.90457	-0.642485	-3.77291	0.394076
GGTZ	Z	818	-2.155	-2.09393	-2.1293	0.191499	-4.6266	0.420752
GGZA	Z	528	-0.825	-0.752868	-0.794322	1.93892	-2.41604	0.373761
GGZC	Z	249	-1.385	-1.26009	-1.33379	1.52236	-3.35702	0.445513
GGZG	Z	255	-1.03	-0.928039	-0.995292	1.49585	-2.7908	0.499071
GGZT	Z	342	-1.505	-1.39629	-1.46578	0.720784	-3.28443	0.572997
GTAZ	Z	432	1.96	1.67415	1.84756	3.03774	-1.32949	0.672044
GTCZ	Z	1219	2.705	2.43432	2.59662	3.56074	0.355338	0.476652
GTGZ	Z	945	2.185	1.91938	2.08621	3.31273	-2.16687	0.640945
GTTZ	Z	1435	1.1	1.03798	1.08561	3.00135	-1.82302	0.419902
GTZA	Z	1060	2.125	2.01272	2.08218	3.16274	-0.727699	0.373652
GTZC	Z	287	1.56	1.58299	1.5743	2.91879	-1.99209	0.553733
GTZG	Z	1003	1.865	1.71331	1.80979	2.90948	-1.8117	0.432341
GTZT	Z	446	1.555	1.39122	1.50934	2.47568	-1.49772	0.491475
GZAA	Z	926	0.265	0.2408	0.224141	2.15241	-1.94348	0.407718
GZAC	Z	586	-0.04	-0.0461716	-0.0351041	1.48388	-3.12214	0.407556
GZAG	Z	1053	-0.055	-0.0682028	-0.0722307	5.47968	-3.5238	0.437838
GZAT	Z	662	-0.495	-0.245128	-0.299564	1.62161	-1.62858	0.432612
GZCA	Z	531	1.355	1.24936	1.2974	2.50146	-1.19505	0.453803
GZCC	Z	557	0.495	0.799867	0.754615	2.44954	-1.84111	0.474323
GZCG	Z	380	1.16	0.963791	1.01736	2.60629	-1.36198	0.419596
GZCT	Z	335	0.665	0.634923	0.656361	2.58449	-1.29819	0.42336
GZGA	Z	500	0.115	0.0369634	0.0537707	1.59246	-1.7039	0.385748
GZGC	Z	226	0.095	0.011574	0.0518762	1.47819	-1.76908	0.392331
GZGG	Z	674	0.175	0.0754021	0.14168	1.47678	-2.13517	0.405532
GZGT	Z	753	-0.22	-0.280773	-0.275722	1.40455	-2.75506	0.386116
GZTA	Z	832	0.195	0.560235	0.458563	3.4036	-2.40532	0.655413
GZTC	Z	653	-0.15	-0.35861	-0.330309	2.50013	-3.47736	0.623632
GZTG	Z	886	-0.08	0.290006	0.0923817	2.90258	-2.85312	0.841131
GZTT	Z	324	-0.955	-0.820046	-0.8634	2.06189	-3.69649	0.593718
TAAZ	Z	258	0.035	-0.0888714	-0.00796218	2.53158	-1.75279	0.463791
TACZ	Z	2847	0.25	0.29546	0.274431	3.02962	-1.83385	0.217751
TAGZ	Z	595	-0.43	-0.428691	-0.436183	0.994181	-1.44	0.256021
TATZ	Z	1114	-0.515	-0.322781	-0.427068	3.51682	-2.10334	0.463827
TAZA	Z	255	0.28	0.269305	0.240439	2.14344	-0.729871	0.372546
TAZC	Z	178	-0.13	-0.0412426	-0.12115	2.90371	-1.25093	0.472421
TAZG	Z	540	0.015	0.118847	0.095754	2.01979	-2.35283	0.310597
TAZT	Z	185	-0.385	-0.327445	-0.357828	1.82837	-2.12943	0.456485
TCAZ	Z	836	0.965	0.934494	0.965045	2.4096	-1.01882	0.338407
TCCZ	Z	1420	1.09	1.08418	1.07844	2.86993	0.174943	0.220832
TCGZ	Z	1462	0.7	0.65239	0.67838	2.65558	-1.41248	0.335751
TCTZ	Z	2032	0.365	0.4636	0.402202	3.13362	-1.80807	0.33913
TCZA	Z	2117	1.28	1.23556	1.23959	2.63891	-0.33484	0.229879
TCZC	Z	718	0.71	0.812985	0.758275	2.56583	-0.0519959	0.330473
TCZG	Z	2245	1.075	1.07264	1.07723	3.01527	-1.07784	0.219315
TCZT	Z	1645	0.55	0.622368	0.590302	3.19821	-1.54579	0.303621
TGAZ	Z	479	-0.625	-0.724978	-0.655588	0.248197	-2.16285	0.394806
TGCZ	Z	2381	-0.005	0.0733001	0.0287557	1.87514	-0.945124	0.224315
TGGZ	Z	406	-0.58	-0.549974	-0.586426	2.89548	-3.20437	0.495217
TGTZ	Z	819	-0.935	-0.777923	-0.887012	2.08524	-1.63277	0.412182
TGZA	Z	1139	-0.01	-0.0259163	-0.0137086	2.47239	-3.346	0.336665
TGZC	Z	651	-0.405	-0.287086	-0.346311	1.6814	-2.18062	0.344961
TGZG	Z	770	-0.135	-0.102886	-0.10882	1.54279	-2.06218	0.259246
TGZT	Z	807	-0.615	-0.578253	-0.613827	2.42467	-2.21455	0.426231
TTAZ	Z	248	1.56	1.48362	1.51772	2.2891	-0.496393	0.368628
TTCZ	Z	1986	2.015	1.89943	1.96761	2.83449	-0.487223	0.265368
TTGZ	Z	1347	1.495	1.46365	1.49966	2.72795	-0.852484	0.296065
TTTZ	Z	1496	0.69	0.687341	0.686453	3.50263	-0.939119	0.21647
TTZA	Z	1867	1.645	1.60858	1.63261	3.27316	-0.721114	0.259843
TTZC	Z	576	1.32	1.34341	1.35175	3.47167	-1.8195	0.370403
TTZG	Z	1617	1.44	1.4611	1.47967	2.36621	-0.899136	0.263361
TTZT	Z	912	1.235	1.29773	1.2884	3.06778	-0.21634	0.369058
TZAA	Z	2189	1.215	1.21711	1.21969	2.01062	-0.205167	0.251736
TZAC	Z	1081	0.6	0.644595	0.610929	2.24677	-0.637113	0.262326
TZAG	Z	1667	0.92	0.931098	0.932417	2.48586	-0.968582	0.287762
TZAT	Z	2035	0.455	0.422864	0.424637	2.25051	-1.33547	0.248289
TZCA	Z	466	1.61	1.60561	1.61393	2.79288	-0.414722	0.409141
TZCC	Z	652	1.285	1.23256	1.28822	2.77153	-1.98646	0.391665
TZCG	Z	459	1.38	1.31651	1.36115	2.54407	-0.580781	0.326966
TZCT	Z	611	1.05	1.04694	1.06557	2.67113	-1.48575	0.438403
TZGA	Z	1744	0.75	0.759538	0.754594	1.88223	-1.1199	0.284391
TZGC	Z	813	0.475	0.484163	0.468803	2.06552	-1.88482	0.282006
TZGG	Z	1435	0.745	0.775592	0.780443	2.15418	-1.74051	0.297687
TZGT	Z	2048	0.39	0.357992	0.376712	1.58417	-1.38288	0.278805
TZTA	Z	816	0.8	0.906725	0.852759	2.99732	0.0333626	0.330629
TZTC	Z	965	0.275	0.372043	0.3291	2.59999	-0.823297	0.305819
TZTG	Z	1128	0.525	0.624262	0.541933	2.89492	-1.23086	0.447882
TZTT	Z	598	-0.3	-0.117208	-0.232855	2.42017	-1.61095	0.503615
ZAAA	Z	1574	-0.06	-0.0512412	-0.0459836	2.41535	-1.59176	0.345104
ZAAC	Z	978	-1.13	-0.928415	-1.04152	1.81564	-2.30453	0.372602
ZAAG	Z	1222	-0.115	-0.155956	-0.143615	1.03453	-1.85337	0.348334
ZAAT	Z	1826	-1.065	-0.997565	-1.03149	1.28183	-2.60314	0.438787
ZACA	Z	838	0.24	0.257986	0.254253	1.64689	-1.01725	0.218251
ZACC	Z	899	0.01	0.0926641	0.0686183	1.24811	-2.89098	0.287753
ZACG	Z	160	0.185	0.141437	0.166117	0.885011	-1.42033	0.284036
ZACT	Z	976	-0.02	-0.117845	-0.0609575	0.869329	-3.15661	0.291114
ZAGA	Z	1446	-0.295	-0.363205	-0.339866	1.19689	-2.86129	0.355987
ZAGC	Z	1135	-0.585	-0.610375	-0.593106	0.598653	-2.64905	0.308402
ZAGG	Z	1286	-0.285	-0.307577	-0.284708	0.836641	-2.25273	0.322513
ZAGT	Z	1579	-1.03	-1.0266	-1.00827	0.881504	-3.24179	0.417014
ZATA	Z	1328	-0.16	-0.136949	-0.135175	2.14018	-3.05094	0.328217
ZATC	Z	1650	-0.74	-0.638558	-0.668306	1.118	-3.50439	0.30649
ZATG	Z	875	-0.375	-0.396291	-0.402854	1.38912	-2.09698	0.300144
ZATT	Z	887	-1.44	-1.32992	-1.3747	0.336029	-2.23903	0.309967
ZCAA	Z	741	1.89	1.7266	1.8201	3.51925	-1.29934	0.552352
ZCAC	Z	330	1.215	0.804996	0.98722	2.16169	-3.27102	0.679909
ZCAG	Z	525	1.475	1.35375	1.41995	2.62815	-0.826363	0.517724
ZCAT	Z	321	1.055	0.831518	0.891764	1.92182	-1.37476	0.504772
ZCCA	Z	571	1.725	1.57196	1.67009	3.02177	-0.297742	0.445076
ZCCC	Z	922	1.535	1.25833	1.37723	2.85486	-2.0929	0.456222
ZCCG	Z	194	1.595	1.31438	1.45395	2.83281	-0.684641	0.564361
ZCCT	Z	672	1.215	1.07206	1.14476	1.98892	-1.11086	0.435069
ZCGA	Z	624	1.105	1.08946	1.15094	2.56457	-2.04424	0.54402
ZCGC	Z	273	0.34	0.580974	0.638532	1.77271	-1.21977	0.575169
ZCGG	Z	414	1.24	1.05362	1.15764	2.03738	-1.55777	0.532511
ZCGT	Z	325	0.585	0.492061	0.531884	1.68735	-2.92551	0.563485
ZCTA	Z	625	1.125	1.03042	1.05728	2.2897	-1.364	0.342163
ZCTC	Z	545	0.78	0.669222	0.709514	2.37019	-1.9748	0.407685
ZCTG	Z	234	0.86	0.757421	0.81556	2.2285	-1.3166	0.479147
ZCTT	Z	359	0.08	-0.0805872	-0.0578652	1.3533	-2.59501	0.409982
ZGAA	Z	1179	-0.855	-0.840127	-0.866251	0.773488	-2.51157	0.39024
ZGAC	Z	1086	-1.93	-1.81982	-1.8725	1.16047	-3.13124	0.323447
ZGAG	Z	504	-0.73	-0.778109	-0.765741	0.678039	-2.48261	0.37424
ZGAT	Z	1365	-1.845	-1.76031	-1.78932	0.4029	-3.7806	0.417509
ZGCA	Z	588	-0.085	-0.0776961	-0.0752944	1.81599	-1.65282	0.280504
ZGCC	Z	600	-0.02	0.0370319	0.0511967	1.76185	-2.46483	0.413669
ZGCG	Z	81	-0.19	-0.268271	-0.247755	1.98368	-1.19529	0.458922
ZGCT	Z	922	-1.12	-0.902938	-1.00254	1.47174	-3.03583	0.411126
ZGGA	Z	1990	-0.685	-0.713225	-0.695253	0.664929	-3.06531	0.320478
ZGGC	Z	839	-0.91	-0.890786	-0.896334	0.99923	-2.02262	0.284957
ZGGG	Z	883	-0.48	-0.515714	-0.481941	0.566807	-2.66448	0.345119
ZGGT	Z	1189	-1.04	-1.11024	-1.07319	0.396759	-3.87149	0.409052
ZGTA	Z	1875	-0.775	-0.698579	-0.750316	1.16297	-2.93691	0.335352
ZGTC	Z	1598	-1.315	-1.23513	-1.27876	1.53823	-3.38551	0.306963
ZGTG	Z	868	-1.17	-1.0809	-1.1279	1.28967	-2.63236	0.350512
ZGTT	Z	1341	-2.06	-1.94594	-1.9942	-0.0340795	-3.03329	0.285766
ZTAA	Z	1037	2.635	2.44677	2.54332	3.99822	-1.22849	0.494434
ZTAC	Z	55	2.03	1.58217	1.79482	2.58107	0.404802	0.66278
ZTAG	Z	1216	2.51	2.32561	2.41975	3.36682	-0.497399	0.476398
ZTAT	Z	1595	2.025	1.93481	1.97583	3.25375	-1.68754	0.406622
ZTCA	Z	1485	2.915	2.72228	2.84932	3.60285	-0.119246	0.508598
ZTCC	Z	1001	2.865	2.61447	2.75602	3.55263	0.0423448	0.526109
ZTCG	Z	393	2.875	2.56466	2.78428	3.54312	-0.666881	0.667612
ZTCT	Z	737	2.77	2.54187	2.68327	3.57197	-0.777563	0.508997
ZTGA	Z	1330	1.92	1.76989	1.85281	2.89786	-1.60193	0.468587
ZTGC	Z	318	1.885	1.57453	1.69025	2.55895	-1.1019	0.52831
ZTGG	Z	1790	1.995	1.88186	1.95842	2.89051	-2.0799	0.44918
ZTGT	Z	1088	1.7	1.6157	1.67974	2.90345	-1.34306	0.468395
ZTTA	Z	907	1.835	1.66377	1.73732	2.56764	-1.57245	0.438323
ZTTC	Z	634	1.31	1.01015	1.18477	3.55827	-0.575398	0.592496
ZTTG	Z	192	1.485	1.30642	1.41148	2.15812	-1.17718	0.449911
ZTTT	Z	471	0.805	0.606483	0.687895	1.69495	-2.09064	0.402471
AAAX	Z	352	-0.49	-0.690548	-0.602411	0.52378	-2.05887	0.349715
AACX	Xt	1346	-0.78	-0.719479	-0.75413	1.61015	-2.01886	0.281292
AAGX	Xt	484	-0.935	-1.06125	-0.994627	0.662928	-4.42633	0.423774
AATX	Xt	505	-2.25	-2.00452	-2.12791	0.392132	-2.7502	0.468961
AAXA	Xt	128	-0.36	-0.513736	-0.431329	0.437638	-2.73406	0.443451
AAXC	Xt	235	-1.38	-1.5501	-1.52759	1.15994	-2.7334	0.550306
AAXG	Xt	1043	-0.67	-0.722737	-0.694498	1.87284	-2.85423	0.307123
AAXT	Xt	60	-1.69	-1.67914	-1.73072	0.31821	-2.77068	0.627284
ACAX	Xt	1198	0.655	0.645239	0.623586	2.36999	-1.35112	0.342234
ACCX	Xt	289	1.345	1.21798	1.27065	1.88909	-0.577657	0.307993
ACGX	Xt	1144	0.385	0.308528	0.347116	1.52221	-1.69129	0.314448
ACTX	Xt	613	2.005	1.22261	1.69856	2.68773	-1.20004	0.983301
ACXA	Xt	919	1.65	1.55974	1.62222	2.2352	-1.21222	0.324858
ACXC	Xt	606	1.05	0.956373	1.00797	2.36606	-1.52194	0.317555
ACXG	Xt	4021	1.365	1.26694	1.32565	3.4819	-1.89017	0.32282
ACXT	Xt	241	0.62	0.556643	0.587293	1.46671	-0.828131	0.276831
AGAX	Xt	641	-1.36	-1.43986	-1.36367	0.536883	-3.10585	0.483198
AGCX	Xt	813	-0.96	-0.976481	-1.00644	1.23241	-1.96667	0.315841
AGGX	Xt	765	-2.145	-1.70308	-1.71616	0.513479	-2.91417	0.492258
AGTX	Xt	1146	-2.88	-2.63434	-2.72193	0.616832	-3.52167	0.44014
AGXA	Xt	574	-0.865	-1.16485	-1.05944	0.0286986	-2.39518	0.51424
AGXC	Xt	647	-1.35	-1.7802	-1.6997	-0.107024	-3.28768	0.502815
AGXG	Xt	1557	-1.07	-1.38075	-1.28984	0.541548	-4.72406	0.421513
AGXT	Xt	169	-1.745	-1.82163	-1.82132	-0.0382222	-3.13948	0.485135
ATAX	Xt	637	1.05	0.960036	0.993104	2.48616	-1.27954	0.443256
ATCX	Xt	375	2.84	2.62238	2.7715	3.25342	-1.08369	0.473846
ATGX	Xt	557	1.145	1.03332	1.10715	2.09022	-2.2948	0.480602
ATTX	Xt	266	0.335	0.683662	0.529999	2.63065	-2.3039	0.633131
ATXA	Xt	376	2.62	2.20548	2.39673	3.25299	-1.55495	0.688664
ATXC	Xt	488	2.435	1.97778	2.12042	3.09468	-1.9254	0.651825
ATXG	Xt	1624	2.375	2.02553	2.17848	2.95195	-2.11341	0.601012
ATXT	Xt	137	2.08	1.7274	1.87196	2.49536	-0.515997	0.597349
AXAA	Xt	336	-0.315	-0.482828	-0.413753	2.12194	-2.68811	0.386887
AXAC	Xt	80	-1.02	-1.15623	-1.11072	-0.28309	-2.42925	0.392106
AXAG	Xt	223	-0.66	-0.767167	-0.700416	0.262736	-2.66332	0.329951
AXAT	Xt	75	-1.25	-1.40847	-1.33393	-0.356138	-3.24836	0.52979
AXCA	Xt	619	-0.21	-0.264984	-0.239528	1.03178	-1.79665	0.395497
AXCC	Xt	117	-0.69	-0.604554	-0.618734	0.456415	-2.01349	0.410792
AXCG	Xt	154	-0.34	-0.497447	-0.400652	0.779111	-1.83573	0.389567
AXCT	Xt	223	-0.695	-0.65321	-0.654416	1.51061	-3.05288	0.481981
AXGA	Xt	3120	-0.92	-0.974844	-0.919013	1.9344	-3.71305	0.389579
AXGC	Xt	282	-1.165	-1.24613	-1.20624	0.14397	-3.42046	0.425838
AXGG	Xt	1472	-0.9	-1.01959	-0.988638	0.890401	-2.99028	0.299517
AXGT	Xt	537	-1.48	-1.5156	-1.50229	-0.145238	-2.69187	0.307039
AXTA	Xt	137	-0.855	-0.863794	-0.869912	0.683373	-2.07325	0.447821
AXTC	Xt	114	-1.34	-1.23694	-1.28448	0.567079	-2.20334	0.444732
AXTG	Xt	145	-1.23	-0.901208	-1.05638	0.473741	-2.92056	0.622033
AXTT	Xt	64	-1.785	-1.61328	-1.71977	0.889583	-3.21094	0.75023
CAAX	Xt	260	-1.06	-0.517942	-0.834346	1.56625	-1.45925	0.784273
CACX	Xt	1262	-0.02	0.054194	0.00913725	1.7338	-0.535363	0.254869
CAGX	Xt	596	-1.28	-0.90153	-1.11849	1.09127	-1.98615	0.715921
CATX	Xt	556	-1.82	-1.29291	-1.55608	2.36914	-2.27917	0.817191
CAXA	Xt	213	0.21	0.113505	0.165519	1.15496	-0.917948	0.32902
CAXC	Xt	312	-0.08	-0.199123	-0.114046	1.21657	-1.56326	0.498976
CAXG	Xt	1898	0.14	0.0460728	0.081207	1.03514	-1.26665	0.245325
CAXT	Xt	109	-0.815	-0.763042	-0.786127	1.03361	-2.0979	0.399663
CCAX	Xt	222	1.28	0.952349	1.13582	1.77245	-0.137033	0.471626
CCCX	Xt	384	1.205	1.12875	1.17292	2.37683	-0.451065	0.30554
CCGX	Xt	176	-0.02	0.280426	0.160124	1.22316	-1.00181	0.490087
CCTX	Xt	330	-0.065	0.293902	0.0658922	2.83727	-1.04254	0.873422
CCXA	Xt	459	1.1	1.00367	1.02824	1.98914	-1.15935	0.271305
CCXC	Xt	180	0.62	0.597834	0.623443	1.45364	-0.90443	0.271346
CCXG	Xt	562	0.94	0.847696	0.875086	1.49348	-1.16102	0.274407
CCXT	Xt	217	0.35	0.257039	0.257574	1.15715	-0.254642	0.222853
CGAX	Xt	404	-1.905	-0.976621	-1.0293	0.889381	-2.41626	0.904473
CGCX	Xt	298	-0.73	-0.464177	-0.595655	1.79465	-1.83156	0.475431
CGGX	Xt	353	-1.28	-1.24612	-1.32511	1.05978	-2.21751	0.583252
CGTX	Xt	477	-2.53	-2.08899	-2.37919	1.07198	-3.16188	0.746208
CGXA	Xt	313	-0.505	-0.503654	-0.482695	0.640835	-1.83644	0.316003
CGXC	Xt	327	-0.835	-0.889453	-0.827491	1.71274	-3.19038	0.564716
CGXG	Xt	1523	-0.775	-0.707666	-0.712129	1.40833	-1.57549	0.2394
CGXT	Xt	142	-1.32	-1.46222	-1.45147	0.465793	-2.48416	0.427951
CTAX	Xt	247	0.9	1.00627	0.928698	2.28268	-0.82117	0.372129
CTCX	Xt	1772	2.3	2.1259	2.21872	3.10197	-0.396855	0.355763
CTGX	Xt	54	0.54	0.662087	0.622724	1.61923	-1.34008	0.492132
CTTX	Xt	1617	1.37	1.18575	1.30397	2.22313	-1.16627	0.483421
CTXA	Xt	364	2.295	1.96701	2.16125	2.92527	-1.28022	0.646579
CTXC	Xt	410	2.145	1.82038	2.01709	2.80094	-2.41209	0.639145
CTXG	Xt	884	2.03	1.84939	1.96542	2.9095	-1.15594	0.498365
CTXT	Xt	122	1.74	1.41596	1.66197	2.59456	-0.974362	0.707713
CXAA	Xt	681	-0.075	-0.0331456	-0.0344686	1.32918	-1.0837	0.190298
CXAC	Xt	826	-0.69	-0.619594	-0.663482	1.2242	-1.77057	0.29278
CXAG	Xt	1087	-0.34	-0.299663	-0.310039	0.930419	-1.46968	0.212125
CXAT	Xt	608	-0.835	-0.867043	-0.881253	1.37515	-1.77861	0.275651
CXCA	Xt	607	0.14	0.245503	0.213532	1.54469	-1.48676	0.287255
CXCC	Xt	356	-0.18	0.0200105	-0.0869448	1.57897	-1.31689	0.380802
CXCG	Xt	235	-0.175	-0.100545	-0.164396	2.01221	-1.2442	0.369851
CXCT	Xt	410	-0.25	-0.335931	-0.339597	0.884653	-0.851354	0.232464
CXGA	Xt	3569	-0.63	-0.587918	-0.581084	0.888247	-2.18672	0.255211
CXGC	Xt	935	-0.81	-0.740048	-0.774191	1.52208	-1.86008	0.241951
CXGG	Xt	1810	-0.575	-0.516891	-0.516177	1.16619	-1.78288	0.233399
CXGT	Xt	1797	-1.115	-1.17411	-1.15711	1.10377	-2.80311	0.256711
CXTA	Xt	145	-0.46	-0.406293	-0.463641	1.8616	-1.98832	0.477859
CXTC	Xt	522	-1.13	-1.00138	-1.0707	1.76275	-2.12406	0.378592
CXTG	Xt	562	-0.74	-0.677342	-0.719851	1.16685	-2.85986	0.390371
CXTT	Xt	152	-1.515	-1.45416	-1.52848	0.865483	-2.55751	0.465419
GAAX	Xt	423	-2.33	-2.04396	-2.15414	1.0902	-3.06743	0.50841
GACX	Xt	1327	-1.08	-1.0822	-1.08816	1.14426	-2.52912	0.313245
GAGX	Xt	810	-1.63	-1.6078	-1.64624	0.0134992	-2.95698	0.519444
GATX	Xt	891	-2.65	-2.38252	-2.5015	0.49671	-3.28785	0.482419
GAXA	Xt	208	-1.33	-1.75927	-1.66202	-0.167533	-3.6127	0.825317
GAXC	Xt	438	-2.67	-2.31723	-2.37058	0.172546	-3.67835	0.68823
GAXG	Xt	1813	-1.885	-2.07184	-1.93511	0.044303	-3.86145	0.703625
GAXT	Xt	118	-2.085	-2.33578	-2.30098	0.202871	-3.65095	0.733976
GCAX	Xt	618	0.205	0.317578	0.235306	2.23997	-1.59614	0.41892
GCCX	Xt	340	1.14	1.01805	1.08719	1.77679	-1.27295	0.351032
GCGX	Xt	567	0.165	0.139092	0.13569	2.06909	-1.99731	0.434297
GCTX	Xt	467	-0.31	0.562963	0.258065	2.62171	-1.60121	0.99047
GCXA	Xt	330	1.5	1.29972	1.39552	2.77682	-1.73166	0.465136
GCXC	Xt	265	0.835	0.629195	0.72918	2.69182	-1.58227	0.463858
GCXG	Xt	1925	1.165	1.02099	1.10343	1.79859	-2.0897	0.395081
GCXT	Xt	80	0.435	0.202648	0.334598	1.54566	-1.86507	0.548191
GGAX	Xt	876	-2.105	-2.63126	-2.60732	0.105522	-3.7978	0.581322
GGCX	Xt	735	-1.38	-1.33158	-1.36398	0.931039	-2.73331	0.281
GGGX	Xt	1073	-1.86	-2.14482	-2.00113	0.897123	-4.19811	0.47165
GGTX	Xt	874	-3.055	-2.83129	-2.90438	0.508209	-4.64797	0.449679
GGXA	Xt	405	-2.11	-1.81357	-1.9358	1.96902	-3.78151	0.680681
GGXC	Xt	735	-2.84	-2.269	-2.32011	0.817381	-3.50612	0.619347
GGXG	Xt	1489	-2.63	-1.9678	-2.0394	0.377904	-3.98984	0.586142
GGXT	Xt	137	-1.91	-2.1172	-2.03265	-0.292778	-3.37283	0.628732
GTAX	Xt	31	1.32	0.897087	0.785859	1.68873	-0.108765	0.502647
GTCX	Xt	1174	2.37	2.16055	2.27641	3.10723	-1.20274	0.415486
GTGX	Xt	739	0.58	0.498199	0.554795	1.86976	-2.8527	0.434105
GTTX	Xt	635	-0.12	0.157833	-0.0292129	1.86685	-1.75332	0.590546
GTXA	Xt	436	2.27	1.80787	1.99894	2.98447	-1.75129	0.734981
GTXC	Xt	634	1.95	1.53408	1.73211	2.58167	-1.98503	0.66114
GTXG	Xt	2119	1.965	1.66966	1.84692	2.73887	-2.03869	0.610444
GTXT	Xt	68	1.65	1.13569	1.49305	2.14607	-2.20467	0.922066
GXAA	Xt	862	-0.835	-1.16349	-1.05551	-0.0013307	-2.91894	0.595447
GXAC	Xt	255	-1.74	-1.73222	-1.72596	0.614784	-4.05258	0.555647
GXAG	Xt	397	-1.105	-1.39746	-1.30154	0.404115	-3.76818	0.505865
GXAT	Xt	198	-1.79	-1.78589	-1.79264	0.485229	-3.00643	0.501118
GXCA	Xt	912	-0.695	-0.800664	-0.782124	1.36957	-2.45544	0.392247
GXCC	Xt	351	-0.875	-1.01205	-0.997777	0.904388	-1.9944	0.378649
GXCG	Xt	315	-0.805	-0.860528	-0.816059	0.267654	-2.49083	0.345108
GXCT	Xt	465	-1.17	-1.0592	-1.1003	2.4796	-2.52768	0.382853
GXGA	Xt	2987	-1.23	-1.42436	-1.32162	0.0928639	-4.31168	0.377381
GXGC	Xt	388	-1.485	-1.59783	-1.53847	-0.372258	-2.72351	0.3756
GXGG	Xt	1500	-1.325	-1.44159	-1.377	1.06539	-3.11532	0.337118
GXGT	Xt	789	-1.83	-1.90973	-1.87056	0.0683035	-3.07511	0.375164
GXTA	Xt	165	-1.29	-1.30984	-1.29369	0.757469	-2.65659	0.421018
GXTC	Xt	189	-1.475	-1.50571	-1.48763	1.24328	-2.75568	0.463095
GXTG	Xt	239	-1.49	-1.48021	-1.47558	0.644408	-2.9573	0.448845
GXTT	Xt	117	-1.74	-1.84625	-1.7909	-0.59345	-3.18844	0.486664
TAAX	Xt	431	-0.965	-0.228089	-0.604055	1.59829	-1.44801	0.902272
TACX	Xt	1858	-0.04	0.0838387	0.024305	2.32821	-0.952844	0.241542
TAGX	Xt	1057	-0.87	-0.639623	-0.798041	1.65597	-1.4908	0.56188
TATX	Xt	673	-1.39	-0.981533	-1.27337	2.76496	-1.79206	0.695318
TAXA	Xt	165	0.245	0.222794	0.237937	1.27518	-0.82117	0.24268
TAXC	Xt	128	-0.105	-0.031053	-0.0632829	1.37638	-1.17017	0.507705
TAXG	Xt	665	0.15	0.0922699	0.116458	0.899654	-0.942258	0.245172
TAXT	Xt	173	-0.615	-0.637321	-0.644978	1.51731	-2.16016	0.381552
TCAX	Xt	493	0.43	0.867181	0.629715	2.70585	-0.187911	0.677735
TCCX	Xt	406	0.825	1.06991	0.909039	2.50379	-0.267639	0.496805
TCGX	Xt	418	0.22	0.352294	0.256093	2.27468	-0.643183	0.408783
TCTX	Xt	370	-0.5	-0.0880055	-0.386791	2.89032	-0.914876	0.752756
TCXA	Xt	1493	1.04	1.02093	1.019	2.41303	-0.676851	0.2095
TCXC	Xt	557	0.615	0.675765	0.65702	2.01947	-0.00923841	0.197641
TCXG	Xt	1602	0.725	0.790813	0.773977	2.09961	-1.271	0.245511
TCXT	Xt	843	0.275	0.275567	0.271791	1.79756	-2.60253	0.303959
TGAX	Xt	655	-1.765	-1.00089	-1.42066	1.39215	-2.36465	0.989499
TGCX	Xt	755	-0.33	-0.174405	-0.281197	1.78201	-1.49674	0.347209
TGGX	Xt	570	-1.065	-0.82778	-0.981752	1.45148	-2.22553	0.552439
TGTX	Xt	760	-1.78	-1.11147	-1.52227	2.17559	-2.25697	0.910926
TGXA	Xt	420	-0.3	-0.405739	-0.375039	0.292945	-1.36607	0.319615
TGXC	Xt	334	-0.46	-0.688645	-0.532395	1.00313	-2.81537	0.573868
TGXG	Xt	1095	-0.53	-0.52431	-0.505612	0.309889	-2.05083	0.289612
TGXT	Xt	262	-1.29	-1.3289	-1.32359	1.21435	-2.92827	0.401334
TTAX	Xt	216	0.81	0.897476	0.841157	1.89155	-0.741148	0.389258
TTCX	Xt	1172	1.915	1.83382	1.8861	2.30332	0.122423	0.239402
TTGX	Xt	761	0.635	0.636132	0.647388	1.75357	-1.83555	0.282275
TTTX	Xt	935	1.42	1.04673	1.23725	2.96664	-2.29515	0.622031
TTXA	Xt	1219	1.56	1.37465	1.48795	2.31833	-1.63386	0.437461
TTXC	Xt	789	1.43	1.02658	1.28091	2.34246	-0.949522	0.635801
TTXG	Xt	1100	1.165	1.05078	1.13038	2.15895	-1.22429	0.421223
TTXT	Xt	344	0.945	0.812773	0.893916	2.00765	-1.36256	0.384988
TXAA	Xt	585	0.395	0.275597	0.3045	0.975345	-1.05698	0.304984
TXAC	Xt	522	-0.335	-0.288138	-0.298197	1.55833	-2.6794	0.376793
TXAG	Xt	836	0.135	0.112718	0.115624	1.85381	-1.20246	0.319953
TXAT	Xt	452	-0.6	-0.53352	-0.564004	2.93938	-2.01888	0.389879
TXCA	Xt	810	0.385	0.39074	0.38082	2.78416	-1.79929	0.331164
TXCC	Xt	473	0.115	0.285664	0.134459	2.65399	-1.6404	0.653759
TXCG	Xt	424	0.125	0.106863	0.107889	2.28891	-2.53696	0.395371
TXCT	Xt	614	-0.04	-0.0507935	-0.0576041	2.56296	-2.06027	0.34519
TXGA	Xt	2360	0.01	-0.0618906	-0.0263524	1.50833	-2.38169	0.346487
TXGC	Xt	586	-0.505	-0.400707	-0.426523	0.900401	-1.7285	0.251075
TXGG	Xt	1583	-0.105	-0.0396409	-0.015903	1.12638	-1.80427	0.350265
TXGT	Xt	1199	-0.665	-0.701504	-0.698952	1.19859	-2.70923	0.331043
TXTA	Xt	105	-0.055	-0.117827	-0.0708696	1.67637	-2.33175	0.482834
TXTC	Xt	168	-0.76	-0.503312	-0.653205	1.81132	-1.78951	0.520266
TXTG	Xt	337	-0.41	-0.343398	-0.378501	2.44625	-1.80335	0.375354
TXTT	Xt	59	-1.05	-1.0319	-1.06807	0.338423	-2.07064	0.411966
XAAA	Xt	587	-0.395	-0.519091	-0.433236	1.04846	-1.80854	0.395246
XAAC	Xt	558	-0.985	-1.04446	-0.999888	2.10468	-3.16829	0.450509
XAAG	Xt	1153	-0.61	-0.881414	-0.752654	0.724571	-2.41855	0.435291
XAAT	Xt	166	-1.265	-1.47091	-1.36337	1.67695	-2.68324	0.540846
XACA	Xt	373	-0.005	-0.157478	-0.102396	0.906298	-2.1367	0.335535
XACC	Xt	575	-0.34	-0.338979	-0.329866	2.00059	-2.41406	0.317179
XACG	Xt	112	-0.23	-0.322454	-0.272529	1.05651	-1.40264	0.362996
XACT	Xt	620	-0.69	-0.681593	-0.667231	0.723044	-3.38944	0.381499
XAGA	Xt	452	-1.05	-1.04432	-1.03026	0.977246	-2.9558	0.320209
XAGC	Xt	748	-1.26	-1.21767	-1.24462	2.86134	-2.3136	0.299252
XAGG	Xt	317	-0.955	-1.03913	-0.974289	0.0625511	-2.70753	0.334655
XAGT	Xt	1022	-1.7	-1.64178	-1.66368	0.6255	-3.32456	0.351829
XATA	Xt	431	-0.56	-0.677261	-0.649826	1.67694	-2.41859	0.347504
XATC	Xt	365	-1.21	-1.15791	-1.17614	1.08099	-2.49999	0.356124
XATG	Xt	162	-1.035	-0.999923	-1.03098	0.646599	-2.77093	0.370127
XATT	Xt	375	-1.935	-1.82087	-1.88844	1.20425	-2.83275	0.364898
XCAA	Xt	946	0.48	0.571617	0.489148	2.81601	-1.49597	0.449775
XCAC	Xt	492	0.03	0.171039	0.0988735	2.28724	-1.814	0.513213
XCAG	Xt	1331	0.2	0.267259	0.207187	3.11957	-2.37615	0.437872
XCAT	Xt	179	-0.265	-0.170529	-0.248987	1.14446	-2.19108	0.466889
XCCA	Xt	265	0.395	0.729285	0.505078	2.50791	-0.677652	0.716811
XCCC	Xt	379	0.25	0.544811	0.360569	3.22685	-0.714129	0.629603
XCCG	Xt	109	0.28	0.529142	0.380452	3.0473	-0.683502	0.653386
XCCT	Xt	544	-0.12	0.130392	-0.0373835	1.96839	-1.12082	0.537994
XCGA	Xt	331	-0.43	-0.263486	-0.405882	2.83266	-2.26495	0.555019
XCGC	Xt	301	-0.365	-0.0836508	-0.199318	2.22633	-1.58217	0.490047
XCGG	Xt	128	-0.385	-0.162417	-0.290343	2.21106	-1.98547	0.608564
XCGT	Xt	368	-0.815	-0.654254	-0.776527	2.2476	-1.72365	0.491786
XCTA	Xt	538	-1.06581e-13	0.634372	0.531469	3.39076	-0.955933	0.714118
XCTC	Xt	555	-0.51	-0.355093	-0.425024	2.7291	-2.27352	0.418652
XCTG	Xt	324	-0.355	-0.133832	-0.304829	2.46021	-0.842118	0.525228
XCTT	Xt	295	-1.1	-0.867753	-0.959606	1.59908	-2.98628	0.431254
XGAA	Xt	3610	-1.1	-1.44745	-1.25566	0.340172	-3.97348	0.500912
XGAC	Xt	2893	-1.575	-1.70005	-1.63259	0.0767646	-3.75067	0.413263
XGAG	Xt	4147	-2.01	-1.6265	-1.63116	0.557192	-4.64326	0.370084
XGAT	Xt	1398	-1.965	-2.2973	-2.29628	0.0191423	-3.97	0.425698
XGCA	Xt	927	-0.545	-0.584884	-0.567896	0.878388	-3.17095	0.258318
XGCC	Xt	536	-0.74	-0.740717	-0.739046	1.00603	-2.86845	0.35058
XGCG	Xt	302	-0.755	-0.802085	-0.791284	0.154864	-1.75528	0.278895
XGCT	Xt	426	-0.955	-1.01876	-0.995212	0.731613	-2.8988	0.258994
XGGA	Xt	2185	-1.5	-1.63068	-1.52527	-0.0482808	-3.27133	0.411908
XGGC	Xt	1031	-1.45	-1.51592	-1.47474	-0.0606522	-2.8602	0.302164
XGGG	Xt	1894	-1.325	-1.67264	-1.47694	0.486027	-3.00872	0.490241
XGGT	Xt	1255	-1.92	-2.10071	-1.99649	0.0158885	-3.51828	0.461761
XGTA	Xt	1494	-1.555	-1.49869	-1.54454	1.69784	-2.70703	0.273096
XGTC	Xt	1376	-1.99	-1.86301	-1.92468	0.126244	-2.98432	0.316808
XGTG	Xt	658	-2.005	-1.89493	-1.94996	-0.0905012	-2.61801	0.277014
XGTT	Xt	795	-2.79	-2.62302	-2.725	-0.844916	-3.28784	0.352363
XTAA	Xt	146	0.675	0.674745	0.640739	2.70628	-0.803123	0.604416
XTAC	Xt	171	0.385	0.393756	0.388574	2.23719	-2.79851	0.63638
XTAG	Xt	162	0.565	0.514688	0.527457	2.32312	-1.19347	0.558662
XTAT	Xt	73	0.345	0.444727	0.34466	2.05125	-0.702996	0.597257
XTCA	Xt	254	1.385	1.32829	1.34842	3.33584	-1.62804	0.587714
XTCC	Xt	323	1.33	1.25373	1.25871	3.08472	-0.73976	0.50436
XTCG	Xt	99	1.34	1.23852	1.28138	3.437	-0.664604	0.704458
XTCT	Xt	318	1.34	1.20992	1.29521	3.08216	-1.42271	0.532206
XTGA	Xt	361	0.17	0.172591	0.157873	2.07349	-2.55273	0.570073
XTGC	Xt	292	0.25	0.306251	0.245066	2.14125	-2.58898	0.582197
XTGG	Xt	146	0.16	0.14539	0.145527	1.64435	-2.97743	0.563655
XTGT	Xt	485	0.1	0.136107	0.0765619	2.84717	-2.04938	0.58153
XTTA	Xt	127	0.185	0.34268	0.252525	1.59818	-1.25039	0.438741
XTTC	Xt	161	0.1	0.29087	0.180319	2.44551	-1.32504	0.487141
XTTG	Xt	45	0.13	0.346943	0.186663	1.54504	-0.484829	0.509642
XTTT	Xt	59	-0.315	-0.31797	-0.337256	0.530569	-0.771903	0.276917
AAAK	Xt	30	-0.82	-0.743064	-0.747967	0.819779	-2.52465	0.678342
AACK	Kn	330	-0.625	-0.682127	-0.683945	0.264412	-1.8095	0.234311
AAGK	Kn	138	-1.075	-1.18976	-1.17672	1.46322	-2.03173	0.4378
AAKA	Kn	31	-0.965	-0.755364	-0.818331	0.0669994	-1.90794	0.437749
AAKC	Kn	44	-0.765	-1.08623	-1.13776	0.357545	-2.84516	0.574592
AAKG	Kn	49	-0.63	-0.827784	-0.754988	0.340223	-1.9838	0.488564
AAKT	Kn	33	-1.685	-1.36526	-1.52121	0.119217	-2.07508	0.539871
AATK	Kn	156	-1.435	-1.35399	-1.39003	0.215955	-2.69549	0.364885
ACAK	Kn	302	1.24	1.08066	1.16336	2.0066	-0.256893	0.320614
ACCK	Kn	724	1.23	1.0399	1.09995	2.67635	-0.523971	0.323698
ACGK	Kn	206	0.92	0.70977	0.791626	1.60398	-0.969926	0.378903
ACKA	Kn	407	1.335	1.15636	1.21329	2.0231	-0.628647	0.391465
ACKC	Kn	692	0.88	0.78559	0.8182	2.40889	-1.42111	0.312372
ACKG	Kn	617	1.135	1.01745	1.09204	1.80828	-1.41255	0.381102
ACKT	Kn	369	0.685	0.569199	0.645771	1.50873	-2.20095	0.428161
ACTK	Kn	566	0.56	0.525941	0.529792	1.4959	-0.691201	0.233725
AGAK	Kn	153	-1.64	-1.10512	-1.38057	2.04031	-2.02346	0.707162
AGCK	Kn	350	-1.005	-0.998078	-1.01276	0.118168	-2.07132	0.250458
AGGK	Kn	276	-1.55	-1.73549	-1.73063	0.704311	-4.40802	0.462767
AGKA	Kn	244	-1.26	-1.52021	-1.50317	0.959978	-4.31041	0.490406
AGKC	Kn	288	-1.61	-1.51684	-1.56446	-0.212566	-2.52469	0.357904
AGKG	Kn	108	-1.245	-1.4056	-1.3409	0.141356	-4.49691	0.502315
AGKT	Kn	149	-2.07	-1.99411	-2.03978	-0.682916	-3.91936	0.417793
AGTK	Kn	416	-2.195	-2.0902	-2.1318	0.0872823	-3.17964	0.324091
AKAA	Kn	238	-1.245	-1.28229	-1.25753	2.0705	-3.0986	0.570537
AKAC	Kn	31	-1.025	-1.21574	-1.12225	-0.44715	-2.38183	0.450532
AKAG	Kn	89	-1.675	-1.50727	-1.63442	-0.15001	-2.63755	0.524025
AKAT	Kn	65	-2.035	-1.70896	-1.82891	1.87496	-4.02219	0.837896
AKCA	Kn	164	-0.485	-0.503721	-0.468276	0.632425	-2.10114	0.50334
AKCC	Kn	74	-0.41	-0.47959	-0.445931	2.66818	-1.88221	0.565515
AKCG	Kn	93	-0.45	-0.678021	-0.52601	0.466151	-2.95801	0.606008
AKCT	Kn	82	-0.575	-0.779888	-0.732792	0.581366	-2.6199	0.50512
AKGA	Kn	367	-1.395	-1.50218	-1.4489	0.79889	-3.249	0.569012
AKGC	Kn	40	-1.72	-1.32941	-1.39807	0.00181642	-3.51252	0.701677
AKGG	Kn	114	-1.12	-1.1905	-1.16119	1.89717	-3.04506	0.635984
AKGT	Kn	121	-1	-1.2694	-1.14738	0.320417	-3.35224	0.681666
AKTA	Kn	107	-0.62	-0.791215	-0.678616	0.164676	-2.03356	0.415192
AKTC	Kn	72	-1.2	-1.21312	-1.21158	1.53993	-2.69053	0.626139
AKTG	Kn	86	-1.005	-1.05059	-1.01563	0.244027	-2.94127	0.503597
AKTT	Kn	64	-1.79	-1.55022	-1.68898	0.865834	-3.14694	0.738316
ATAK	Kn	57	1.745	1.56237	1.69392	2.36549	0.0782403	0.462534
ATCK	Kn	1224	2.495	2.15968	2.24037	4.16246	-2.12588	0.548371
ATGK	Kn	186	1.845	1.62172	1.74471	2.6631	-1.50054	0.570938
ATKA	Kn	220	2.585	2.06663	2.40077	3.34555	-1.62755	0.946596
ATKC	Kn	131	2.275	1.88583	2.07661	3.17331	-0.795452	0.710702
ATKG	Kn	182	2.675	2.20534	2.43541	3.18028	-1.64029	0.786533
ATKT	Kn	94	2.355	1.86704	2.12595	2.86541	-1.06214	0.846797
ATTK	Kn	89	1.43	1.19866	1.22291	2.15124	-0.0773105	0.419174
CAAK	Kn	24	-0.455	-0.257123	-0.407154	1.24783	-1.37648	0.554238
CACK	Kn	316	-0.13	-0.107407	-0.127636	1.45947	-0.903071	0.335048
CAGK	Kn	159	-1.12	-1.1566	-1.21223	1.04866	-1.87205	0.549216
CAKA	Kn	214	-0.15	-0.214067	-0.185374	1.2125	-1.29171	0.300939
CAKC	Kn	174	-0.465	-0.496663	-0.476863	0.745814	-2.01563	0.391772
CAKG	Kn	282	-0.325	-0.428179	-0.39341	0.777936	-1.82228	0.280118
CAKT	Kn	108	-0.805	-1.02866	-1.0029	0.169333	-2.3445	0.432683
CATK	Kn	84	-1.07	-0.911046	-0.988123	1.43801	-1.91977	0.532746
CCAK	Kn	63	0.81	0.787476	0.816172	1.4699	-0.813316	0.33691
CCCK	Kn	1040	0.8	0.905576	0.913668	2.39162	-0.371998	0.263266
CCGK	Kn	66	0.225	0.166485	0.199882	1.37624	-1.21483	0.45956
CCKA	Kn	654	0.72	0.698681	0.724818	1.77325	-1.19564	0.318704
CCKC	Kn	920	0.33	0.361076	0.367379	2.14323	-0.578283	0.186002
CCKG	Kn	786	0.665	0.652542	0.678289	1.63546	-1.77948	0.260626
CCKT	Kn	883	0.18	0.169986	0.189082	1.16701	-1.56559	0.267365
CCTK	Kn	174	0.075	0.15497	0.0899453	2.25564	-0.782768	0.406622
CGAK	Kn	46	-0.995	-0.785088	-0.861856	0.672779	-1.60071	0.495215
CGCK	Kn	159	-0.7	-0.555345	-0.635366	0.811577	-1.13977	0.343682
CGGK	Kn	46	-1.27	-1.3452	-1.33526	0.312214	-2.05073	0.452911
CGKA	Kn	156	-0.945	-0.955511	-0.943564	-0.119479	-1.68136	0.281953
CGKC	Kn	235	-1.21	-1.10589	-1.19325	0.759042	-2.06772	0.355215
CGKG	Kn	121	-0.985	-0.961375	-0.970944	-0.37375	-1.79537	0.221423
CGKT	Kn	122	-1.625	-1.61408	-1.63083	0.552625	-2.6984	0.373155
CGTK	Kn	93	-1.735	-1.66031	-1.71516	-0.035762	-2.90278	0.495803
CKAA	Kn	378	-0.465	-0.51242	-0.49409	0.762274	-1.74592	0.299951
CKAC	Kn	1103	-1.38	-1.22928	-1.30778	1.43846	-2.78175	0.339477
CKAG	Kn	316	-0.615	-0.652445	-0.624263	0.985583	-2.24137	0.298454
CKAT	Kn	822	-1.455	-1.36086	-1.40744	1.26978	-2.54873	0.398641
CKCA	Kn	939	-0.25	-0.187913	-0.212081	2.71176	-0.929735	0.230367
CKCC	Kn	1598	-0.585	-0.527763	-0.556226	3.33158	-2.22336	0.254772
CKCG	Kn	935	-0.36	-0.330644	-0.355739	2.8	-1.81608	0.267175
CKCT	Kn	1608	-0.765	-0.668482	-0.703611	2.02962	-1.56351	0.238485
CKGA	Kn	639	-0.915	-0.949773	-0.920724	0.175286	-2.50238	0.330029
CKGC	Kn	728	-0.825	-0.778288	-0.807903	0.83216	-2.15756	0.292942
CKGG	Kn	323	-0.81	-0.803414	-0.792248	0.0273038	-1.57685	0.26389
CKGT	Kn	2001	-1.185	-1.20184	-1.20846	1.20768	-2.21175	0.305417
CKTA	Kn	442	-1.13	-0.958846	-1.03171	1.9961	-2.29014	0.405282
CKTC	Kn	1275	-1.645	-1.47201	-1.59154	1.76785	-2.07715	0.442374
CKTG	Kn	1310	-1.55	-1.35024	-1.42021	1.35359	-2.48156	0.370229
CKTT	Kn	701	-2.16	-2.05244	-2.1736	0.754629	-2.78002	0.505228
CTAK	Kn	104	1.49	1.33437	1.42859	2.00419	-0.412928	0.428477
CTCK	Kn	2810	1.845	1.7726	1.81793	2.83305	-0.755068	0.397081
CTGK	Kn	1505	1.125	0.952836	1.01611	2.16291	-1.29694	0.384877
CTKA	Kn	449	2.22	1.84327	1.99055	2.67903	-0.382971	0.593227
CTKC	Kn	233	1.97	1.73048	1.8306	2.62748	-0.834785	0.448933
CTKG	Kn	418	2.165	1.9425	2.0842	2.61038	-0.424855	0.472979
CTKT	Kn	157	1.76	1.6325	1.71874	2.4733	-1.15361	0.511511
CTTK	Kn	681	0.425	0.696405	0.662251	2.20848	-0.893306	0.356903
GAAK	Kn	64	-1.53	-1.41338	-1.50874	0.68308	-2.21541	0.431151
GACK	Kn	830	-1.015	-1.00146	-1.00277	1.47778	-2.61304	0.341383
GAGK	Kn	243	-1.65	-1.55358	-1.55575	0.771853	-4.05919	0.426491
GAKA	Kn	110	-1.185	-1.13283	-1.18493	1.16365	-2.96805	0.684775
GAKC	Kn	106	-1.51	-1.68638	-1.63051	0.0630699	-2.56857	0.396599
GAKG	Kn	210	-1.19	-1.26108	-1.22002	2.91659	-4.07997	0.682219
GAKT	Kn	75	-2.125	-1.49327	-1.50052	-0.332842	-2.68056	0.713465
GATK	Kn	234	-1.89	-1.83985	-1.86281	0.534993	-2.87627	0.368005
GCAK	Kn	234	0.95	0.811939	0.886676	2.89292	-1.84714	0.433584
GCCK	Kn	586	1.03	0.828186	0.907644	1.64809	-1.0063	0.317835
GCGK	Kn	176	0.645	0.42621	0.476562	1.67909	-1.55398	0.423954
GCKA	Kn	277	1.09	0.932864	1.02989	1.76566	-2.54135	0.464705
GCKC	Kn	440	0.495	0.519879	0.536002	3.89345	-1.18174	0.347868
GCKG	Kn	419	0.885	0.794401	0.878224	1.52045	-1.69053	0.422446
GCKT	Kn	248	0.34	0.278729	0.325732	1.59063	-2.21061	0.436044
GCTK	Kn	333	0.225	0.305418	0.246446	3.15633	-1.00023	0.440119
GGAK	Kn	194	-2.495	-2.31205	-2.44888	0.0859914	-4.3556	0.529975
GGCK	Kn	356	-1.295	-1.23452	-1.26869	0.66644	-2.15725	0.278159
GGGK	Kn	216	-2.1	-1.82069	-1.84789	-0.345413	-2.74602	0.427478
GGKA	Kn	237	-1.45	-1.6633	-1.62384	0.401453	-2.37431	0.415974
GGKC	Kn	260	-1.845	-1.91694	-1.90301	-0.195044	-3.04388	0.414461
GGKG	Kn	192	-1.49	-1.55925	-1.51872	-0.619992	-3.01991	0.400241
GGKT	Kn	65	-2.35	-2.15393	-2.27262	-0.785396	-3.30705	0.540907
GGTK	Kn	392	-2.455	-2.2496	-2.30507	-0.421621	-3.5413	0.410149
GKAA	Kn	318	-2.06	-1.73584	-1.76108	0.130554	-3.01673	0.45186
GKAC	Kn	489	-2.345	-2.20928	-2.29747	0.227092	-3.27142	0.397243
GKAG	Kn	194	-1.75	-1.87086	-1.81349	-0.790495	-3.35334	0.426272
GKAT	Kn	416	-2.385	-2.35256	-2.3822	-0.481857	-4.1832	0.392906
GKCA	Kn	356	-0.705	-0.716995	-0.694161	0.590156	-2.58267	0.317409
GKCC	Kn	548	-1.145	-1.09345	-1.12237	1.15262	-2.59247	0.291306
GKCG	Kn	412	-0.775	-0.865638	-0.828794	0.612456	-2.67073	0.334383
GKCT	Kn	658	-1.17	-1.15821	-1.1643	1.90901	-2.28223	0.273913
GKGA	Kn	210	-1.575	-1.78879	-1.69248	-0.100523	-4.04485	0.471734
GKGC	Kn	109	-1.61	-1.63161	-1.60676	-0.179697	-3.00955	0.437441
GKGG	Kn	106	-1.365	-1.52341	-1.42446	0.106383	-4.95554	0.593199
GKGT	Kn	323	-1.52	-1.56937	-1.5637	0.340437	-3.67381	0.402564
GKTA	Kn	173	-1.805	-1.65906	-1.69462	1.03639	-2.90051	0.402195
GKTC	Kn	479	-2.385	-2.28052	-2.35391	0.704874	-3.33557	0.392485
GKTG	Kn	376	-2.265	-2.10046	-2.14555	-0.08753	-2.76057	0.323546
GKTT	Kn	308	-2.825	-2.7064	-2.77865	0.162137	-4.15443	0.492853
GTAK	Kn	116	1.3	0.985732	1.24137	1.98555	-2.08492	0.780775
GTCK	Kn	1893	1.935	1.75949	1.82483	2.95334	-1.18823	0.410856
GTGK	Kn	705	1.58	1.28788	1.40394	2.49752	-2.09197	0.512562
GTKA	Kn	358	1.98	1.56962	1.78998	2.63585	-2.2124	0.752018
GTKC	Kn	219	1.725	1.51722	1.65486	2.68109	-0.741066	0.483748
GTKG	Kn	378	2.125	1.63595	1.94065	2.64076	-2.17706	0.920226
GTKT	Kn	93	1.685	1.47019	1.63627	2.14309	-1.53334	0.578317
GTTK	Kn	364	0.69	0.819989	0.816205	2.23659	-1.87707	0.469172
KAAA	Kn	359	-1.375	-1.4526	-1.42221	0.627274	-2.6256	0.426634
KAAC	Kn	382	-1.905	-1.87732	-1.92857	0.105583	-3.13928	0.36957
KAAG	Kn	684	-1.46	-1.56849	-1.53853	0.408459	-2.66543	0.354371
KAAT	Kn	155	-2.34	-2.40451	-2.4101	0.237128	-3.26333	0.537178
KACA	Kn	558	-0.76	-0.8021	-0.783175	0.404359	-2.39869	0.310498
KACC	Kn	442	-1.09	-1.09341	-1.08924	1.56722	-2.28459	0.362547
KACG	Kn	274	-0.92	-0.997304	-0.955513	0.16659	-2.14521	0.312006
KACT	Kn	530	-1.235	-1.28539	-1.25472	1.09598	-2.45126	0.357471
KAGA	Kn	211	-1.89	-1.7994	-1.83045	0.338111	-3.10774	0.446384
KAGC	Kn	192	-1.98	-1.88349	-1.9642	-0.244155	-2.62117	0.360648
KAGG	Kn	166	-1.735	-1.77432	-1.76947	0.405295	-2.75623	0.434096
KAGT	Kn	251	-2.74	-2.56046	-2.68405	-0.0112251	-3.44689	0.525711
KATA	Kn	479	-1.54	-1.49284	-1.54254	1.13118	-2.75484	0.442714
KATC	Kn	515	-2.035	-1.96259	-2.03788	0.20787	-3.10627	0.45647
KATG	Kn	316	-1.75	-1.69209	-1.75286	0.987822	-2.51225	0.461896
KATT	Kn	301	-2.795	-2.59804	-2.69958	-0.174406	-4.05408	0.414947
KCAA	Kn	542	1.29	1.09881	1.19088	2.37559	-1.14839	0.396199
KCAC	Kn	532	0.64	0.538841	0.573335	2.66397	-2.49929	0.318011
KCAG	Kn	63	0.845	0.572834	0.583923	1.70138	-1.73405	0.541588
KCAT	Kn	585	0.465	0.385759	0.433521	2.46854	-1.54976	0.33209
KCCA	Kn	512	1.395	1.28195	1.34885	2.48021	-1.0347	0.343967
KCCC	Kn	943	1.075	1.00429	1.04482	2.60831	-1.14665	0.338822
KCCG	Kn	376	1.21	1.09956	1.16172	3.26521	-0.967015	0.372263
KCCT	Kn	722	0.885	0.801551	0.849564	2.67443	-0.910941	0.289014
KCGA	Kn	396	0.73	0.615751	0.657417	2.33569	-2.02199	0.347441
KCGC	Kn	401	0.415	0.341971	0.392481	1.65112	-1.61185	0.323257
KCGG	Kn	125	0.76	0.633226	0.706098	2.09415	-1.17094	0.418892
KCGT	Kn	731	0.285	0.244873	0.272747	2.66356	-1.78972	0.34157
KCTA	Kn	861	0.615	0.598926	0.597164	2.89724	-1.20919	0.289487
KCTC	Kn	706	-0.14	-0.131739	-0.132903	1.67104	-2.01572	0.25109
KCTG	Kn	613	0.245	0.207551	0.212353	2.27238	-1.93159	0.260923
KCTT	Kn	545	-0.645	-0.588308	-0.615895	0.429757	-2.24562	0.232988
KGAA	Kn	375	-1.655	-2.2518	-1.78267	0.099169	-4.71582	1.07406
KGAC	Kn	532	-2.405	-2.2351	-2.33081	-0.292987	-3.39074	0.3732
KGAG	Kn	853	-1.545	-2.24881	-2.19317	0.164283	-3.59328	0.749021
KGAT	Kn	110	-3.92	-3.33475	-3.47767	-0.83555	-4.68677	0.743053
KGCA	Kn	390	-0.895	-0.812475	-0.868842	0.307766	-3.22647	0.371048
KGCC	Kn	149	-0.98	-0.839673	-0.905125	0.0495623	-1.67603	0.377515
KGCG	Kn	108	-0.88	-0.940818	-0.917905	0.226632	-2.73218	0.371774
KGCT	Kn	309	-2.035	-1.47862	-1.47206	-0.0728392	-2.4717	0.564178
KGGA	Kn	291	-1.27	-1.50101	-1.34797	0.472377	-4.20392	0.638515
KGGC	Kn	145	-2.185	-1.99779	-2.10074	-0.441951	-3.21768	0.405777
KGGG	Kn	110	-1.065	-1.73824	-1.56378	-0.0246708	-3.29997	0.801036
KGGT	Kn	147	-1.87	-2.20485	-1.9439	-0.595039	-4.20613	0.71429
KGTA	Kn	839	-1.095	-1.0905	-1.09587	0.836438	-3.40619	0.466851
KGTC	Kn	728	-1.025	-1.16253	-1.13727	1.24187	-3.61093	0.442872
KGTG	Kn	501	-1.17	-1.04278	-1.05747	0.50804	-2.95122	0.439542
KGTT	Kn	691	-2.525	-2.30433	-2.42558	-0.0945693	-3.31824	0.394222
KTAA	Kn	167	1.08	0.885615	0.99783	1.92249	-1.61505	0.497428
KTAC	Kn	26	0.725	0.370519	0.586959	1.30801	-1.36272	0.615361
KTAG	Kn	217	0.935	0.800839	0.881201	1.72239	-1.50811	0.381705
KTAT	Kn	420	0.665	0.56043	0.617743	1.89583	-2.32778	0.418774
KTCA	Kn	518	1.79	1.59124	1.69567	2.66913	-0.942242	0.500484
KTCC	Kn	600	1.685	1.4575	1.59148	2.72715	-0.909	0.473732
KTCG	Kn	314	1.745	1.48607	1.6202	2.52948	-0.755172	0.480536
KTCT	Kn	570	1.7	1.43347	1.56219	2.7069	-0.708845	0.484206
KTGA	Kn	411	0.845	0.641093	0.76653	1.8181	-2.02675	0.532858
KTGC	Kn	441	0.825	0.679049	0.75399	1.80435	-1.56803	0.393615
KTGG	Kn	237	0.915	0.747272	0.858173	1.75423	-1.8436	0.463917
KTGT	Kn	890	0.925	0.75411	0.859938	2.12908	-1.99563	0.4592
KTTA	Kn	374	0.53	0.46507	0.498493	3.07502	-2.04767	0.37691
KTTC	Kn	364	0.105	0.135482	0.132786	1.97873	-2.26831	0.340322
KTTG	Kn	186	0.425	0.322521	0.347938	2.05924	-1.05946	0.322559
KTTT	Kn	333	-0.495	-0.479358	-0.48594	1.46796	-1.49984	0.269194
TAAK	Kn	39	-0.255	-0.0803165	-0.178476	1.17977	-0.923732	0.503008
TACK	Kn	608	-0.045	0.0125714	-0.0278411	1.63355	-0.516431	0.29496
TAGK	Kn	249	-0.64	-0.690866	-0.730041	0.935786	-1.57359	0.437978
TAKA	Kn	68	-0.16	-0.244004	-0.204095	0.909013	-1.19804	0.369006
TAKC	Kn	89	-0.425	-0.477089	-0.449192	0.639169	-2.1591	0.340301
TAKG	Kn	101	-0.22	-0.324959	-0.259885	0.924448	-2.06791	0.409866
TAKT	Kn	113	-0.695	-0.817418	-0.798997	1.34653	-2.59648	0.491624
TATK	Kn	153	-0.685	-0.474366	-0.595123	2.77908	-1.50418	0.501971
TCAK	Kn	179	0.865	0.815582	0.855478	2.25142	-1.53814	0.411598
TCCK	Kn	893	0.7	0.819844	0.734222	2.56674	-0.157064	0.410463
TCGK	Kn	186	0.42	0.301239	0.327902	1.58972	-1.25219	0.457231
TCKA	Kn	1281	0.645	0.646664	0.647843	1.93276	-2.02318	0.287195
TCKC	Kn	3032	0.24	0.335757	0.299669	2.6708	-1.67466	0.258339
TCKG	Kn	1868	0.54	0.59038	0.574955	2.44691	-1.07204	0.24059
TCKT	Kn	2226	0.155	0.131925	0.129964	1.95548	-1.94228	0.300275
TCTK	Kn	184	0.135	0.297421	0.179744	2.7828	-0.678187	0.455918
TGAK	Kn	108	-0.9	-0.934872	-0.980654	1.07231	-1.85699	0.464047
TGCK	Kn	519	-0.33	-0.29261	-0.327363	1.7273	-1.12199	0.29701
TGGK	Kn	216	-0.75	-0.827431	-0.844401	0.934533	-1.83254	0.432939
TGKA	Kn	780	-0.695	-0.740318	-0.728	1.97611	-2.22016	0.351811
TGKC	Kn	1191	-0.85	-0.885709	-0.910898	1.40137	-1.90396	0.251721
TGKG	Kn	327	-0.725	-0.742419	-0.741646	0.667915	-1.73345	0.293977
TGKT	Kn	1001	-1.24	-1.20016	-1.20949	1.12976	-2.8867	0.349066
TGTK	Kn	147	-1.1	-0.864505	-1.02999	1.58073	-1.84563	0.610049
TKAA	Kn	646	-0.11	-0.364113	-0.303531	0.799949	-2.1057	0.388469
TKAC	Kn	182	-0.73	-0.796548	-0.804214	1.10794	-1.90111	0.391989
TKAG	Kn	221	-0.17	-0.304787	-0.224154	0.558217	-2.42062	0.431435
TKAT	Kn	308	-0.97	-1.07775	-1.05519	0.972986	-3.13155	0.410498
TKCA	Kn	262	0.055	0.10631	0.109628	1.21743	-2.13235	0.290646
TKCC	Kn	331	-0.315	-0.211099	-0.268418	2.6058	-1.33147	0.385024
TKCG	Kn	213	-0.08	0.0280045	0.00545088	1.96063	-1.73978	0.346839
TKCT	Kn	376	-0.39	-0.308102	-0.362444	2.21012	-1.00052	0.326814
TKGA	Kn	654	-0.29	-0.37702	-0.326879	1.13507	-1.88357	0.378458
TKGC	Kn	79	-0.37	-0.376185	-0.320801	0.399956	-1.74833	0.33837
TKGG	Kn	150	-0.26	-0.326282	-0.310683	0.660533	-1.96274	0.413606
TKGT	Kn	314	-0.545	-0.65422	-0.592943	1.05688	-2.44292	0.520073
TKTA	Kn	108	-0.52	-0.522654	-0.541269	1.20356	-1.04404	0.344441
TKTC	Kn	176	-1.29	-1.0655	-1.20557	2.42578	-2.09222	0.529936
TKTG	Kn	206	-1.07	-0.861121	-0.958403	1.3142	-1.55306	0.488882
TKTT	Kn	184	-1.69	-1.63969	-1.67801	0.0496968	-2.91722	0.359319
TTAK	Kn	94	1.245	1.0469	1.2044	1.92701	-2.28437	0.616452
TTCK	Kn	2486	1.59	1.40837	1.46165	2.50628	-0.731968	0.303449
TTGK	Kn	903	0.7	0.870891	0.852585	1.81947	-1.60663	0.359408
TTKA	Kn	330	1.065	0.940464	1.06308	2.07242	-1.22305	0.561467
TTKC	Kn	599	1.145	1.05349	1.07934	1.84809	-0.622484	0.296851
TTKG	Kn	219	1.31	1.00172	1.09801	1.98136	-0.331919	0.501975
TTKT	Kn	330	0.885	0.957857	0.957473	1.65463	-0.347145	0.28727
TTTK	Kn	344	0.47	0.788453	0.618065	1.79024	-0.525158	0.485924
AAAJ	J	234	-1.53	-1.53555	-1.55922	0.160589	-2.75641	0.440558
AACJ	J	648	-0.755	-0.773535	-0.773578	2.58965	-1.9884	0.251237
AAGJ	J	89	-1.15	-1.3093	-1.27687	-0.157908	-2.98457	0.523138
AAJA	J	166	-0.21	-0.229661	-0.197634	1.12845	-3.00869	0.547838
AAJC	J	89	-0.64	-0.509993	-0.500724	1.17928	-3.01967	0.690729
AAJG	J	369	-0.23	-0.320478	-0.279373	1.71146	-2.34902	0.539343
AAJT	J	120	-0.715	-0.711407	-0.700318	0.789368	-2.69242	0.537534
AATJ	J	111	-1.76	-1.60122	-1.65072	0.300066	-2.96113	0.481863
ACAJ	J	330	0.985	0.975863	1.00717	2.51193	-1.5511	0.631632
ACCJ	J	608	1.29	1.12642	1.23236	3.21084	-1.09006	0.424765
ACGJ	J	271	0.755	0.623924	0.677911	2.18782	-1.21043	0.449132
ACJA	J	915	1.895	1.70127	1.81171	2.44249	-1.42642	0.4565
ACJC	J	618	1.285	1.24248	1.2711	3.00486	-0.88412	0.341916
ACJG	J	1744	1.815	1.69026	1.76809	3.78611	-2.08549	0.415037
ACJT	J	544	1.28	1.14068	1.23539	2.56305	-1.36028	0.449061
ACTJ	J	650	-0.105	-0.0639433	-0.104887	1.85339	-0.94717	0.336615
AGAJ	J	162	-2.265	-2.01883	-2.09206	-0.68488	-3.02226	0.472676
AGCJ	J	587	-1.045	-0.993889	-1.01664	0.84981	-1.86865	0.227583
AGGJ	J	121	-1.65	-1.55043	-1.59766	1.92587	-2.96528	0.615405
AGJA	J	165	-0.585	-0.551583	-0.533908	1.79945	-3.88248	0.675769
AGJC	J	87	-0.88	-0.702974	-0.738516	1.36986	-3.05734	0.63794
AGJG	J	129	-0.365	-0.544664	-0.449633	0.950304	-2.84344	0.521616
AGJT	J	116	-0.985	-0.845327	-0.918084	0.741358	-3.94919	0.633495
AGTJ	J	160	-2.54	-2.22125	-2.46595	0.0971083	-3.1116	0.608605
AJAA	J	120	0.02	0.625179	0.44892	3.1196	-2.9751	1.0291
AJAC	J	188	0.61	0.239735	0.443466	3.29961	-2.3191	0.895025
AJAG	J	206	0.885	0.321682	0.324832	2.86518	-2.00136	0.786116
AJAT	J	126	0.16	-0.0344185	0.0797679	2.41804	-2.55478	0.791913
AJCA	J	102	1.115	0.885272	1.04695	2.81563	-2.22576	0.721298
AJCC	J	102	0.835	0.434616	0.591398	2.74084	-1.36432	0.803223
AJCG	J	152	1.06	0.705083	0.971265	2.77962	-1.38594	0.882816
AJCT	J	80	0.815	0.609955	0.736799	2.59757	-1.64269	0.72762
AJGA	J	407	0.6	0.236505	0.408152	2.16635	-2.09034	0.695337
AJGC	J	386	0.095	-0.205304	-0.117593	2.67986	-2.3478	0.849632
AJGG	J	423	0.15	0.0659138	0.11777	3.0024	-3.44844	0.804282
AJGT	J	339	-0.3	-0.350669	-0.332086	1.7518	-2.79834	0.537544
AJTA	J	93	0.65	0.482297	0.613832	2.21936	-2.77639	0.852275
AJTC	J	159	-0.02	-0.145478	-0.067595	4.06166	-2.46067	0.756277
AJTG	J	253	0.36	0.181304	0.260818	2.5801	-2.33641	0.620071
AJTT	J	87	-0.58	-0.642382	-0.598203	1.61128	-3.51564	0.830402
ATAJ	J	207	1.83	2.05418	1.93937	4.10653	-1.49598	0.779855
ATCJ	J	1224	2.8	2.58923	2.7112	3.42222	-0.905184	0.454946
ATGJ	J	169	1.47	1.44136	1.46431	3.43265	-1.55186	0.646036
ATJA	J	235	2.77	1.08164	1.0269	3.47136	-2.2294	1.54357
ATJC	J	100	2.67	1.95438	2.54217	3.35908	-1.16871	1.24927
ATJG	J	265	2.775	1.66013	2.28813	3.57009	-1.64288	1.45412
ATJT	J	47	2.78	2.09565	2.48013	3.38445	-0.517054	1.06348
ATTJ	J	424	0.785	0.785682	0.74582	3.30856	-0.90214	0.435465
CAAJ	J	168	-0.75	-0.374419	-0.493682	1.22419	-2.41173	0.648003
CACJ	J	1177	0.035	0.0693517	0.0428917	1.98451	-0.768045	0.226221
CAGJ	J	104	-0.84	-0.726614	-0.790521	0.605359	-1.77586	0.457179
CAJA	J	159	0.335	0.600887	0.4332	2.38101	-1.14553	0.733844
CAJC	J	174	-0.115	0.127329	-0.0265143	2.34915	-2.32284	0.621866
CAJG	J	461	0.35	0.235637	0.262401	3.06137	-3.6036	0.501491
CAJT	J	206	-0.225	-0.182816	-0.213724	2.64141	-1.71949	0.508179
CATJ	J	150	-1.28	-0.990034	-1.12793	0.427045	-2.12632	0.450157
CCAJ	J	194	0.615	0.681057	0.654919	1.56088	-1.22763	0.366608
CCCJ	J	762	0.875	0.914873	0.915911	2.41919	-1.296	0.319753
CCGJ	J	286	0.255	0.363484	0.299805	1.6194	-1.34057	0.345279
CCJA	J	725	1.25	1.20206	1.23094	3.23917	-0.764859	0.32242
CCJC	J	363	0.91	0.868461	0.882411	1.98431	-1.09474	0.306642
CCJG	J	879	1.05	1.11097	1.1257	2.24306	-1.09196	0.339658
CCJT	J	608	0.715	0.722526	0.731427	1.99224	-0.774291	0.283967
CCTJ	J	722	-0.33	-0.181646	-0.258782	2.39326	-1.705	0.362514
CGAJ	J	247	-1.55	-1.09491	-1.12262	0.621645	-3.72055	0.690134
CGCJ	J	591	-0.57	-0.496535	-0.556158	1.42637	-1.37391	0.30594
CGGJ	J	86	-1.17	-1.0309	-1.09344	0.737216	-3.33423	0.663003
CGJA	J	324	-0.005	-0.0430578	-0.0290459	2.72709	-2.98501	0.622276
CGJC	J	248	-0.44	-0.339413	-0.408811	1.41813	-2.89354	0.52984
CGJG	J	389	-0.09	-0.156818	-0.136852	2.07994	-1.9395	0.417863
CGJT	J	273	-0.56	-0.57531	-0.574504	2.33197	-2.18863	0.507913
CGTJ	J	207	-2.005	-1.67787	-1.87454	1.24558	-2.97351	0.697189
CJAA	J	297	1.105	1.04538	1.10008	2.44745	-0.896145	0.438579
CJAC	J	845	0.535	0.579766	0.570183	1.97055	-1.17452	0.333059
CJAG	J	1346	0.89	0.776903	0.833748	1.84703	-1.6982	0.327236
CJAT	J	717	0.215	0.298503	0.262598	1.88038	-1.1008	0.365951
CJCA	J	378	1.255	1.12522	1.16096	2.29458	-0.466039	0.351327
CJCC	J	483	0.705	0.819105	0.776703	2.4531	-1.86691	0.379874
CJCG	J	479	0.78	0.862002	0.847993	2.29863	-0.661007	0.291136
CJCT	J	638	0.55	0.604811	0.579551	2.0212	-1.15703	0.306758
CJGA	J	1417	0.71	0.524329	0.551629	1.53988	-1.91801	0.344894
CJGC	J	914	0.17	0.25894	0.209806	1.86928	-1.65238	0.330032
CJGG	J	1022	0.45	0.426656	0.440679	1.4508	-2.14099	0.312936
CJGT	J	2309	-0.205	-0.224233	-0.240833	2.58551	-1.81234	0.342292
CJTA	J	221	0.515	0.568616	0.531252	2.08087	-0.786739	0.407611
CJTC	J	592	-0.04	-0.000948353	-0.00984442	1.89112	-1.87876	0.338101
CJTG	J	1114	0.23	0.268352	0.250033	1.90936	-1.14071	0.322743
CJTT	J	207	-0.525	-0.499515	-0.533374	1.55981	-2.70681	0.566568
CTAJ	J	158	1.53	1.62627	1.57895	3.11635	-0.45194	0.485972
CTCJ	J	757	2.31	2.11446	2.22915	3.8258	-0.974587	0.42483
CTGJ	J	340	0.985	0.994426	0.993035	2.4353	-0.629776	0.378686
CTJA	J	705	2.515	2.26415	2.43753	3.80349	-1.39446	0.598025
CTJC	J	583	2.4	2.3069	2.38994	3.06522	-2.13303	0.458252
CTJG	J	1233	2.485	2.32248	2.44394	3.23163	-0.649177	0.484902
CTJT	J	271	2.555	2.20108	2.43795	3.25032	-1.21628	0.751112
CTTJ	J	426	0.33	0.414906	0.355574	2.24139	-0.969643	0.385512
GAAJ	J	187	-2.97	-2.55274	-2.60714	0.0658525	-3.72386	0.621397
GACJ	J	852	-1.155	-1.18574	-1.15798	0.42676	-2.89848	0.305926
GAGJ	J	158	-1.905	-2.07082	-2.02419	0.371678	-3.91548	0.675174
GAJA	J	192	-0.53	-0.840899	-0.704197	0.873399	-3.11181	0.68381
GAJC	J	105	-0.96	-0.982411	-0.948917	1.04492	-2.85009	0.569905
GAJG	J	495	-0.815	-0.8787	-0.849626	1.29713	-3.26697	0.620824
GAJT	J	142	-1.275	-1.18268	-1.21238	0.337093	-2.9458	0.591398
GATJ	J	257	-2.24	-2.01856	-2.14244	-0.252103	-4.22767	0.516131
GCAJ	J	205	0.625	0.658192	0.666517	2.6434	-1.1798	0.676191
GCCJ	J	416	1.12	0.970668	1.04361	2.55987	-1.41007	0.415374
GCGJ	J	351	0.425	0.396301	0.402035	2.65763	-1.70455	0.605738
GCJA	J	589	1.62	1.37463	1.56197	2.33173	-1.47294	0.59094
GCJC	J	395	1.06	0.979338	1.02462	2.8104	-1.27677	0.389093
GCJG	J	1399	1.59	1.46274	1.56276	2.77204	-2.41431	0.478376
GCJT	J	351	1.005	0.867484	0.950041	2.07726	-1.22282	0.473268
GCTJ	J	693	-0.32	-0.293184	-0.332757	2.32131	-1.43435	0.385602
GGAJ	J	295	-2.945	-2.64495	-2.77556	0.423021	-4.75536	0.682879
GGCJ	J	608	-1.345	-1.3339	-1.35749	0.782038	-2.48868	0.27057
GGGJ	J	184	-2.26	-2.29315	-2.2817	-0.0767748	-5.10179	0.530914
GGJA	J	162	-0.905	-0.975177	-0.946715	1.11251	-3.1665	0.815844
GGJC	J	74	-1.13	-0.979272	-1.04283	0.863393	-3.05944	0.645658
GGJG	J	165	-0.715	-0.899244	-0.848164	1.46564	-5.21933	0.771955
GGJT	J	105	-1.335	-1.29857	-1.27677	0.588795	-3.36306	0.675613
GGTJ	J	254	-2.885	-2.60222	-2.79091	-0.389114	-3.57153	0.52466
GJAA	J	85	0.285	0.0841561	0.152674	2.0521	-2.39291	0.814001
GJAC	J	289	0.37	0.0241532	0.196536	1.51336	-3.36611	0.701524
GJAG	J	287	0.005	-0.0594081	-0.0307867	1.95561	-2.65703	0.688533
GJAT	J	311	0.055	-0.217494	-0.0845517	2.36826	-3.25988	0.733677
GJCA	J	88	0.61	0.610247	0.623325	3.18306	-2.56329	0.856638
GJCC	J	188	0.265	0.471328	0.425715	1.84778	-1.63392	0.534696
GJCG	J	142	0.33	0.44703	0.409344	1.85235	-1.45806	0.582721
GJCT	J	195	0.1	0.258938	0.187593	2.18668	-2.25298	0.586221
GJGA	J	201	-0.12	-0.13753	-0.148074	2.08384	-2.16275	0.544567
GJGC	J	195	-0.165	-0.112587	-0.142883	1.51474	-2.52442	0.601077
GJGG	J	210	-0.39	-0.193999	-0.276862	2.38806	-2.42138	0.696181
GJGT	J	568	-0.185	-0.511026	-0.528395	1.77838	-2.3966	0.507118
GJTA	J	85	0.055	0.240198	0.163662	1.92985	-2.1277	0.838595
GJTC	J	182	-0.705	-0.567074	-0.628979	1.52389	-2.54493	0.632809
GJTG	J	393	-0.385	0.0553102	-0.052412	2.63782	-2.39208	0.719646
GJTT	J	98	-1.17	-0.899956	-0.992833	0.850745	-2.3502	0.701086
GTAJ	J	28	0.855	0.52165	0.629104	2.36843	-1.83418	1.11732
GTCJ	J	788	2.245	2.0405	2.17509	3.07291	-0.88203	0.479941
GTGJ	J	386	0.935	0.805299	0.881665	2.47081	-1.50806	0.426963
GTJA	J	212	2.47	1.27833	1.44615	3.05458	-1.9369	1.22269
GTJC	J	130	2.43	1.71994	2.23701	2.95301	-1.0509	1.14556
GTJG	J	394	2.555	1.97979	2.3876	3.18571	-1.72722	1.02872
GTJT	J	86	2.42	1.7028	2.22984	3.02252	-1.25018	1.10946
GTTJ	J	480	0.165	0.246286	0.177239	1.89475	-2.01661	0.387921
JAAA	J	156	-0.18	-0.162228	-0.124921	1.08465	-2.53937	0.642961
JAAC	J	183	-0.125	-0.676806	-0.45812	0.601101	-2.97382	0.77206
JAAG	J	240	-0.365	-0.291214	-0.335248	2.46494	-1.96477	0.597117
JAAT	J	121	-0.365	-0.666149	-0.590032	1.10281	-2.21567	0.552835
JACA	J	269	0.42	0.472416	0.495392	1.51027	-1.10365	0.469474
JACC	J	499	0.31	0.208231	0.262189	2.26394	-2.13345	0.587369
JACG	J	206	0.33	0.143678	0.225838	2.2917	-2.91093	0.662416
JACT	J	680	-0.395	-0.07982	-0.248473	3.06328	-2.70016	0.56859
JAGA	J	420	0.015	-0.317169	-0.105385	1.91264	-2.50775	0.724446
JAGC	J	605	-0.745	-0.617917	-0.620466	1.23439	-2.68564	0.507424
JAGG	J	342	-0.085	-0.50224	-0.44837	1.64638	-2.19654	0.643805
JAGT	J	1181	-0.655	-0.799961	-0.708586	1.26591	-3.16172	0.627231
JATA	J	504	0.37	0.0588595	0.208102	2.25146	-2.23201	0.577385
JATC	J	448	-0.31	-0.534713	-0.415343	1.72144	-3.30459	0.694597
JATG	J	212	0.02	-0.300599	-0.214701	2.19473	-2.31216	0.661004
JATT	J	412	-1.13	-1.12185	-1.12223	1.15796	-3.12809	0.54162
JCAA	J	261	1.195	1.03769	1.14167	1.73831	-2.15583	0.494515
JCAC	J	165	0.625	0.471049	0.603764	1.57503	-3.08027	0.568844
JCAG	J	213	0.935	0.678662	0.84373	1.73585	-1.68396	0.506163
JCAT	J	134	0.585	0.429104	0.510702	1.3891	-1.22161	0.369549
JCCA	J	259	1.4	1.09325	1.24206	2.03072	-1.02384	0.524294
JCCC	J	215	0.96	0.889619	0.970346	2.54644	-0.939632	0.487817
JCCG	J	139	1.015	0.64666	0.836906	2.46643	-1.9523	0.728544
JCCT	J	358	0.815	0.680098	0.768772	1.4232	-1.0108	0.388997
JCGA	J	300	0.68	0.485322	0.567744	1.11081	-2.11932	0.420667
JCGC	J	294	0.43	0.322412	0.3872	1.85805	-1.95941	0.379762
JCGG	J	99	0.66	0.300188	0.521342	2.16331	-1.05701	0.60882
JCGT	J	464	0.2	0.180593	0.194709	1.77264	-1.54165	0.359861
JCTA	J	514	0.805	0.782538	0.813812	2.88438	-2.07786	0.442773
JCTC	J	321	0.23	0.214719	0.227272	2.60155	-2.76428	0.485167
JCTG	J	165	0.385	0.362659	0.387527	1.94979	-1.30687	0.42344
JCTT	J	297	-0.42	-0.35721	-0.381105	2.38311	-2.39053	0.385112
JGAA	J	662	-0.765	-0.806106	-0.789569	0.97455	-2.2096	0.397783
JGAC	J	598	-1.58	-1.44674	-1.49859	1.4277	-3.70729	0.474418
JGAG	J	792	-1	-1.02005	-1.02254	0.852401	-2.38175	0.324626
JGAT	J	425	-1.95	-1.77779	-1.89104	1.41626	-3.76817	0.579806
JGCA	J	620	0.04	-0.00464079	0.0207699	1.67585	-1.81013	0.341155
JGCC	J	468	-0.185	-0.377306	-0.279773	2.07284	-2.44339	0.521253
JGCG	J	364	-0.17	-0.410672	-0.354059	1.41151	-2.36614	0.5938
JGCT	J	458	-0.53	-0.507923	-0.494434	1.16384	-2.32309	0.369652
JGGA	J	552	-1.295	-1.25533	-1.29533	0.517446	-2.97121	0.457435
JGGC	J	397	-1.385	-1.26053	-1.34355	1.31755	-3.66534	0.54151
JGGG	J	420	-1.19	-1.11861	-1.15305	0.709258	-3.30408	0.487441
JGGT	J	780	-1.715	-1.62371	-1.69236	0.848907	-3.82873	0.486497
JGTA	J	1999	-0.985	-0.903905	-0.952492	2.11927	-3.16237	0.347308
JGTC	J	950	-1.58	-1.39232	-1.45538	2.30241	-3.27527	0.451479
JGTG	J	464	-1.505	-1.34081	-1.42812	0.785049	-2.9717	0.440454
JGTT	J	1205	-2.46	-2.18111	-2.32975	0.832435	-5.467	0.501768
JTAA	J	88	1.49	1.22478	1.39275	4.37819	-2.06103	0.826094
JTAC	J	154	1.215	1.02714	1.14378	2.55862	-2.6291	0.67468
JTAG	J	98	1.41	0.946181	1.08396	2.40459	-1.07242	0.737868
JTAT	J	130	1.405	1.19184	1.2466	2.45296	-0.224279	0.470405
JTCA	J	256	2.425	2.08858	2.2917	3.08863	-0.828056	0.653238
JTCC	J	335	2.395	1.97542	2.17395	3.00595	-1.19022	0.744001
JTCG	J	125	2.055	1.68501	1.83105	3.24605	-0.820088	0.864453
JTCT	J	310	2.4	1.98007	2.15672	3.03425	-1.7465	0.708945
JTGA	J	475	1.025	0.832573	0.941064	2.30369	-1.30389	0.515269
JTGC	J	484	1.09	0.901167	1.00393	1.96224	-1.73276	0.491842
JTGG	J	248	1.225	0.863306	1.03927	3.06588	-1.26377	0.636634
JTGT	J	866	1.23	1.08007	1.15926	2.35504	-1.72408	0.503199
JTTA	J	179	1.145	0.86776	0.945254	3.1978	-2.19663	0.622592
JTTC	J	130	0.695	0.676637	0.69086	2.86097	-1.59804	0.520472
JTTG	J	92	0.93	0.679659	0.778755	2.60763	-1.31702	0.674118
[truncated: 561 more rows]
