# Supplementary material for: Enzymatic synthesis and nanopore sequencing of 12-letter supernumerary DNA
Source: Nat Commun. 2023 Oct 26;14:6820. doi: 10.1038/s41467-023-42406-z (PMC10603101; doi:10.1038/s41467-023-42406-z)
Supplement: Supplementary file 5 — Supplementary Data 2 [file 41467_2023_42406_MOESM5_ESM.xlsx]

## Sheet: NNN_hairpin_library
Library	Hairpin	Sequence (5′→3′)	Triplet BC (5′→3′)	Pool BC (5′→3′)	Triplet NNN (5′→3′)
HP_v1-NNN-P1	HP_v1-NNN-P1_1	/5Phos/TTTTCAGCAGTGGAACCTTGATCAAGAAAGTTGTCGGTGTCTTTGTGATCGAAAAAAATTAGTACTatagaaGTCTTCTAGCTCTTTTCGTTGTTGAGCTAGAAGACttctatAGTACTAATTTTTTTCGATCACAAAGACACCGACAACTTTCTTGATCAAGGTTCCACTGCTGAAAA	CACAAAGACACCGACAACTTTCTT	AAGGTTCC	AAA
HP_v1-NNN-P1	HP_v1-NNN-P1_2	/5Phos/CTTTCAGCAGTGGAACCTTGATCTCGATTCCGTTTGTAGTCGTCTGTATCGAAAAAAATTAGTACTatagaaGTCTTCTAGCTCTTTTCGTTGTTGAGCTAGAAGACttctatAGTACTAATTTTTTTCGATACAGACGACTACAAACGGAATCGAGATCAAGGTTCCACTGCTGAAAG	ACAGACGACTACAAACGGAATCGA	AAGGTTCC	AAG
HP_v1-NNN-P1	HP_v1-NNN-P1_3	/5Phos/GTTTCAGCAGTGGAACCTTGATCGAGTCTTGTGTCCCAGTTACCAGGATCGAAAAAAATTAGTACTatagaaGTCTTCTAGCTCTTTTCGTTGTTGAGCTAGAAGACttctatAGTACTAATTTTTTTCGATCCTGGTAACTGGGACACAAGACTCGATCAAGGTTCCACTGCTGAAAC	CCTGGTAACTGGGACACAAGACTC	AAGGTTCC	AAC
HP_v1-NNN-P1	HP_v1-NNN-P1_4	/5Phos/ATTTCAGCAGTGGAACCTTGATCTTCGGATTCTATCGTGTTTCCCTAATCGAAAAAAATTAGTACTatagaaGTCTTCTAGCTCTTTTCGTTGTTGAGCTAGAAGACttctatAGTACTAATTTTTTTCGATTAGGGAAACACGATAGAATCCGAAGATCAAGGTTCCACTGCTGAAAT	TAGGGAAACACGATAGAATCCGAA	AAGGTTCC	AAT
HP_v1-NNN-P1	HP_v1-NNN-P1_5	/5Phos/TCTTCAGCAGTGGAACCTTGATCCTTGTCCAGGGTTTGTGTAACCTTATCGAAAAAAATTAGTACTatagaaGTCTTCTAGCTCTTTTCGTTGTTGAGCTAGAAGACttctatAGTACTAATTTTTTTCGATAAGGTTACACAAACCCTGGACAAGGATCAAGGTTCCACTGCTGAAGA	AAGGTTACACAAACCCTGGACAAG	AAGGTTCC	AGA
HP_v1-NNN-P1	HP_v1-NNN-P1_6	/5Phos/CCTTCAGCAGTGGAACCTTGATCTTCTCGCAAAGGCAGAAAGTAGTCATCGAAAAAAATTAGTACTatagaaGTCTTCTAGCTCTTTTCGTTGTTGAGCTAGAAGACttctatAGTACTAATTTTTTTCGATGACTACTTTCTGCCTTTGCGAGAAGATCAAGGTTCCACTGCTGAAGG	GACTACTTTCTGCCTTTGCGAGAA	AAGGTTCC	AGG
HP_v1-NNN-P1	HP_v1-NNN-P1_7	/5Phos/GCTTCAGCAGTGGAACCTTGATCGTGTTACCGTGGGAATGAATCCTTATCGAAAAAAATTAGTACTatagaaGTCTTCTAGCTCTTTTCGTTGTTGAGCTAGAAGACttctatAGTACTAATTTTTTTCGATAAGGATTCATTCCCACGGTAACACGATCAAGGTTCCACTGCTGAAGC	AAGGATTCATTCCCACGGTAACAC	AAGGTTCC	AGC
HP_v1-NNN-P1	HP_v1-NNN-P1_8	/5Phos/ACTTCAGCAGTGGAACCTTGATCTTCAGGGAACAAACCAAGTTACGTATCGAAAAAAATTAGTACTatagaaGTCTTCTAGCTCTTTTCGTTGTTGAGCTAGAAGACttctatAGTACTAATTTTTTTCGATACGTAACTTGGTTTGTTCCCTGAAGATCAAGGTTCCACTGCTGAAGT	ACGTAACTTGGTTTGTTCCCTGAA	AAGGTTCC	AGT
HP_v1-NNN-P1	HP_v1-NNN-P1_9	/5Phos/TGTTCAGCAGTGGAACCTTGATCAACTAGGCACAGCGAGTCTTGGTTATCGAAAAAAATTAGTACTatagaaGTCTTCTAGCTCTTTTCGTTGTTGAGCTAGAAGACttctatAGTACTAATTTTTTTCGATAACCAAGACTCGCTGTGCCTAGTTGATCAAGGTTCCACTGCTGAACA	AACCAAGACTCGCTGTGCCTAGTT	AAGGTTCC	ACA
HP_v1-NNN-P1	HP_v1-NNN-P1_10	/5Phos/CGTTCAGCAGTGGAACCTTGATCAAGCGTTGAAACCTTTGTCCTCTCATCGAAAAAAATTAGTACTatagaaGTCTTCTAGCTCTTTTCGTTGTTGAGCTAGAAGACttctatAGTACTAATTTTTTTCGATGAGAGGACAAAGGTTTCAACGCTTGATCAAGGTTCCACTGCTGAACG	GAGAGGACAAAGGTTTCAACGCTT	AAGGTTCC	ACG
HP_v1-NNN-P1	HP_v1-NNN-P1_11	/5Phos/GGTTCAGCAGTGGAACCTTGATCGTTTCATCTATCGGAGGGAATGGAATCGAAAAAAATTAGTACTatagaaGTCTTCTAGCTCTTTTCGTTGTTGAGCTAGAAGACttctatAGTACTAATTTTTTTCGATTCCATTCCCTCCGATAGATGAAACGATCAAGGTTCCACTGCTGAACC	TCCATTCCCTCCGATAGATGAAAC	AAGGTTCC	ACC
HP_v1-NNN-P1	HP_v1-NNN-P1_12	/5Phos/AGTTCAGCAGTGGAACCTTGATCCAGGTAGAAAGAAGCAGAATCGGAATCGAAAAAAATTAGTACTatagaaGTCTTCTAGCTCTTTTCGTTGTTGAGCTAGAAGACttctatAGTACTAATTTTTTTCGATTCCGATTCTGCTTCTTTCTACCTGGATCAAGGTTCCACTGCTGAACT	TCCGATTCTGCTTCTTTCTACCTG	AAGGTTCC	ACT
HP_v1-NNN-P1	HP_v1-NNN-P1_13	/5Phos/TATTCAGCAGTGGAACCTTGATCTCACACGAGTATGGAAGTCGTTCTATCGAAAAAAATTAGTACTatagaaGTCTTCTAGCTCTTTTCGTTGTTGAGCTAGAAGACttctatAGTACTAATTTTTTTCGATAGAACGACTTCCATACTCGTGTGAGATCAAGGTTCCACTGCTGAATA	AGAACGACTTCCATACTCGTGTGA	AAGGTTCC	ATA
HP_v1-NNN-P1	HP_v1-NNN-P1_14	/5Phos/CATTCAGCAGTGGAACCTTGATCTCTATGGGTCCCAAGAGACTCGTTATCGAAAAAAATTAGTACTatagaaGTCTTCTAGCTCTTTTCGTTGTTGAGCTAGAAGACttctatAGTACTAATTTTTTTCGATAACGAGTCTCTTGGGACCCATAGAGATCAAGGTTCCACTGCTGAATG	AACGAGTCTCTTGGGACCCATAGA	AAGGTTCC	ATG
HP_v1-NNN-P1	HP_v1-NNN-P1_15	/5Phos/GATTCAGCAGTGGAACCTTGATCCAGTGGTGTTAGCGAGGTAGACCTATCGAAAAAAATTAGTACTatagaaGTCTTCTAGCTCTTTTCGTTGTTGAGCTAGAAGACttctatAGTACTAATTTTTTTCGATAGGTCTACCTCGCTAACACCACTGGATCAAGGTTCCACTGCTGAATC	AGGTCTACCTCGCTAACACCACTG	AAGGTTCC	ATC
HP_v1-NNN-P1	HP_v1-NNN-P1_16	/5Phos/AATTCAGCAGTGGAACCTTGATCAGTACGAACCACTGTCAGTTGACGATCGAAAAAAATTAGTACTatagaaGTCTTCTAGCTCTTTTCGTTGTTGAGCTAGAAGACttctatAGTACTAATTTTTTTCGATCGTCAACTGACAGTGGTTCGTACTGATCAAGGTTCCACTGCTGAATT	CGTCAACTGACAGTGGTTCGTACT	AAGGTTCC	ATT
HP_v1-NNN-P1	HP_v1-NNN-P1_17	/5Phos/TTCTCAGCAGTGGAACCTTGATCATCAGAGGTACTTTCCTGGAGGGTATCGAAAAAAATTAGTACTatagaaGTCTTCTAGCTCTTTTCGTTGTTGAGCTAGAAGACttctatAGTACTAATTTTTTTCGATACCCTCCAGGAAAGTACCTCTGATGATCAAGGTTCCACTGCTGAGAA	ACCCTCCAGGAAAGTACCTCTGAT	AAGGTTCC	GAA
HP_v1-NNN-P1	HP_v1-NNN-P1_18	/5Phos/CTCTCAGCAGTGGAACCTTGATCGCCTATCTAGGTTGTTGGGTTTGGATCGAAAAAAATTAGTACTatagaaGTCTTCTAGCTCTTTTCGTTGTTGAGCTAGAAGACttctatAGTACTAATTTTTTTCGATCCAAACCCAACAACCTAGATAGGCGATCAAGGTTCCACTGCTGAGAG	CCAAACCCAACAACCTAGATAGGC	AAGGTTCC	GAG
HP_v1-NNN-P1	HP_v1-NNN-P1_19	/5Phos/GTCTCAGCAGTGGAACCTTGATCATCTCTTGACACTGCACGAGGAACATCGAAAAAAATTAGTACTatagaaGTCTTCTAGCTCTTTTCGTTGTTGAGCTAGAAGACttctatAGTACTAATTTTTTTCGATGTTCCTCGTGCAGTGTCAAGAGATGATCAAGGTTCCACTGCTGAGAC	GTTCCTCGTGCAGTGTCAAGAGAT	AAGGTTCC	GAC
HP_v1-NNN-P1	HP_v1-NNN-P1_20	/5Phos/ATCTCAGCAGTGGAACCTTGATCATGAGTTCTCGTAACAGGACGCAAATCGAAAAAAATTAGTACTatagaaGTCTTCTAGCTCTTTTCGTTGTTGAGCTAGAAGACttctatAGTACTAATTTTTTTCGATTTGCGTCCTGTTACGAGAACTCATGATCAAGGTTCCACTGCTGAGAT	TTGCGTCCTGTTACGAGAACTCAT	AAGGTTCC	GAT
HP_v1-NNN-P1	HP_v1-NNN-P1_21	/5Phos/TCCTCAGCAGTGGAACCTTGATCTAGAGAACGGACAATGAGAGGCTCATCGAAAAAAATTAGTACTatagaaGTCTTCTAGCTCTTTTCGTTGTTGAGCTAGAAGACttctatAGTACTAATTTTTTTCGATGAGCCTCTCATTGTCCGTTCTCTAGATCAAGGTTCCACTGCTGAGGA	GAGCCTCTCATTGTCCGTTCTCTA	AAGGTTCC	GGA
HP_v1-NNN-P1	HP_v1-NNN-P1_22	/5Phos/CCCTCAGCAGTGGAACCTTGATCCGTACTTTGATACATGGCAGTGGTATCGAAAAAAATTAGTACTatagaaGTCTTCTAGCTCTTTTCGTTGTTGAGCTAGAAGACttctatAGTACTAATTTTTTTCGATACCACTGCCATGTATCAAAGTACGGATCAAGGTTCCACTGCTGAGGG	ACCACTGCCATGTATCAAAGTACG	AAGGTTCC	GGG
HP_v1-NNN-P1	HP_v1-NNN-P1_23	/5Phos/GCCTCAGCAGTGGAACCTTGATCCGAGGAGGTTCACTGGGTAGTAAGATCGAAAAAAATTAGTACTatagaaGTCTTCTAGCTCTTTTCGTTGTTGAGCTAGAAGACttctatAGTACTAATTTTTTTCGATCTTACTACCCAGTGAACCTCCTCGGATCAAGGTTCCACTGCTGAGGC	CTTACTACCCAGTGAACCTCCTCG	AAGGTTCC	GGC
HP_v1-NNN-P1	HP_v1-NNN-P1_24	/5Phos/ACCTCAGCAGTGGAACCTTGATCCTAACCCATCATGCAGAACTATGCATCGAAAAAAATTAGTACTatagaaGTCTTCTAGCTCTTTTCGTTGTTGAGCTAGAAGACttctatAGTACTAATTTTTTTCGATGCATAGTTCTGCATGATGGGTTAGGATCAAGGTTCCACTGCTGAGGT	GCATAGTTCTGCATGATGGGTTAG	AAGGTTCC	GGT
HP_v1-NNN-P1	HP_v1-NNN-P1_25	/5Phos/TGCTCAGCAGTGGAACCTTGATCCATTGCGTTGCATACCCAACTTACATCGAAAAAAATTAGTACTatagaaGTCTTCTAGCTCTTTTCGTTGTTGAGCTAGAAGACttctatAGTACTAATTTTTTTCGATGTAAGTTGGGTATGCAACGCAATGGATCAAGGTTCCACTGCTGAGCA	GTAAGTTGGGTATGCAACGCAATG	AAGGTTCC	GCA
HP_v1-NNN-P1	HP_v1-NNN-P1_26	/5Phos/CGCTCAGCAGTGGAACCTTGATCATGAGAATGCGTAGTCGCTGTATGATCGAAAAAAATTAGTACTatagaaGTCTTCTAGCTCTTTTCGTTGTTGAGCTAGAAGACttctatAGTACTAATTTTTTTCGATCATACAGCGACTACGCATTCTCATGATCAAGGTTCCACTGCTGAGCG	CATACAGCGACTACGCATTCTCAT	AAGGTTCC	GCG
HP_v1-NNN-P1	HP_v1-NNN-P1_27	/5Phos/GGCTCAGCAGTGGAACCTTGATCTGTAAGAGGTGAATCTAACCGTCGATCGAAAAAAATTAGTACTatagaaGTCTTCTAGCTCTTTTCGTTGTTGAGCTAGAAGACttctatAGTACTAATTTTTTTCGATCGACGGTTAGATTCACCTCTTACAGATCAAGGTTCCACTGCTGAGCC	CGACGGTTAGATTCACCTCTTACA	AAGGTTCC	GCC
HP_v1-NNN-P1	HP_v1-NNN-P1_28	/5Phos/AGCTCAGCAGTGGAACCTTGATCGATACGGTGCCTTCTTAGGTTTCAATCGAAAAAAATTAGTACTatagaaGTCTTCTAGCTCTTTTCGTTGTTGAGCTAGAAGACttctatAGTACTAATTTTTTTCGATTGAAACCTAAGAAGGCACCGTATCGATCAAGGTTCCACTGCTGAGCT	TGAAACCTAAGAAGGCACCGTATC	AAGGTTCC	GCT
HP_v1-NNN-P1	HP_v1-NNN-P1_29	/5Phos/TACTCAGCAGTGGAACCTTGATCGGTCTGTCAACCCAAGGTGTCTAGATCGAAAAAAATTAGTACTatagaaGTCTTCTAGCTCTTTTCGTTGTTGAGCTAGAAGACttctatAGTACTAATTTTTTTCGATCTAGACACCTTGGGTTGACAGACCGATCAAGGTTCCACTGCTGAGTA	CTAGACACCTTGGGTTGACAGACC	AAGGTTCC	GTA
HP_v1-NNN-P1	HP_v1-NNN-P1_30	/5Phos/CACTCAGCAGTGGAACCTTGATCTGGGTCGAAGTAGATCCTCACTGAATCGAAAAAAATTAGTACTatagaaGTCTTCTAGCTCTTTTCGTTGTTGAGCTAGAAGACttctatAGTACTAATTTTTTTCGATTCAGTGAGGATCTACTTCGACCCAGATCAAGGTTCCACTGCTGAGTG	TCAGTGAGGATCTACTTCGACCCA	AAGGTTCC	GTG
HP_v1-NNN-P1	HP_v1-NNN-P1_31	/5Phos/GACTCAGCAGTGGAACCTTGATCCAATGTAACTGATTGCTGTACGCAATCGAAAAAAATTAGTACTatagaaGTCTTCTAGCTCTTTTCGTTGTTGAGCTAGAAGACttctatAGTACTAATTTTTTTCGATTGCGTACAGCAATCAGTTACATTGGATCAAGGTTCCACTGCTGAGTC	TGCGTACAGCAATCAGTTACATTG	AAGGTTCC	GTC
HP_v1-NNN-P1	HP_v1-NNN-P1_32	/5Phos/AACTCAGCAGTGGAACCTTGATCATGACGTTGTCGGACTTCTACTGGATCGAAAAAAATTAGTACTatagaaGTCTTCTAGCTCTTTTCGTTGTTGAGCTAGAAGACttctatAGTACTAATTTTTTTCGATCCAGTAGAAGTCCGACAACGTCATGATCAAGGTTCCACTGCTGAGTT	CCAGTAGAAGTCCGACAACGTCAT	AAGGTTCC	GTT
HP_v1-NNN-P1	HP_v1-NNN-P1_33	/5Phos/TTGTCAGCAGTGGAACCTTGATCAGTTACCCAACCGTACCAAGTCTGATCGAAAAAAATTAGTACTatagaaGTCTTCTAGCTCTTTTCGTTGTTGAGCTAGAAGACttctatAGTACTAATTTTTTTCGATCAGACTTGGTACGGTTGGGTAACTGATCAAGGTTCCACTGCTGACAA	CAGACTTGGTACGGTTGGGTAACT	AAGGTTCC	CAA
HP_v1-NNN-P1	HP_v1-NNN-P1_34	/5Phos/CTGTCAGCAGTGGAACCTTGATCGCCTTTGACTTGAGTTCTTCGTCCATCGAAAAAAATTAGTACTatagaaGTCTTCTAGCTCTTTTCGTTGTTGAGCTAGAAGACttctatAGTACTAATTTTTTTCGATGGACGAAGAACTCAAGTCAAAGGCGATCAAGGTTCCACTGCTGACAG	GGACGAAGAACTCAAGTCAAAGGC	AAGGTTCC	CAG
HP_v1-NNN-P1	HP_v1-NNN-P1_35	/5Phos/GTGTCAGCAGTGGAACCTTGATCGCAGTCCCTCAGCTTCGTAAGTAGATCGAAAAAAATTAGTACTatagaaGTCTTCTAGCTCTTTTCGTTGTTGAGCTAGAAGACttctatAGTACTAATTTTTTTCGATCTACTTACGAAGCTGAGGGACTGCGATCAAGGTTCCACTGCTGACAC	CTACTTACGAAGCTGAGGGACTGC	AAGGTTCC	CAC
HP_v1-NNN-P1	HP_v1-NNN-P1_36	/5Phos/ATGTCAGCAGTGGAACCTTGATCTGTTTCCTCCTCTAACTGGGACATATCGAAAAAAATTAGTACTatagaaGTCTTCTAGCTCTTTTCGTTGTTGAGCTAGAAGACttctatAGTACTAATTTTTTTCGATATGTCCCAGTTAGAGGAGGAAACAGATCAAGGTTCCACTGCTGACAT	ATGTCCCAGTTAGAGGAGGAAACA	AAGGTTCC	CAT
HP_v1-NNN-P1	HP_v1-NNN-P1_37	/5Phos/TCGTCAGCAGTGGAACCTTGATCTGATACTAAGCATCAATCGCAAGCATCGAAAAAAATTAGTACTatagaaGTCTTCTAGCTCTTTTCGTTGTTGAGCTAGAAGACttctatAGTACTAATTTTTTTCGATGCTTGCGATTGATGCTTAGTATCAGATCAAGGTTCCACTGCTGACGA	GCTTGCGATTGATGCTTAGTATCA	AAGGTTCC	CGA
HP_v1-NNN-P1	HP_v1-NNN-P1_38	/5Phos/CCGTCAGCAGTGGAACCTTGATCTTCTCTGTATCGTCCTCCTGTGGTATCGAAAAAAATTAGTACTatagaaGTCTTCTAGCTCTTTTCGTTGTTGAGCTAGAAGACttctatAGTACTAATTTTTTTCGATACCACAGGAGGACGATACAGAGAAGATCAAGGTTCCACTGCTGACGG	ACCACAGGAGGACGATACAGAGAA	AAGGTTCC	CGG
HP_v1-NNN-P1	HP_v1-NNN-P1_39	/5Phos/GCGTCAGCAGTGGAACCTTGATCGAGAGGCTCTAGTTGACACTGTGGATCGAAAAAAATTAGTACTatagaaGTCTTCTAGCTCTTTTCGTTGTTGAGCTAGAAGACttctatAGTACTAATTTTTTTCGATCCACAGTGTCAACTAGAGCCTCTCGATCAAGGTTCCACTGCTGACGC	CCACAGTGTCAACTAGAGCCTCTC	AAGGTTCC	CGC
HP_v1-NNN-P1	HP_v1-NNN-P1_40	/5Phos/ACGTCAGCAGTGGAACCTTGATCGGCTATCCTTGGTCATCCAAACTAATCGAAAAAAATTAGTACTatagaaGTCTTCTAGCTCTTTTCGTTGTTGAGCTAGAAGACttctatAGTACTAATTTTTTTCGATTAGTTTGGATGACCAAGGATAGCCGATCAAGGTTCCACTGCTGACGT	TAGTTTGGATGACCAAGGATAGCC	AAGGTTCC	CGT
HP_v1-NNN-P1	HP_v1-NNN-P1_41	/5Phos/TGGTCAGCAGTGGAACCTTGATCCGTGTACTTCTCTGGACGAACTCCATCGAAAAAAATTAGTACTatagaaGTCTTCTAGCTCTTTTCGTTGTTGAGCTAGAAGACttctatAGTACTAATTTTTTTCGATGGAGTTCGTCCAGAGAAGTACACGGATCAAGGTTCCACTGCTGACCA	GGAGTTCGTCCAGAGAAGTACACG	AAGGTTCC	CCA
HP_v1-NNN-P1	HP_v1-NNN-P1_42	/5Phos/CGGTCAGCAGTGGAACCTTGATCCTGGCAGGTATGCCTTACACGTAGATCGAAAAAAATTAGTACTatagaaGTCTTCTAGCTCTTTTCGTTGTTGAGCTAGAAGACttctatAGTACTAATTTTTTTCGATCTACGTGTAAGGCATACCTGCCAGGATCAAGGTTCCACTGCTGACCG	CTACGTGTAAGGCATACCTGCCAG	AAGGTTCC	CCG
HP_v1-NNN-P1	HP_v1-NNN-P1_43	/5Phos/GGGTCAGCAGTGGAACCTTGATCCTACCGTCGAGTCAACAACGAAAGATCGAAAAAAATTAGTACTatagaaGTCTTCTAGCTCTTTTCGTTGTTGAGCTAGAAGACttctatAGTACTAATTTTTTTCGATCTTTCGTTGTTGACTCGACGGTAGGATCAAGGTTCCACTGCTGACCC	CTTTCGTTGTTGACTCGACGGTAG	AAGGTTCC	CCC
HP_v1-NNN-P1	HP_v1-NNN-P1_44	/5Phos/AGGTCAGCAGTGGAACCTTGATCGAGTGGGAAGGAACCCTTTCTACTATCGAAAAAAATTAGTACTatagaaGTCTTCTAGCTCTTTTCGTTGTTGAGCTAGAAGACttctatAGTACTAATTTTTTTCGATAGTAGAAAGGGTTCCTTCCCACTCGATCAAGGTTCCACTGCTGACCT	AGTAGAAAGGGTTCCTTCCCACTC	AAGGTTCC	CCT
HP_v1-NNN-P1	HP_v1-NNN-P1_45	/5Phos/TAGTCAGCAGTGGAACCTTGATCCACTGAAGGCATCTCTGTTGGATCATCGAAAAAAATTAGTACTatagaaGTCTTCTAGCTCTTTTCGTTGTTGAGCTAGAAGACttctatAGTACTAATTTTTTTCGATGATCCAACAGAGATGCCTTCAGTGGATCAAGGTTCCACTGCTGACTA	GATCCAACAGAGATGCCTTCAGTG	AAGGTTCC	CTA
HP_v1-NNN-P1	HP_v1-NNN-P1_46	/5Phos/CAGTCAGCAGTGGAACCTTGATCCAGGAGAATGAAGTGGAACACAGCATCGAAAAAAATTAGTACTatagaaGTCTTCTAGCTCTTTTCGTTGTTGAGCTAGAAGACttctatAGTACTAATTTTTTTCGATGCTGTGTTCCACTTCATTCTCCTGGATCAAGGTTCCACTGCTGACTG	GCTGTGTTCCACTTCATTCTCCTG	AAGGTTCC	CTG
HP_v1-NNN-P1	HP_v1-NNN-P1_47	/5Phos/GAGTCAGCAGTGGAACCTTGATCGAACTACCTGTGGGAAAGTTGCACATCGAAAAAAATTAGTACTatagaaGTCTTCTAGCTCTTTTCGTTGTTGAGCTAGAAGACttctatAGTACTAATTTTTTTCGATGTGCAACTTTCCCACAGGTAGTTCGATCAAGGTTCCACTGCTGACTC	GTGCAACTTTCCCACAGGTAGTTC	AAGGTTCC	CTC
HP_v1-NNN-P1	HP_v1-NNN-P1_48	/5Phos/AAGTCAGCAGTGGAACCTTGATCTACAGGTGTACCACGTTCCAGATGATCGAAAAAAATTAGTACTatagaaGTCTTCTAGCTCTTTTCGTTGTTGAGCTAGAAGACttctatAGTACTAATTTTTTTCGATCATCTGGAACGTGGTACACCTGTAGATCAAGGTTCCACTGCTGACTT	CATCTGGAACGTGGTACACCTGTA	AAGGTTCC	CTT
HP_v1-NNN-P1	HP_v1-NNN-P1_49	/5Phos/TTATCAGCAGTGGAACCTTGATCCTAGATGTTCAAAGCTGCACCAGTATCGAAAAAAATTAGTACTatagaaGTCTTCTAGCTCTTTTCGTTGTTGAGCTAGAAGACttctatAGTACTAATTTTTTTCGATACTGGTGCAGCTTTGAACATCTAGGATCAAGGTTCCACTGCTGATAA	ACTGGTGCAGCTTTGAACATCTAG	AAGGTTCC	TAA
HP_v1-NNN-P1	HP_v1-NNN-P1_50	/5Phos/CTATCAGCAGTGGAACCTTGATCACGCAGGAAGTTACCAAAGTCCATATCGAAAAAAATTAGTACTatagaaGTCTTCTAGCTCTTTTCGTTGTTGAGCTAGAAGACttctatAGTACTAATTTTTTTCGATATGGACTTTGGTAACTTCCTGCGTGATCAAGGTTCCACTGCTGATAG	ATGGACTTTGGTAACTTCCTGCGT	AAGGTTCC	TAG
HP_v1-NNN-P1	HP_v1-NNN-P1_51	/5Phos/GTATCAGCAGTGGAACCTTGATCGAGGACCCAGTAGGCTCATTCAACATCGAAAAAAATTAGTACTatagaaGTCTTCTAGCTCTTTTCGTTGTTGAGCTAGAAGACttctatAGTACTAATTTTTTTCGATGTTGAATGAGCCTACTGGGTCCTCGATCAAGGTTCCACTGCTGATAC	GTTGAATGAGCCTACTGGGTCCTC	AAGGTTCC	TAC
HP_v1-NNN-P1	HP_v1-NNN-P1_52	/5Phos/ATATCAGCAGTGGAACCTTGATCGTCCACGAACAATCTTGTCTCTCAATCGAAAAAAATTAGTACTatagaaGTCTTCTAGCTCTTTTCGTTGTTGAGCTAGAAGACttctatAGTACTAATTTTTTTCGATTGAGAGACAAGATTGTTCGTGGACGATCAAGGTTCCACTGCTGATAT	TGAGAGACAAGATTGTTCGTGGAC	AAGGTTCC	TAT
HP_v1-NNN-P1	HP_v1-NNN-P1_53	/5Phos/TCATCAGCAGTGGAACCTTGATCCTTTGCATGAGACGGTCTGAATCTATCGAAAAAAATTAGTACTatagaaGTCTTCTAGCTCTTTTCGTTGTTGAGCTAGAAGACttctatAGTACTAATTTTTTTCGATAGATTCAGACCGTCTCATGCAAAGGATCAAGGTTCCACTGCTGATGA	AGATTCAGACCGTCTCATGCAAAG	AAGGTTCC	TGA
HP_v1-NNN-P1	HP_v1-NNN-P1_54	/5Phos/CCATCAGCAGTGGAACCTTGATCCATGCTCCTTAGTCAAAGCTCTTGATCGAAAAAAATTAGTACTatagaaGTCTTCTAGCTCTTTTCGTTGTTGAGCTAGAAGACttctatAGTACTAATTTTTTTCGATCAAGAGCTTTGACTAAGGAGCATGGATCAAGGTTCCACTGCTGATGG	CAAGAGCTTTGACTAAGGAGCATG	AAGGTTCC	TGG
HP_v1-NNN-P1	HP_v1-NNN-P1_55	/5Phos/GCATCAGCAGTGGAACCTTGATCCGTAGATCAGGGTCTCATCTTCCAATCGAAAAAAATTAGTACTatagaaGTCTTCTAGCTCTTTTCGTTGTTGAGCTAGAAGACttctatAGTACTAATTTTTTTCGATTGGAAGATGAGACCCTGATCTACGGATCAAGGTTCCACTGCTGATGC	TGGAAGATGAGACCCTGATCTACG	AAGGTTCC	TGC
HP_v1-NNN-P1	HP_v1-NNN-P1_56	/5Phos/ACATCAGCAGTGGAACCTTGATCTTCATGCCACCTGTTGAGTAGTGAATCGAAAAAAATTAGTACTatagaaGTCTTCTAGCTCTTTTCGTTGTTGAGCTAGAAGACttctatAGTACTAATTTTTTTCGATTCACTACTCAACAGGTGGCATGAAGATCAAGGTTCCACTGCTGATGT	TCACTACTCAACAGGTGGCATGAA	AAGGTTCC	TGT
HP_v1-NNN-P1	HP_v1-NNN-P1_57	/5Phos/TGATCAGCAGTGGAACCTTGATCACTTCCGAAGGAGATTGACCTAGCATCGAAAAAAATTAGTACTatagaaGTCTTCTAGCTCTTTTCGTTGTTGAGCTAGAAGACttctatAGTACTAATTTTTTTCGATGCTAGGTCAATCTCCTTCGGAAGTGATCAAGGTTCCACTGCTGATCA	GCTAGGTCAATCTCCTTCGGAAGT	AAGGTTCC	TCA
HP_v1-NNN-P1	HP_v1-NNN-P1_58	/5Phos/CGATCAGCAGTGGAACCTTGATCTCAGACTCACGGAGGAGTAACCTGATCGAAAAAAATTAGTACTatagaaGTCTTCTAGCTCTTTTCGTTGTTGAGCTAGAAGACttctatAGTACTAATTTTTTTCGATCAGGTTACTCCTCCGTGAGTCTGAGATCAAGGTTCCACTGCTGATCG	CAGGTTACTCCTCCGTGAGTCTGA	AAGGTTCC	TCG
HP_v1-NNN-P1	HP_v1-NNN-P1_59	/5Phos/GGATCAGCAGTGGAACCTTGATCACCTTGCTTTCCCTTCTTGATTGAATCGAAAAAAATTAGTACTatagaaGTCTTCTAGCTCTTTTCGTTGTTGAGCTAGAAGACttctatAGTACTAATTTTTTTCGATTCAATCAAGAAGGGAAAGCAAGGTGATCAAGGTTCCACTGCTGATCC	TCAATCAAGAAGGGAAAGCAAGGT	AAGGTTCC	TCC
HP_v1-NNN-P1	HP_v1-NNN-P1_60	/5Phos/AGATCAGCAGTGGAACCTTGATCCCATAGAAGCCTTGGTTGAACATGATCGAAAAAAATTAGTACTatagaaGTCTTCTAGCTCTTTTCGTTGTTGAGCTAGAAGACttctatAGTACTAATTTTTTTCGATCATGTTCAACCAAGGCTTCTATGGGATCAAGGTTCCACTGCTGATCT	CATGTTCAACCAAGGCTTCTATGG	AAGGTTCC	TCT
HP_v1-NNN-P1	HP_v1-NNN-P1_61	/5Phos/TAATCAGCAGTGGAACCTTGATCGTGCTGAGGCACATAGTACCCTCTATCGAAAAAAATTAGTACTatagaaGTCTTCTAGCTCTTTTCGTTGTTGAGCTAGAAGACttctatAGTACTAATTTTTTTCGATAGAGGGTACTATGTGCCTCAGCACGATCAAGGTTCCACTGCTGATTA	AGAGGGTACTATGTGCCTCAGCAC	AAGGTTCC	TTA
HP_v1-NNN-P1	HP_v1-NNN-P1_62	/5Phos/CAATCAGCAGTGGAACCTTGATCTACGTCCTGAAGTAAGTGTGGGTGATCGAAAAAAATTAGTACTatagaaGTCTTCTAGCTCTTTTCGTTGTTGAGCTAGAAGACttctatAGTACTAATTTTTTTCGATCACCCACACTTACTTCAGGACGTAGATCAAGGTTCCACTGCTGATTG	CACCCACACTTACTTCAGGACGTA	AAGGTTCC	TTG
HP_v1-NNN-P1	HP_v1-NNN-P1_63	/5Phos/GAATCAGCAGTGGAACCTTGATCGTTCAAGACCCAGGAACTTCAGAAATCGAAAAAAATTAGTACTatagaaGTCTTCTAGCTCTTTTCGTTGTTGAGCTAGAAGACttctatAGTACTAATTTTTTTCGATTTCTGAAGTTCCTGGGTCTTGAACGATCAAGGTTCCACTGCTGATTC	TTCTGAAGTTCCTGGGTCTTGAAC	AAGGTTCC	TTC
HP_v1-NNN-P1	HP_v1-NNN-P1_64	/5Phos/AAATCAGCAGTGGAACCTTGATCGAAAGTCGATGAACGGTGTCTGTCATCGAAAAAAATTAGTACTatagaaGTCTTCTAGCTCTTTTCGTTGTTGAGCTAGAAGACttctatAGTACTAATTTTTTTCGATGACAGACACCGTTCATCGACTTTCGATCAAGGTTCCACTGCTGATTT	GACAGACACCGTTCATCGACTTTC	AAGGTTCC	TTT
HP_v1-NNN-P2	HP_v2-NNN-P2_1	/5Phos/TTTTCAGCAGTCGAGTAAGGATCAAGAAAGTTGTCGGTGTCTTTGTGATCGAAAAAAATTAGTACTctataaGTCTTCTAGCTCTTTTCGTTGTTGAGCTAGAAGACttatagAGTACTAATTTTTTTCGATCACAAAGACACCGACAACTTTCTTGATCCTTACTCGACTGCTGAAAA	CACAAAGACACCGACAACTTTCTT	CTTACTCG	AAA
HP_v1-NNN-P2	HP_v2-NNN-P2_2	/5Phos/CTTTCAGCAGTCGAGTAAGGATCTCGATTCCGTTTGTAGTCGTCTGTATCGAAAAAAATTAGTACTctataaGTCTTCTAGCTCTTTTCGTTGTTGAGCTAGAAGACttatagAGTACTAATTTTTTTCGATACAGACGACTACAAACGGAATCGAGATCCTTACTCGACTGCTGAAAG	ACAGACGACTACAAACGGAATCGA	CTTACTCG	AAG
HP_v1-NNN-P2	HP_v2-NNN-P2_3	/5Phos/GTTTCAGCAGTCGAGTAAGGATCGAGTCTTGTGTCCCAGTTACCAGGATCGAAAAAAATTAGTACTctataaGTCTTCTAGCTCTTTTCGTTGTTGAGCTAGAAGACttatagAGTACTAATTTTTTTCGATCCTGGTAACTGGGACACAAGACTCGATCCTTACTCGACTGCTGAAAC	CCTGGTAACTGGGACACAAGACTC	CTTACTCG	AAC
HP_v1-NNN-P2	HP_v2-NNN-P2_4	/5Phos/ATTTCAGCAGTCGAGTAAGGATCTTCGGATTCTATCGTGTTTCCCTAATCGAAAAAAATTAGTACTctataaGTCTTCTAGCTCTTTTCGTTGTTGAGCTAGAAGACttatagAGTACTAATTTTTTTCGATTAGGGAAACACGATAGAATCCGAAGATCCTTACTCGACTGCTGAAAT	TAGGGAAACACGATAGAATCCGAA	CTTACTCG	AAT
HP_v1-NNN-P2	HP_v2-NNN-P2_5	/5Phos/TCTTCAGCAGTCGAGTAAGGATCCTTGTCCAGGGTTTGTGTAACCTTATCGAAAAAAATTAGTACTctataaGTCTTCTAGCTCTTTTCGTTGTTGAGCTAGAAGACttatagAGTACTAATTTTTTTCGATAAGGTTACACAAACCCTGGACAAGGATCCTTACTCGACTGCTGAAGA	AAGGTTACACAAACCCTGGACAAG	CTTACTCG	AGA
HP_v1-NNN-P2	HP_v2-NNN-P2_6	/5Phos/CCTTCAGCAGTCGAGTAAGGATCTTCTCGCAAAGGCAGAAAGTAGTCATCGAAAAAAATTAGTACTctataaGTCTTCTAGCTCTTTTCGTTGTTGAGCTAGAAGACttatagAGTACTAATTTTTTTCGATGACTACTTTCTGCCTTTGCGAGAAGATCCTTACTCGACTGCTGAAGG	GACTACTTTCTGCCTTTGCGAGAA	CTTACTCG	AGG
HP_v1-NNN-P2	HP_v2-NNN-P2_7	/5Phos/GCTTCAGCAGTCGAGTAAGGATCGTGTTACCGTGGGAATGAATCCTTATCGAAAAAAATTAGTACTctataaGTCTTCTAGCTCTTTTCGTTGTTGAGCTAGAAGACttatagAGTACTAATTTTTTTCGATAAGGATTCATTCCCACGGTAACACGATCCTTACTCGACTGCTGAAGC	AAGGATTCATTCCCACGGTAACAC	CTTACTCG	AGC
HP_v1-NNN-P2	HP_v2-NNN-P2_8	/5Phos/ACTTCAGCAGTCGAGTAAGGATCTTCAGGGAACAAACCAAGTTACGTATCGAAAAAAATTAGTACTctataaGTCTTCTAGCTCTTTTCGTTGTTGAGCTAGAAGACttatagAGTACTAATTTTTTTCGATACGTAACTTGGTTTGTTCCCTGAAGATCCTTACTCGACTGCTGAAGT	ACGTAACTTGGTTTGTTCCCTGAA	CTTACTCG	AGT
HP_v1-NNN-P2	HP_v2-NNN-P2_9	/5Phos/TGTTCAGCAGTCGAGTAAGGATCAACTAGGCACAGCGAGTCTTGGTTATCGAAAAAAATTAGTACTctataaGTCTTCTAGCTCTTTTCGTTGTTGAGCTAGAAGACttatagAGTACTAATTTTTTTCGATAACCAAGACTCGCTGTGCCTAGTTGATCCTTACTCGACTGCTGAACA	AACCAAGACTCGCTGTGCCTAGTT	CTTACTCG	ACA
HP_v1-NNN-P2	HP_v2-NNN-P2_10	/5Phos/CGTTCAGCAGTCGAGTAAGGATCAAGCGTTGAAACCTTTGTCCTCTCATCGAAAAAAATTAGTACTctataaGTCTTCTAGCTCTTTTCGTTGTTGAGCTAGAAGACttatagAGTACTAATTTTTTTCGATGAGAGGACAAAGGTTTCAACGCTTGATCCTTACTCGACTGCTGAACG	GAGAGGACAAAGGTTTCAACGCTT	CTTACTCG	ACG
HP_v1-NNN-P2	HP_v2-NNN-P2_11	/5Phos/GGTTCAGCAGTCGAGTAAGGATCGTTTCATCTATCGGAGGGAATGGAATCGAAAAAAATTAGTACTctataaGTCTTCTAGCTCTTTTCGTTGTTGAGCTAGAAGACttatagAGTACTAATTTTTTTCGATTCCATTCCCTCCGATAGATGAAACGATCCTTACTCGACTGCTGAACC	TCCATTCCCTCCGATAGATGAAAC	CTTACTCG	ACC
HP_v1-NNN-P2	HP_v2-NNN-P2_12	/5Phos/AGTTCAGCAGTCGAGTAAGGATCCAGGTAGAAAGAAGCAGAATCGGAATCGAAAAAAATTAGTACTctataaGTCTTCTAGCTCTTTTCGTTGTTGAGCTAGAAGACttatagAGTACTAATTTTTTTCGATTCCGATTCTGCTTCTTTCTACCTGGATCCTTACTCGACTGCTGAACT	TCCGATTCTGCTTCTTTCTACCTG	CTTACTCG	ACT
HP_v1-NNN-P2	HP_v2-NNN-P2_13	/5Phos/TATTCAGCAGTCGAGTAAGGATCTCACACGAGTATGGAAGTCGTTCTATCGAAAAAAATTAGTACTctataaGTCTTCTAGCTCTTTTCGTTGTTGAGCTAGAAGACttatagAGTACTAATTTTTTTCGATAGAACGACTTCCATACTCGTGTGAGATCCTTACTCGACTGCTGAATA	AGAACGACTTCCATACTCGTGTGA	CTTACTCG	ATA
HP_v1-NNN-P2	HP_v2-NNN-P2_14	/5Phos/CATTCAGCAGTCGAGTAAGGATCTCTATGGGTCCCAAGAGACTCGTTATCGAAAAAAATTAGTACTctataaGTCTTCTAGCTCTTTTCGTTGTTGAGCTAGAAGACttatagAGTACTAATTTTTTTCGATAACGAGTCTCTTGGGACCCATAGAGATCCTTACTCGACTGCTGAATG	AACGAGTCTCTTGGGACCCATAGA	CTTACTCG	ATG
HP_v1-NNN-P2	HP_v2-NNN-P2_15	/5Phos/GATTCAGCAGTCGAGTAAGGATCCAGTGGTGTTAGCGAGGTAGACCTATCGAAAAAAATTAGTACTctataaGTCTTCTAGCTCTTTTCGTTGTTGAGCTAGAAGACttatagAGTACTAATTTTTTTCGATAGGTCTACCTCGCTAACACCACTGGATCCTTACTCGACTGCTGAATC	AGGTCTACCTCGCTAACACCACTG	CTTACTCG	ATC
HP_v1-NNN-P2	HP_v2-NNN-P2_16	/5Phos/AATTCAGCAGTCGAGTAAGGATCAGTACGAACCACTGTCAGTTGACGATCGAAAAAAATTAGTACTctataaGTCTTCTAGCTCTTTTCGTTGTTGAGCTAGAAGACttatagAGTACTAATTTTTTTCGATCGTCAACTGACAGTGGTTCGTACTGATCCTTACTCGACTGCTGAATT	CGTCAACTGACAGTGGTTCGTACT	CTTACTCG	ATT
HP_v1-NNN-P2	HP_v2-NNN-P2_17	/5Phos/TTCTCAGCAGTCGAGTAAGGATCATCAGAGGTACTTTCCTGGAGGGTATCGAAAAAAATTAGTACTctataaGTCTTCTAGCTCTTTTCGTTGTTGAGCTAGAAGACttatagAGTACTAATTTTTTTCGATACCCTCCAGGAAAGTACCTCTGATGATCCTTACTCGACTGCTGAGAA	ACCCTCCAGGAAAGTACCTCTGAT	CTTACTCG	GAA
HP_v1-NNN-P2	HP_v2-NNN-P2_18	/5Phos/CTCTCAGCAGTCGAGTAAGGATCGCCTATCTAGGTTGTTGGGTTTGGATCGAAAAAAATTAGTACTctataaGTCTTCTAGCTCTTTTCGTTGTTGAGCTAGAAGACttatagAGTACTAATTTTTTTCGATCCAAACCCAACAACCTAGATAGGCGATCCTTACTCGACTGCTGAGAG	CCAAACCCAACAACCTAGATAGGC	CTTACTCG	GAG
HP_v1-NNN-P2	HP_v2-NNN-P2_19	/5Phos/GTCTCAGCAGTCGAGTAAGGATCATCTCTTGACACTGCACGAGGAACATCGAAAAAAATTAGTACTctataaGTCTTCTAGCTCTTTTCGTTGTTGAGCTAGAAGACttatagAGTACTAATTTTTTTCGATGTTCCTCGTGCAGTGTCAAGAGATGATCCTTACTCGACTGCTGAGAC	GTTCCTCGTGCAGTGTCAAGAGAT	CTTACTCG	GAC
HP_v1-NNN-P2	HP_v2-NNN-P2_20	/5Phos/ATCTCAGCAGTCGAGTAAGGATCATGAGTTCTCGTAACAGGACGCAAATCGAAAAAAATTAGTACTctataaGTCTTCTAGCTCTTTTCGTTGTTGAGCTAGAAGACttatagAGTACTAATTTTTTTCGATTTGCGTCCTGTTACGAGAACTCATGATCCTTACTCGACTGCTGAGAT	TTGCGTCCTGTTACGAGAACTCAT	CTTACTCG	GAT
HP_v1-NNN-P2	HP_v2-NNN-P2_21	/5Phos/TCCTCAGCAGTCGAGTAAGGATCTAGAGAACGGACAATGAGAGGCTCATCGAAAAAAATTAGTACTctataaGTCTTCTAGCTCTTTTCGTTGTTGAGCTAGAAGACttatagAGTACTAATTTTTTTCGATGAGCCTCTCATTGTCCGTTCTCTAGATCCTTACTCGACTGCTGAGGA	GAGCCTCTCATTGTCCGTTCTCTA	CTTACTCG	GGA
HP_v1-NNN-P2	HP_v2-NNN-P2_22	/5Phos/CCCTCAGCAGTCGAGTAAGGATCCGTACTTTGATACATGGCAGTGGTATCGAAAAAAATTAGTACTctataaGTCTTCTAGCTCTTTTCGTTGTTGAGCTAGAAGACttatagAGTACTAATTTTTTTCGATACCACTGCCATGTATCAAAGTACGGATCCTTACTCGACTGCTGAGGG	ACCACTGCCATGTATCAAAGTACG	CTTACTCG	GGG
HP_v1-NNN-P2	HP_v2-NNN-P2_23	/5Phos/GCCTCAGCAGTCGAGTAAGGATCCGAGGAGGTTCACTGGGTAGTAAGATCGAAAAAAATTAGTACTctataaGTCTTCTAGCTCTTTTCGTTGTTGAGCTAGAAGACttatagAGTACTAATTTTTTTCGATCTTACTACCCAGTGAACCTCCTCGGATCCTTACTCGACTGCTGAGGC	CTTACTACCCAGTGAACCTCCTCG	CTTACTCG	GGC
HP_v1-NNN-P2	HP_v2-NNN-P2_24	/5Phos/ACCTCAGCAGTCGAGTAAGGATCCTAACCCATCATGCAGAACTATGCATCGAAAAAAATTAGTACTctataaGTCTTCTAGCTCTTTTCGTTGTTGAGCTAGAAGACttatagAGTACTAATTTTTTTCGATGCATAGTTCTGCATGATGGGTTAGGATCCTTACTCGACTGCTGAGGT	GCATAGTTCTGCATGATGGGTTAG	CTTACTCG	GGT
HP_v1-NNN-P2	HP_v2-NNN-P2_25	/5Phos/TGCTCAGCAGTCGAGTAAGGATCCATTGCGTTGCATACCCAACTTACATCGAAAAAAATTAGTACTctataaGTCTTCTAGCTCTTTTCGTTGTTGAGCTAGAAGACttatagAGTACTAATTTTTTTCGATGTAAGTTGGGTATGCAACGCAATGGATCCTTACTCGACTGCTGAGCA	GTAAGTTGGGTATGCAACGCAATG	CTTACTCG	GCA
HP_v1-NNN-P2	HP_v2-NNN-P2_26	/5Phos/CGCTCAGCAGTCGAGTAAGGATCATGAGAATGCGTAGTCGCTGTATGATCGAAAAAAATTAGTACTctataaGTCTTCTAGCTCTTTTCGTTGTTGAGCTAGAAGACttatagAGTACTAATTTTTTTCGATCATACAGCGACTACGCATTCTCATGATCCTTACTCGACTGCTGAGCG	CATACAGCGACTACGCATTCTCAT	CTTACTCG	GCG
HP_v1-NNN-P2	HP_v2-NNN-P2_27	/5Phos/GGCTCAGCAGTCGAGTAAGGATCTGTAAGAGGTGAATCTAACCGTCGATCGAAAAAAATTAGTACTctataaGTCTTCTAGCTCTTTTCGTTGTTGAGCTAGAAGACttatagAGTACTAATTTTTTTCGATCGACGGTTAGATTCACCTCTTACAGATCCTTACTCGACTGCTGAGCC	CGACGGTTAGATTCACCTCTTACA	CTTACTCG	GCC
HP_v1-NNN-P2	HP_v2-NNN-P2_28	/5Phos/AGCTCAGCAGTCGAGTAAGGATCGATACGGTGCCTTCTTAGGTTTCAATCGAAAAAAATTAGTACTctataaGTCTTCTAGCTCTTTTCGTTGTTGAGCTAGAAGACttatagAGTACTAATTTTTTTCGATTGAAACCTAAGAAGGCACCGTATCGATCCTTACTCGACTGCTGAGCT	TGAAACCTAAGAAGGCACCGTATC	CTTACTCG	GCT
HP_v1-NNN-P2	HP_v2-NNN-P2_29	/5Phos/TACTCAGCAGTCGAGTAAGGATCGGTCTGTCAACCCAAGGTGTCTAGATCGAAAAAAATTAGTACTctataaGTCTTCTAGCTCTTTTCGTTGTTGAGCTAGAAGACttatagAGTACTAATTTTTTTCGATCTAGACACCTTGGGTTGACAGACCGATCCTTACTCGACTGCTGAGTA	CTAGACACCTTGGGTTGACAGACC	CTTACTCG	GTA
HP_v1-NNN-P2	HP_v2-NNN-P2_30	/5Phos/CACTCAGCAGTCGAGTAAGGATCTGGGTCGAAGTAGATCCTCACTGAATCGAAAAAAATTAGTACTctataaGTCTTCTAGCTCTTTTCGTTGTTGAGCTAGAAGACttatagAGTACTAATTTTTTTCGATTCAGTGAGGATCTACTTCGACCCAGATCCTTACTCGACTGCTGAGTG	TCAGTGAGGATCTACTTCGACCCA	CTTACTCG	GTG
HP_v1-NNN-P2	HP_v2-NNN-P2_31	/5Phos/GACTCAGCAGTCGAGTAAGGATCCAATGTAACTGATTGCTGTACGCAATCGAAAAAAATTAGTACTctataaGTCTTCTAGCTCTTTTCGTTGTTGAGCTAGAAGACttatagAGTACTAATTTTTTTCGATTGCGTACAGCAATCAGTTACATTGGATCCTTACTCGACTGCTGAGTC	TGCGTACAGCAATCAGTTACATTG	CTTACTCG	GTC
HP_v1-NNN-P2	HP_v2-NNN-P2_32	/5Phos/AACTCAGCAGTCGAGTAAGGATCATGACGTTGTCGGACTTCTACTGGATCGAAAAAAATTAGTACTctataaGTCTTCTAGCTCTTTTCGTTGTTGAGCTAGAAGACttatagAGTACTAATTTTTTTCGATCCAGTAGAAGTCCGACAACGTCATGATCCTTACTCGACTGCTGAGTT	CCAGTAGAAGTCCGACAACGTCAT	CTTACTCG	GTT
HP_v1-NNN-P2	HP_v2-NNN-P2_33	/5Phos/TTGTCAGCAGTCGAGTAAGGATCAGTTACCCAACCGTACCAAGTCTGATCGAAAAAAATTAGTACTctataaGTCTTCTAGCTCTTTTCGTTGTTGAGCTAGAAGACttatagAGTACTAATTTTTTTCGATCAGACTTGGTACGGTTGGGTAACTGATCCTTACTCGACTGCTGACAA	CAGACTTGGTACGGTTGGGTAACT	CTTACTCG	CAA
HP_v1-NNN-P2	HP_v2-NNN-P2_34	/5Phos/CTGTCAGCAGTCGAGTAAGGATCGCCTTTGACTTGAGTTCTTCGTCCATCGAAAAAAATTAGTACTctataaGTCTTCTAGCTCTTTTCGTTGTTGAGCTAGAAGACttatagAGTACTAATTTTTTTCGATGGACGAAGAACTCAAGTCAAAGGCGATCCTTACTCGACTGCTGACAG	GGACGAAGAACTCAAGTCAAAGGC	CTTACTCG	CAG
HP_v1-NNN-P2	HP_v2-NNN-P2_35	/5Phos/GTGTCAGCAGTCGAGTAAGGATCGCAGTCCCTCAGCTTCGTAAGTAGATCGAAAAAAATTAGTACTctataaGTCTTCTAGCTCTTTTCGTTGTTGAGCTAGAAGACttatagAGTACTAATTTTTTTCGATCTACTTACGAAGCTGAGGGACTGCGATCCTTACTCGACTGCTGACAC	CTACTTACGAAGCTGAGGGACTGC	CTTACTCG	CAC
HP_v1-NNN-P2	HP_v2-NNN-P2_36	/5Phos/ATGTCAGCAGTCGAGTAAGGATCTGTTTCCTCCTCTAACTGGGACATATCGAAAAAAATTAGTACTctataaGTCTTCTAGCTCTTTTCGTTGTTGAGCTAGAAGACttatagAGTACTAATTTTTTTCGATATGTCCCAGTTAGAGGAGGAAACAGATCCTTACTCGACTGCTGACAT	ATGTCCCAGTTAGAGGAGGAAACA	CTTACTCG	CAT
HP_v1-NNN-P2	HP_v2-NNN-P2_37	/5Phos/TCGTCAGCAGTCGAGTAAGGATCTGATACTAAGCATCAATCGCAAGCATCGAAAAAAATTAGTACTctataaGTCTTCTAGCTCTTTTCGTTGTTGAGCTAGAAGACttatagAGTACTAATTTTTTTCGATGCTTGCGATTGATGCTTAGTATCAGATCCTTACTCGACTGCTGACGA	GCTTGCGATTGATGCTTAGTATCA	CTTACTCG	CGA
HP_v1-NNN-P2	HP_v2-NNN-P2_38	/5Phos/CCGTCAGCAGTCGAGTAAGGATCTTCTCTGTATCGTCCTCCTGTGGTATCGAAAAAAATTAGTACTctataaGTCTTCTAGCTCTTTTCGTTGTTGAGCTAGAAGACttatagAGTACTAATTTTTTTCGATACCACAGGAGGACGATACAGAGAAGATCCTTACTCGACTGCTGACGG	ACCACAGGAGGACGATACAGAGAA	CTTACTCG	CGG
HP_v1-NNN-P2	HP_v2-NNN-P2_39	/5Phos/GCGTCAGCAGTCGAGTAAGGATCGAGAGGCTCTAGTTGACACTGTGGATCGAAAAAAATTAGTACTctataaGTCTTCTAGCTCTTTTCGTTGTTGAGCTAGAAGACttatagAGTACTAATTTTTTTCGATCCACAGTGTCAACTAGAGCCTCTCGATCCTTACTCGACTGCTGACGC	CCACAGTGTCAACTAGAGCCTCTC	CTTACTCG	CGC
HP_v1-NNN-P2	HP_v2-NNN-P2_40	/5Phos/ACGTCAGCAGTCGAGTAAGGATCGGCTATCCTTGGTCATCCAAACTAATCGAAAAAAATTAGTACTctataaGTCTTCTAGCTCTTTTCGTTGTTGAGCTAGAAGACttatagAGTACTAATTTTTTTCGATTAGTTTGGATGACCAAGGATAGCCGATCCTTACTCGACTGCTGACGT	TAGTTTGGATGACCAAGGATAGCC	CTTACTCG	CGT
HP_v1-NNN-P2	HP_v2-NNN-P2_41	/5Phos/TGGTCAGCAGTCGAGTAAGGATCCGTGTACTTCTCTGGACGAACTCCATCGAAAAAAATTAGTACTctataaGTCTTCTAGCTCTTTTCGTTGTTGAGCTAGAAGACttatagAGTACTAATTTTTTTCGATGGAGTTCGTCCAGAGAAGTACACGGATCCTTACTCGACTGCTGACCA	GGAGTTCGTCCAGAGAAGTACACG	CTTACTCG	CCA
HP_v1-NNN-P2	HP_v2-NNN-P2_42	/5Phos/CGGTCAGCAGTCGAGTAAGGATCCTGGCAGGTATGCCTTACACGTAGATCGAAAAAAATTAGTACTctataaGTCTTCTAGCTCTTTTCGTTGTTGAGCTAGAAGACttatagAGTACTAATTTTTTTCGATCTACGTGTAAGGCATACCTGCCAGGATCCTTACTCGACTGCTGACCG	CTACGTGTAAGGCATACCTGCCAG	CTTACTCG	CCG
HP_v1-NNN-P2	HP_v2-NNN-P2_43	/5Phos/GGGTCAGCAGTCGAGTAAGGATCCTACCGTCGAGTCAACAACGAAAGATCGAAAAAAATTAGTACTctataaGTCTTCTAGCTCTTTTCGTTGTTGAGCTAGAAGACttatagAGTACTAATTTTTTTCGATCTTTCGTTGTTGACTCGACGGTAGGATCCTTACTCGACTGCTGACCC	CTTTCGTTGTTGACTCGACGGTAG	CTTACTCG	CCC
HP_v1-NNN-P2	HP_v2-NNN-P2_44	/5Phos/AGGTCAGCAGTCGAGTAAGGATCGAGTGGGAAGGAACCCTTTCTACTATCGAAAAAAATTAGTACTctataaGTCTTCTAGCTCTTTTCGTTGTTGAGCTAGAAGACttatagAGTACTAATTTTTTTCGATAGTAGAAAGGGTTCCTTCCCACTCGATCCTTACTCGACTGCTGACCT	AGTAGAAAGGGTTCCTTCCCACTC	CTTACTCG	CCT
HP_v1-NNN-P2	HP_v2-NNN-P2_45	/5Phos/TAGTCAGCAGTCGAGTAAGGATCCACTGAAGGCATCTCTGTTGGATCATCGAAAAAAATTAGTACTctataaGTCTTCTAGCTCTTTTCGTTGTTGAGCTAGAAGACttatagAGTACTAATTTTTTTCGATGATCCAACAGAGATGCCTTCAGTGGATCCTTACTCGACTGCTGACTA	GATCCAACAGAGATGCCTTCAGTG	CTTACTCG	CTA
HP_v1-NNN-P2	HP_v2-NNN-P2_46	/5Phos/CAGTCAGCAGTCGAGTAAGGATCCAGGAGAATGAAGTGGAACACAGCATCGAAAAAAATTAGTACTctataaGTCTTCTAGCTCTTTTCGTTGTTGAGCTAGAAGACttatagAGTACTAATTTTTTTCGATGCTGTGTTCCACTTCATTCTCCTGGATCCTTACTCGACTGCTGACTG	GCTGTGTTCCACTTCATTCTCCTG	CTTACTCG	CTG
HP_v1-NNN-P2	HP_v2-NNN-P2_47	/5Phos/GAGTCAGCAGTCGAGTAAGGATCGAACTACCTGTGGGAAAGTTGCACATCGAAAAAAATTAGTACTctataaGTCTTCTAGCTCTTTTCGTTGTTGAGCTAGAAGACttatagAGTACTAATTTTTTTCGATGTGCAACTTTCCCACAGGTAGTTCGATCCTTACTCGACTGCTGACTC	GTGCAACTTTCCCACAGGTAGTTC	CTTACTCG	CTC
HP_v1-NNN-P2	HP_v2-NNN-P2_48	/5Phos/AAGTCAGCAGTCGAGTAAGGATCTACAGGTGTACCACGTTCCAGATGATCGAAAAAAATTAGTACTctataaGTCTTCTAGCTCTTTTCGTTGTTGAGCTAGAAGACttatagAGTACTAATTTTTTTCGATCATCTGGAACGTGGTACACCTGTAGATCCTTACTCGACTGCTGACTT	CATCTGGAACGTGGTACACCTGTA	CTTACTCG	CTT
HP_v1-NNN-P2	HP_v2-NNN-P2_49	/5Phos/TTATCAGCAGTCGAGTAAGGATCCTAGATGTTCAAAGCTGCACCAGTATCGAAAAAAATTAGTACTctataaGTCTTCTAGCTCTTTTCGTTGTTGAGCTAGAAGACttatagAGTACTAATTTTTTTCGATACTGGTGCAGCTTTGAACATCTAGGATCCTTACTCGACTGCTGATAA	ACTGGTGCAGCTTTGAACATCTAG	CTTACTCG	TAA
HP_v1-NNN-P2	HP_v2-NNN-P2_50	/5Phos/CTATCAGCAGTCGAGTAAGGATCACGCAGGAAGTTACCAAAGTCCATATCGAAAAAAATTAGTACTctataaGTCTTCTAGCTCTTTTCGTTGTTGAGCTAGAAGACttatagAGTACTAATTTTTTTCGATATGGACTTTGGTAACTTCCTGCGTGATCCTTACTCGACTGCTGATAG	ATGGACTTTGGTAACTTCCTGCGT	CTTACTCG	TAG
HP_v1-NNN-P2	HP_v2-NNN-P2_51	/5Phos/GTATCAGCAGTCGAGTAAGGATCGAGGACCCAGTAGGCTCATTCAACATCGAAAAAAATTAGTACTctataaGTCTTCTAGCTCTTTTCGTTGTTGAGCTAGAAGACttatagAGTACTAATTTTTTTCGATGTTGAATGAGCCTACTGGGTCCTCGATCCTTACTCGACTGCTGATAC	GTTGAATGAGCCTACTGGGTCCTC	CTTACTCG	TAC
HP_v1-NNN-P2	HP_v2-NNN-P2_52	/5Phos/ATATCAGCAGTCGAGTAAGGATCGTCCACGAACAATCTTGTCTCTCAATCGAAAAAAATTAGTACTctataaGTCTTCTAGCTCTTTTCGTTGTTGAGCTAGAAGACttatagAGTACTAATTTTTTTCGATTGAGAGACAAGATTGTTCGTGGACGATCCTTACTCGACTGCTGATAT	TGAGAGACAAGATTGTTCGTGGAC	CTTACTCG	TAT
HP_v1-NNN-P2	HP_v2-NNN-P2_53	/5Phos/TCATCAGCAGTCGAGTAAGGATCCTTTGCATGAGACGGTCTGAATCTATCGAAAAAAATTAGTACTctataaGTCTTCTAGCTCTTTTCGTTGTTGAGCTAGAAGACttatagAGTACTAATTTTTTTCGATAGATTCAGACCGTCTCATGCAAAGGATCCTTACTCGACTGCTGATGA	AGATTCAGACCGTCTCATGCAAAG	CTTACTCG	TGA
HP_v1-NNN-P2	HP_v2-NNN-P2_54	/5Phos/CCATCAGCAGTCGAGTAAGGATCCATGCTCCTTAGTCAAAGCTCTTGATCGAAAAAAATTAGTACTctataaGTCTTCTAGCTCTTTTCGTTGTTGAGCTAGAAGACttatagAGTACTAATTTTTTTCGATCAAGAGCTTTGACTAAGGAGCATGGATCCTTACTCGACTGCTGATGG	CAAGAGCTTTGACTAAGGAGCATG	CTTACTCG	TGG
HP_v1-NNN-P2	HP_v2-NNN-P2_55	/5Phos/GCATCAGCAGTCGAGTAAGGATCCGTAGATCAGGGTCTCATCTTCCAATCGAAAAAAATTAGTACTctataaGTCTTCTAGCTCTTTTCGTTGTTGAGCTAGAAGACttatagAGTACTAATTTTTTTCGATTGGAAGATGAGACCCTGATCTACGGATCCTTACTCGACTGCTGATGC	TGGAAGATGAGACCCTGATCTACG	CTTACTCG	TGC
HP_v1-NNN-P2	HP_v2-NNN-P2_56	/5Phos/ACATCAGCAGTCGAGTAAGGATCTTCATGCCACCTGTTGAGTAGTGAATCGAAAAAAATTAGTACTctataaGTCTTCTAGCTCTTTTCGTTGTTGAGCTAGAAGACttatagAGTACTAATTTTTTTCGATTCACTACTCAACAGGTGGCATGAAGATCCTTACTCGACTGCTGATGT	TCACTACTCAACAGGTGGCATGAA	CTTACTCG	TGT
HP_v1-NNN-P2	HP_v2-NNN-P2_57	/5Phos/TGATCAGCAGTCGAGTAAGGATCACTTCCGAAGGAGATTGACCTAGCATCGAAAAAAATTAGTACTctataaGTCTTCTAGCTCTTTTCGTTGTTGAGCTAGAAGACttatagAGTACTAATTTTTTTCGATGCTAGGTCAATCTCCTTCGGAAGTGATCCTTACTCGACTGCTGATCA	GCTAGGTCAATCTCCTTCGGAAGT	CTTACTCG	TCA
HP_v1-NNN-P2	HP_v2-NNN-P2_58	/5Phos/CGATCAGCAGTCGAGTAAGGATCTCAGACTCACGGAGGAGTAACCTGATCGAAAAAAATTAGTACTctataaGTCTTCTAGCTCTTTTCGTTGTTGAGCTAGAAGACttatagAGTACTAATTTTTTTCGATCAGGTTACTCCTCCGTGAGTCTGAGATCCTTACTCGACTGCTGATCG	CAGGTTACTCCTCCGTGAGTCTGA	CTTACTCG	TCG
HP_v1-NNN-P2	HP_v2-NNN-P2_59	/5Phos/GGATCAGCAGTCGAGTAAGGATCACCTTGCTTTCCCTTCTTGATTGAATCGAAAAAAATTAGTACTctataaGTCTTCTAGCTCTTTTCGTTGTTGAGCTAGAAGACttatagAGTACTAATTTTTTTCGATTCAATCAAGAAGGGAAAGCAAGGTGATCCTTACTCGACTGCTGATCC	TCAATCAAGAAGGGAAAGCAAGGT	CTTACTCG	TCC
HP_v1-NNN-P2	HP_v2-NNN-P2_60	/5Phos/AGATCAGCAGTCGAGTAAGGATCCCATAGAAGCCTTGGTTGAACATGATCGAAAAAAATTAGTACTctataaGTCTTCTAGCTCTTTTCGTTGTTGAGCTAGAAGACttatagAGTACTAATTTTTTTCGATCATGTTCAACCAAGGCTTCTATGGGATCCTTACTCGACTGCTGATCT	CATGTTCAACCAAGGCTTCTATGG	CTTACTCG	TCT
HP_v1-NNN-P2	HP_v2-NNN-P2_61	/5Phos/TAATCAGCAGTCGAGTAAGGATCGTGCTGAGGCACATAGTACCCTCTATCGAAAAAAATTAGTACTctataaGTCTTCTAGCTCTTTTCGTTGTTGAGCTAGAAGACttatagAGTACTAATTTTTTTCGATAGAGGGTACTATGTGCCTCAGCACGATCCTTACTCGACTGCTGATTA	AGAGGGTACTATGTGCCTCAGCAC	CTTACTCG	TTA
HP_v1-NNN-P2	HP_v2-NNN-P2_62	/5Phos/CAATCAGCAGTCGAGTAAGGATCTACGTCCTGAAGTAAGTGTGGGTGATCGAAAAAAATTAGTACTctataaGTCTTCTAGCTCTTTTCGTTGTTGAGCTAGAAGACttatagAGTACTAATTTTTTTCGATCACCCACACTTACTTCAGGACGTAGATCCTTACTCGACTGCTGATTG	CACCCACACTTACTTCAGGACGTA	CTTACTCG	TTG
HP_v1-NNN-P2	HP_v2-NNN-P2_63	/5Phos/GAATCAGCAGTCGAGTAAGGATCGTTCAAGACCCAGGAACTTCAGAAATCGAAAAAAATTAGTACTctataaGTCTTCTAGCTCTTTTCGTTGTTGAGCTAGAAGACttatagAGTACTAATTTTTTTCGATTTCTGAAGTTCCTGGGTCTTGAACGATCCTTACTCGACTGCTGATTC	TTCTGAAGTTCCTGGGTCTTGAAC	CTTACTCG	TTC
HP_v1-NNN-P2	HP_v2-NNN-P2_64	/5Phos/AAATCAGCAGTCGAGTAAGGATCGAAAGTCGATGAACGGTGTCTGTCATCGAAAAAAATTAGTACTctataaGTCTTCTAGCTCTTTTCGTTGTTGAGCTAGAAGACttatagAGTACTAATTTTTTTCGATGACAGACACCGTTCATCGACTTTCGATCCTTACTCGACTGCTGATTT	GACAGACACCGTTCATCGACTTTC	CTTACTCG	TTT
HP_v1-NNN-P3	HP_v1-NNN-P3_1	/5Phos/TTTTCAGCAGTAGCTGACTGATCAAGAAAGTTGTCGGTGTCTTTGTGATCGAAAAAAATTAGTACTatagaaGTCTTCTAGCTCTTTTCGTTGTTGAGCTAGAAGACttctatAGTACTAATTTTTTTCGATCACAAAGACACCGACAACTTTCTTGATCAGTCAGCTACTGCTGAAAA	CACAAAGACACCGACAACTTTCTT	AGTCAGCT	AAA
HP_v1-NNN-P3	HP_v1-NNN-P3_2	/5Phos/CTTTCAGCAGTAGCTGACTGATCTCGATTCCGTTTGTAGTCGTCTGTATCGAAAAAAATTAGTACTatagaaGTCTTCTAGCTCTTTTCGTTGTTGAGCTAGAAGACttctatAGTACTAATTTTTTTCGATACAGACGACTACAAACGGAATCGAGATCAGTCAGCTACTGCTGAAAG	ACAGACGACTACAAACGGAATCGA	AGTCAGCT	AAG
HP_v1-NNN-P3	HP_v1-NNN-P3_3	/5Phos/GTTTCAGCAGTAGCTGACTGATCGAGTCTTGTGTCCCAGTTACCAGGATCGAAAAAAATTAGTACTatagaaGTCTTCTAGCTCTTTTCGTTGTTGAGCTAGAAGACttctatAGTACTAATTTTTTTCGATCCTGGTAACTGGGACACAAGACTCGATCAGTCAGCTACTGCTGAAAC	CCTGGTAACTGGGACACAAGACTC	AGTCAGCT	AAC
HP_v1-NNN-P3	HP_v1-NNN-P3_4	/5Phos/ATTTCAGCAGTAGCTGACTGATCTTCGGATTCTATCGTGTTTCCCTAATCGAAAAAAATTAGTACTatagaaGTCTTCTAGCTCTTTTCGTTGTTGAGCTAGAAGACttctatAGTACTAATTTTTTTCGATTAGGGAAACACGATAGAATCCGAAGATCAGTCAGCTACTGCTGAAAT	TAGGGAAACACGATAGAATCCGAA	AGTCAGCT	AAT
HP_v1-NNN-P3	HP_v1-NNN-P3_5	/5Phos/TCTTCAGCAGTAGCTGACTGATCCTTGTCCAGGGTTTGTGTAACCTTATCGAAAAAAATTAGTACTatagaaGTCTTCTAGCTCTTTTCGTTGTTGAGCTAGAAGACttctatAGTACTAATTTTTTTCGATAAGGTTACACAAACCCTGGACAAGGATCAGTCAGCTACTGCTGAAGA	AAGGTTACACAAACCCTGGACAAG	AGTCAGCT	AGA
HP_v1-NNN-P3	HP_v1-NNN-P3_6	/5Phos/CCTTCAGCAGTAGCTGACTGATCTTCTCGCAAAGGCAGAAAGTAGTCATCGAAAAAAATTAGTACTatagaaGTCTTCTAGCTCTTTTCGTTGTTGAGCTAGAAGACttctatAGTACTAATTTTTTTCGATGACTACTTTCTGCCTTTGCGAGAAGATCAGTCAGCTACTGCTGAAGG	GACTACTTTCTGCCTTTGCGAGAA	AGTCAGCT	AGG
HP_v1-NNN-P3	HP_v1-NNN-P3_7	/5Phos/GCTTCAGCAGTAGCTGACTGATCGTGTTACCGTGGGAATGAATCCTTATCGAAAAAAATTAGTACTatagaaGTCTTCTAGCTCTTTTCGTTGTTGAGCTAGAAGACttctatAGTACTAATTTTTTTCGATAAGGATTCATTCCCACGGTAACACGATCAGTCAGCTACTGCTGAAGC	AAGGATTCATTCCCACGGTAACAC	AGTCAGCT	AGC
HP_v1-NNN-P3	HP_v1-NNN-P3_8	/5Phos/ACTTCAGCAGTAGCTGACTGATCTTCAGGGAACAAACCAAGTTACGTATCGAAAAAAATTAGTACTatagaaGTCTTCTAGCTCTTTTCGTTGTTGAGCTAGAAGACttctatAGTACTAATTTTTTTCGATACGTAACTTGGTTTGTTCCCTGAAGATCAGTCAGCTACTGCTGAAGT	ACGTAACTTGGTTTGTTCCCTGAA	AGTCAGCT	AGT
HP_v1-NNN-P3	HP_v1-NNN-P3_9	/5Phos/TGTTCAGCAGTAGCTGACTGATCAACTAGGCACAGCGAGTCTTGGTTATCGAAAAAAATTAGTACTatagaaGTCTTCTAGCTCTTTTCGTTGTTGAGCTAGAAGACttctatAGTACTAATTTTTTTCGATAACCAAGACTCGCTGTGCCTAGTTGATCAGTCAGCTACTGCTGAACA	AACCAAGACTCGCTGTGCCTAGTT	AGTCAGCT	ACA
HP_v1-NNN-P3	HP_v1-NNN-P3_10	/5Phos/CGTTCAGCAGTAGCTGACTGATCAAGCGTTGAAACCTTTGTCCTCTCATCGAAAAAAATTAGTACTatagaaGTCTTCTAGCTCTTTTCGTTGTTGAGCTAGAAGACttctatAGTACTAATTTTTTTCGATGAGAGGACAAAGGTTTCAACGCTTGATCAGTCAGCTACTGCTGAACG	GAGAGGACAAAGGTTTCAACGCTT	AGTCAGCT	ACG
HP_v1-NNN-P3	HP_v1-NNN-P3_11	/5Phos/GGTTCAGCAGTAGCTGACTGATCGTTTCATCTATCGGAGGGAATGGAATCGAAAAAAATTAGTACTatagaaGTCTTCTAGCTCTTTTCGTTGTTGAGCTAGAAGACttctatAGTACTAATTTTTTTCGATTCCATTCCCTCCGATAGATGAAACGATCAGTCAGCTACTGCTGAACC	TCCATTCCCTCCGATAGATGAAAC	AGTCAGCT	ACC
HP_v1-NNN-P3	HP_v1-NNN-P3_12	/5Phos/AGTTCAGCAGTAGCTGACTGATCCAGGTAGAAAGAAGCAGAATCGGAATCGAAAAAAATTAGTACTatagaaGTCTTCTAGCTCTTTTCGTTGTTGAGCTAGAAGACttctatAGTACTAATTTTTTTCGATTCCGATTCTGCTTCTTTCTACCTGGATCAGTCAGCTACTGCTGAACT	TCCGATTCTGCTTCTTTCTACCTG	AGTCAGCT	ACT
HP_v1-NNN-P3	HP_v1-NNN-P3_13	/5Phos/TATTCAGCAGTAGCTGACTGATCTCACACGAGTATGGAAGTCGTTCTATCGAAAAAAATTAGTACTatagaaGTCTTCTAGCTCTTTTCGTTGTTGAGCTAGAAGACttctatAGTACTAATTTTTTTCGATAGAACGACTTCCATACTCGTGTGAGATCAGTCAGCTACTGCTGAATA	AGAACGACTTCCATACTCGTGTGA	AGTCAGCT	ATA
HP_v1-NNN-P3	HP_v1-NNN-P3_14	/5Phos/CATTCAGCAGTAGCTGACTGATCTCTATGGGTCCCAAGAGACTCGTTATCGAAAAAAATTAGTACTatagaaGTCTTCTAGCTCTTTTCGTTGTTGAGCTAGAAGACttctatAGTACTAATTTTTTTCGATAACGAGTCTCTTGGGACCCATAGAGATCAGTCAGCTACTGCTGAATG	AACGAGTCTCTTGGGACCCATAGA	AGTCAGCT	ATG
HP_v1-NNN-P3	HP_v1-NNN-P3_15	/5Phos/GATTCAGCAGTAGCTGACTGATCCAGTGGTGTTAGCGAGGTAGACCTATCGAAAAAAATTAGTACTatagaaGTCTTCTAGCTCTTTTCGTTGTTGAGCTAGAAGACttctatAGTACTAATTTTTTTCGATAGGTCTACCTCGCTAACACCACTGGATCAGTCAGCTACTGCTGAATC	AGGTCTACCTCGCTAACACCACTG	AGTCAGCT	ATC
HP_v1-NNN-P3	HP_v1-NNN-P3_16	/5Phos/AATTCAGCAGTAGCTGACTGATCAGTACGAACCACTGTCAGTTGACGATCGAAAAAAATTAGTACTatagaaGTCTTCTAGCTCTTTTCGTTGTTGAGCTAGAAGACttctatAGTACTAATTTTTTTCGATCGTCAACTGACAGTGGTTCGTACTGATCAGTCAGCTACTGCTGAATT	CGTCAACTGACAGTGGTTCGTACT	AGTCAGCT	ATT
HP_v1-NNN-P3	HP_v1-NNN-P3_17	/5Phos/TTCTCAGCAGTAGCTGACTGATCATCAGAGGTACTTTCCTGGAGGGTATCGAAAAAAATTAGTACTatagaaGTCTTCTAGCTCTTTTCGTTGTTGAGCTAGAAGACttctatAGTACTAATTTTTTTCGATACCCTCCAGGAAAGTACCTCTGATGATCAGTCAGCTACTGCTGAGAA	ACCCTCCAGGAAAGTACCTCTGAT	AGTCAGCT	GAA
HP_v1-NNN-P3	HP_v1-NNN-P3_18	/5Phos/CTCTCAGCAGTAGCTGACTGATCGCCTATCTAGGTTGTTGGGTTTGGATCGAAAAAAATTAGTACTatagaaGTCTTCTAGCTCTTTTCGTTGTTGAGCTAGAAGACttctatAGTACTAATTTTTTTCGATCCAAACCCAACAACCTAGATAGGCGATCAGTCAGCTACTGCTGAGAG	CCAAACCCAACAACCTAGATAGGC	AGTCAGCT	GAG
HP_v1-NNN-P3	HP_v1-NNN-P3_19	/5Phos/GTCTCAGCAGTAGCTGACTGATCATCTCTTGACACTGCACGAGGAACATCGAAAAAAATTAGTACTatagaaGTCTTCTAGCTCTTTTCGTTGTTGAGCTAGAAGACttctatAGTACTAATTTTTTTCGATGTTCCTCGTGCAGTGTCAAGAGATGATCAGTCAGCTACTGCTGAGAC	GTTCCTCGTGCAGTGTCAAGAGAT	AGTCAGCT	GAC
HP_v1-NNN-P3	HP_v1-NNN-P3_20	/5Phos/ATCTCAGCAGTAGCTGACTGATCATGAGTTCTCGTAACAGGACGCAAATCGAAAAAAATTAGTACTatagaaGTCTTCTAGCTCTTTTCGTTGTTGAGCTAGAAGACttctatAGTACTAATTTTTTTCGATTTGCGTCCTGTTACGAGAACTCATGATCAGTCAGCTACTGCTGAGAT	TTGCGTCCTGTTACGAGAACTCAT	AGTCAGCT	GAT
HP_v1-NNN-P3	HP_v1-NNN-P3_21	/5Phos/TCCTCAGCAGTAGCTGACTGATCTAGAGAACGGACAATGAGAGGCTCATCGAAAAAAATTAGTACTatagaaGTCTTCTAGCTCTTTTCGTTGTTGAGCTAGAAGACttctatAGTACTAATTTTTTTCGATGAGCCTCTCATTGTCCGTTCTCTAGATCAGTCAGCTACTGCTGAGGA	GAGCCTCTCATTGTCCGTTCTCTA	AGTCAGCT	GGA
HP_v1-NNN-P3	HP_v1-NNN-P3_22	/5Phos/CCCTCAGCAGTAGCTGACTGATCCGTACTTTGATACATGGCAGTGGTATCGAAAAAAATTAGTACTatagaaGTCTTCTAGCTCTTTTCGTTGTTGAGCTAGAAGACttctatAGTACTAATTTTTTTCGATACCACTGCCATGTATCAAAGTACGGATCAGTCAGCTACTGCTGAGGG	ACCACTGCCATGTATCAAAGTACG	AGTCAGCT	GGG
HP_v1-NNN-P3	HP_v1-NNN-P3_23	/5Phos/GCCTCAGCAGTAGCTGACTGATCCGAGGAGGTTCACTGGGTAGTAAGATCGAAAAAAATTAGTACTatagaaGTCTTCTAGCTCTTTTCGTTGTTGAGCTAGAAGACttctatAGTACTAATTTTTTTCGATCTTACTACCCAGTGAACCTCCTCGGATCAGTCAGCTACTGCTGAGGC	CTTACTACCCAGTGAACCTCCTCG	AGTCAGCT	GGC
HP_v1-NNN-P3	HP_v1-NNN-P3_24	/5Phos/ACCTCAGCAGTAGCTGACTGATCCTAACCCATCATGCAGAACTATGCATCGAAAAAAATTAGTACTatagaaGTCTTCTAGCTCTTTTCGTTGTTGAGCTAGAAGACttctatAGTACTAATTTTTTTCGATGCATAGTTCTGCATGATGGGTTAGGATCAGTCAGCTACTGCTGAGGT	GCATAGTTCTGCATGATGGGTTAG	AGTCAGCT	GGT
HP_v1-NNN-P3	HP_v1-NNN-P3_25	/5Phos/TGCTCAGCAGTAGCTGACTGATCCATTGCGTTGCATACCCAACTTACATCGAAAAAAATTAGTACTatagaaGTCTTCTAGCTCTTTTCGTTGTTGAGCTAGAAGACttctatAGTACTAATTTTTTTCGATGTAAGTTGGGTATGCAACGCAATGGATCAGTCAGCTACTGCTGAGCA	GTAAGTTGGGTATGCAACGCAATG	AGTCAGCT	GCA
HP_v1-NNN-P3	HP_v1-NNN-P3_26	/5Phos/CGCTCAGCAGTAGCTGACTGATCATGAGAATGCGTAGTCGCTGTATGATCGAAAAAAATTAGTACTatagaaGTCTTCTAGCTCTTTTCGTTGTTGAGCTAGAAGACttctatAGTACTAATTTTTTTCGATCATACAGCGACTACGCATTCTCATGATCAGTCAGCTACTGCTGAGCG	CATACAGCGACTACGCATTCTCAT	AGTCAGCT	GCG
HP_v1-NNN-P3	HP_v1-NNN-P3_27	/5Phos/GGCTCAGCAGTAGCTGACTGATCTGTAAGAGGTGAATCTAACCGTCGATCGAAAAAAATTAGTACTatagaaGTCTTCTAGCTCTTTTCGTTGTTGAGCTAGAAGACttctatAGTACTAATTTTTTTCGATCGACGGTTAGATTCACCTCTTACAGATCAGTCAGCTACTGCTGAGCC	CGACGGTTAGATTCACCTCTTACA	AGTCAGCT	GCC
HP_v1-NNN-P3	HP_v1-NNN-P3_28	/5Phos/AGCTCAGCAGTAGCTGACTGATCGATACGGTGCCTTCTTAGGTTTCAATCGAAAAAAATTAGTACTatagaaGTCTTCTAGCTCTTTTCGTTGTTGAGCTAGAAGACttctatAGTACTAATTTTTTTCGATTGAAACCTAAGAAGGCACCGTATCGATCAGTCAGCTACTGCTGAGCT	TGAAACCTAAGAAGGCACCGTATC	AGTCAGCT	GCT
HP_v1-NNN-P3	HP_v1-NNN-P3_29	/5Phos/TACTCAGCAGTAGCTGACTGATCGGTCTGTCAACCCAAGGTGTCTAGATCGAAAAAAATTAGTACTatagaaGTCTTCTAGCTCTTTTCGTTGTTGAGCTAGAAGACttctatAGTACTAATTTTTTTCGATCTAGACACCTTGGGTTGACAGACCGATCAGTCAGCTACTGCTGAGTA	CTAGACACCTTGGGTTGACAGACC	AGTCAGCT	GTA
HP_v1-NNN-P3	HP_v1-NNN-P3_30	/5Phos/CACTCAGCAGTAGCTGACTGATCTGGGTCGAAGTAGATCCTCACTGAATCGAAAAAAATTAGTACTatagaaGTCTTCTAGCTCTTTTCGTTGTTGAGCTAGAAGACttctatAGTACTAATTTTTTTCGATTCAGTGAGGATCTACTTCGACCCAGATCAGTCAGCTACTGCTGAGTG	TCAGTGAGGATCTACTTCGACCCA	AGTCAGCT	GTG
HP_v1-NNN-P3	HP_v1-NNN-P3_31	/5Phos/GACTCAGCAGTAGCTGACTGATCCAATGTAACTGATTGCTGTACGCAATCGAAAAAAATTAGTACTatagaaGTCTTCTAGCTCTTTTCGTTGTTGAGCTAGAAGACttctatAGTACTAATTTTTTTCGATTGCGTACAGCAATCAGTTACATTGGATCAGTCAGCTACTGCTGAGTC	TGCGTACAGCAATCAGTTACATTG	AGTCAGCT	GTC
HP_v1-NNN-P3	HP_v1-NNN-P3_32	/5Phos/AACTCAGCAGTAGCTGACTGATCATGACGTTGTCGGACTTCTACTGGATCGAAAAAAATTAGTACTatagaaGTCTTCTAGCTCTTTTCGTTGTTGAGCTAGAAGACttctatAGTACTAATTTTTTTCGATCCAGTAGAAGTCCGACAACGTCATGATCAGTCAGCTACTGCTGAGTT	CCAGTAGAAGTCCGACAACGTCAT	AGTCAGCT	GTT
HP_v1-NNN-P3	HP_v1-NNN-P3_33	/5Phos/TTGTCAGCAGTAGCTGACTGATCAGTTACCCAACCGTACCAAGTCTGATCGAAAAAAATTAGTACTatagaaGTCTTCTAGCTCTTTTCGTTGTTGAGCTAGAAGACttctatAGTACTAATTTTTTTCGATCAGACTTGGTACGGTTGGGTAACTGATCAGTCAGCTACTGCTGACAA	CAGACTTGGTACGGTTGGGTAACT	AGTCAGCT	CAA
HP_v1-NNN-P3	HP_v1-NNN-P3_34	/5Phos/CTGTCAGCAGTAGCTGACTGATCGCCTTTGACTTGAGTTCTTCGTCCATCGAAAAAAATTAGTACTatagaaGTCTTCTAGCTCTTTTCGTTGTTGAGCTAGAAGACttctatAGTACTAATTTTTTTCGATGGACGAAGAACTCAAGTCAAAGGCGATCAGTCAGCTACTGCTGACAG	GGACGAAGAACTCAAGTCAAAGGC	AGTCAGCT	CAG
HP_v1-NNN-P3	HP_v1-NNN-P3_35	/5Phos/GTGTCAGCAGTAGCTGACTGATCGCAGTCCCTCAGCTTCGTAAGTAGATCGAAAAAAATTAGTACTatagaaGTCTTCTAGCTCTTTTCGTTGTTGAGCTAGAAGACttctatAGTACTAATTTTTTTCGATCTACTTACGAAGCTGAGGGACTGCGATCAGTCAGCTACTGCTGACAC	CTACTTACGAAGCTGAGGGACTGC	AGTCAGCT	CAC
HP_v1-NNN-P3	HP_v1-NNN-P3_36	/5Phos/ATGTCAGCAGTAGCTGACTGATCTGTTTCCTCCTCTAACTGGGACATATCGAAAAAAATTAGTACTatagaaGTCTTCTAGCTCTTTTCGTTGTTGAGCTAGAAGACttctatAGTACTAATTTTTTTCGATATGTCCCAGTTAGAGGAGGAAACAGATCAGTCAGCTACTGCTGACAT	ATGTCCCAGTTAGAGGAGGAAACA	AGTCAGCT	CAT
HP_v1-NNN-P3	HP_v1-NNN-P3_37	/5Phos/TCGTCAGCAGTAGCTGACTGATCTGATACTAAGCATCAATCGCAAGCATCGAAAAAAATTAGTACTatagaaGTCTTCTAGCTCTTTTCGTTGTTGAGCTAGAAGACttctatAGTACTAATTTTTTTCGATGCTTGCGATTGATGCTTAGTATCAGATCAGTCAGCTACTGCTGACGA	GCTTGCGATTGATGCTTAGTATCA	AGTCAGCT	CGA
HP_v1-NNN-P3	HP_v1-NNN-P3_38	/5Phos/CCGTCAGCAGTAGCTGACTGATCTTCTCTGTATCGTCCTCCTGTGGTATCGAAAAAAATTAGTACTatagaaGTCTTCTAGCTCTTTTCGTTGTTGAGCTAGAAGACttctatAGTACTAATTTTTTTCGATACCACAGGAGGACGATACAGAGAAGATCAGTCAGCTACTGCTGACGG	ACCACAGGAGGACGATACAGAGAA	AGTCAGCT	CGG
HP_v1-NNN-P3	HP_v1-NNN-P3_39	/5Phos/GCGTCAGCAGTAGCTGACTGATCGAGAGGCTCTAGTTGACACTGTGGATCGAAAAAAATTAGTACTatagaaGTCTTCTAGCTCTTTTCGTTGTTGAGCTAGAAGACttctatAGTACTAATTTTTTTCGATCCACAGTGTCAACTAGAGCCTCTCGATCAGTCAGCTACTGCTGACGC	CCACAGTGTCAACTAGAGCCTCTC	AGTCAGCT	CGC
HP_v1-NNN-P3	HP_v1-NNN-P3_40	/5Phos/ACGTCAGCAGTAGCTGACTGATCGGCTATCCTTGGTCATCCAAACTAATCGAAAAAAATTAGTACTatagaaGTCTTCTAGCTCTTTTCGTTGTTGAGCTAGAAGACttctatAGTACTAATTTTTTTCGATTAGTTTGGATGACCAAGGATAGCCGATCAGTCAGCTACTGCTGACGT	TAGTTTGGATGACCAAGGATAGCC	AGTCAGCT	CGT
HP_v1-NNN-P3	HP_v1-NNN-P3_41	/5Phos/TGGTCAGCAGTAGCTGACTGATCCGTGTACTTCTCTGGACGAACTCCATCGAAAAAAATTAGTACTatagaaGTCTTCTAGCTCTTTTCGTTGTTGAGCTAGAAGACttctatAGTACTAATTTTTTTCGATGGAGTTCGTCCAGAGAAGTACACGGATCAGTCAGCTACTGCTGACCA	GGAGTTCGTCCAGAGAAGTACACG	AGTCAGCT	CCA
HP_v1-NNN-P3	HP_v1-NNN-P3_42	/5Phos/CGGTCAGCAGTAGCTGACTGATCCTGGCAGGTATGCCTTACACGTAGATCGAAAAAAATTAGTACTatagaaGTCTTCTAGCTCTTTTCGTTGTTGAGCTAGAAGACttctatAGTACTAATTTTTTTCGATCTACGTGTAAGGCATACCTGCCAGGATCAGTCAGCTACTGCTGACCG	CTACGTGTAAGGCATACCTGCCAG	AGTCAGCT	CCG
HP_v1-NNN-P3	HP_v1-NNN-P3_43	/5Phos/GGGTCAGCAGTAGCTGACTGATCCTACCGTCGAGTCAACAACGAAAGATCGAAAAAAATTAGTACTatagaaGTCTTCTAGCTCTTTTCGTTGTTGAGCTAGAAGACttctatAGTACTAATTTTTTTCGATCTTTCGTTGTTGACTCGACGGTAGGATCAGTCAGCTACTGCTGACCC	CTTTCGTTGTTGACTCGACGGTAG	AGTCAGCT	CCC
HP_v1-NNN-P3	HP_v1-NNN-P3_44	/5Phos/AGGTCAGCAGTAGCTGACTGATCGAGTGGGAAGGAACCCTTTCTACTATCGAAAAAAATTAGTACTatagaaGTCTTCTAGCTCTTTTCGTTGTTGAGCTAGAAGACttctatAGTACTAATTTTTTTCGATAGTAGAAAGGGTTCCTTCCCACTCGATCAGTCAGCTACTGCTGACCT	AGTAGAAAGGGTTCCTTCCCACTC	AGTCAGCT	CCT
HP_v1-NNN-P3	HP_v1-NNN-P3_45	/5Phos/TAGTCAGCAGTAGCTGACTGATCCACTGAAGGCATCTCTGTTGGATCATCGAAAAAAATTAGTACTatagaaGTCTTCTAGCTCTTTTCGTTGTTGAGCTAGAAGACttctatAGTACTAATTTTTTTCGATGATCCAACAGAGATGCCTTCAGTGGATCAGTCAGCTACTGCTGACTA	GATCCAACAGAGATGCCTTCAGTG	AGTCAGCT	CTA
HP_v1-NNN-P3	HP_v1-NNN-P3_46	/5Phos/CAGTCAGCAGTAGCTGACTGATCCAGGAGAATGAAGTGGAACACAGCATCGAAAAAAATTAGTACTatagaaGTCTTCTAGCTCTTTTCGTTGTTGAGCTAGAAGACttctatAGTACTAATTTTTTTCGATGCTGTGTTCCACTTCATTCTCCTGGATCAGTCAGCTACTGCTGACTG	GCTGTGTTCCACTTCATTCTCCTG	AGTCAGCT	CTG
HP_v1-NNN-P3	HP_v1-NNN-P3_47	/5Phos/GAGTCAGCAGTAGCTGACTGATCGAACTACCTGTGGGAAAGTTGCACATCGAAAAAAATTAGTACTatagaaGTCTTCTAGCTCTTTTCGTTGTTGAGCTAGAAGACttctatAGTACTAATTTTTTTCGATGTGCAACTTTCCCACAGGTAGTTCGATCAGTCAGCTACTGCTGACTC	GTGCAACTTTCCCACAGGTAGTTC	AGTCAGCT	CTC
HP_v1-NNN-P3	HP_v1-NNN-P3_48	/5Phos/AAGTCAGCAGTAGCTGACTGATCTACAGGTGTACCACGTTCCAGATGATCGAAAAAAATTAGTACTatagaaGTCTTCTAGCTCTTTTCGTTGTTGAGCTAGAAGACttctatAGTACTAATTTTTTTCGATCATCTGGAACGTGGTACACCTGTAGATCAGTCAGCTACTGCTGACTT	CATCTGGAACGTGGTACACCTGTA	AGTCAGCT	CTT
HP_v1-NNN-P3	HP_v1-NNN-P3_49	/5Phos/TTATCAGCAGTAGCTGACTGATCCTAGATGTTCAAAGCTGCACCAGTATCGAAAAAAATTAGTACTatagaaGTCTTCTAGCTCTTTTCGTTGTTGAGCTAGAAGACttctatAGTACTAATTTTTTTCGATACTGGTGCAGCTTTGAACATCTAGGATCAGTCAGCTACTGCTGATAA	ACTGGTGCAGCTTTGAACATCTAG	AGTCAGCT	TAA
HP_v1-NNN-P3	HP_v1-NNN-P3_50	/5Phos/CTATCAGCAGTAGCTGACTGATCACGCAGGAAGTTACCAAAGTCCATATCGAAAAAAATTAGTACTatagaaGTCTTCTAGCTCTTTTCGTTGTTGAGCTAGAAGACttctatAGTACTAATTTTTTTCGATATGGACTTTGGTAACTTCCTGCGTGATCAGTCAGCTACTGCTGATAG	ATGGACTTTGGTAACTTCCTGCGT	AGTCAGCT	TAG
HP_v1-NNN-P3	HP_v1-NNN-P3_51	/5Phos/GTATCAGCAGTAGCTGACTGATCGAGGACCCAGTAGGCTCATTCAACATCGAAAAAAATTAGTACTatagaaGTCTTCTAGCTCTTTTCGTTGTTGAGCTAGAAGACttctatAGTACTAATTTTTTTCGATGTTGAATGAGCCTACTGGGTCCTCGATCAGTCAGCTACTGCTGATAC	GTTGAATGAGCCTACTGGGTCCTC	AGTCAGCT	TAC
HP_v1-NNN-P3	HP_v1-NNN-P3_52	/5Phos/ATATCAGCAGTAGCTGACTGATCGTCCACGAACAATCTTGTCTCTCAATCGAAAAAAATTAGTACTatagaaGTCTTCTAGCTCTTTTCGTTGTTGAGCTAGAAGACttctatAGTACTAATTTTTTTCGATTGAGAGACAAGATTGTTCGTGGACGATCAGTCAGCTACTGCTGATAT	TGAGAGACAAGATTGTTCGTGGAC	AGTCAGCT	TAT
HP_v1-NNN-P3	HP_v1-NNN-P3_53	/5Phos/TCATCAGCAGTAGCTGACTGATCCTTTGCATGAGACGGTCTGAATCTATCGAAAAAAATTAGTACTatagaaGTCTTCTAGCTCTTTTCGTTGTTGAGCTAGAAGACttctatAGTACTAATTTTTTTCGATAGATTCAGACCGTCTCATGCAAAGGATCAGTCAGCTACTGCTGATGA	AGATTCAGACCGTCTCATGCAAAG	AGTCAGCT	TGA
HP_v1-NNN-P3	HP_v1-NNN-P3_54	/5Phos/CCATCAGCAGTAGCTGACTGATCCATGCTCCTTAGTCAAAGCTCTTGATCGAAAAAAATTAGTACTatagaaGTCTTCTAGCTCTTTTCGTTGTTGAGCTAGAAGACttctatAGTACTAATTTTTTTCGATCAAGAGCTTTGACTAAGGAGCATGGATCAGTCAGCTACTGCTGATGG	CAAGAGCTTTGACTAAGGAGCATG	AGTCAGCT	TGG
HP_v1-NNN-P3	HP_v1-NNN-P3_55	/5Phos/GCATCAGCAGTAGCTGACTGATCCGTAGATCAGGGTCTCATCTTCCAATCGAAAAAAATTAGTACTatagaaGTCTTCTAGCTCTTTTCGTTGTTGAGCTAGAAGACttctatAGTACTAATTTTTTTCGATTGGAAGATGAGACCCTGATCTACGGATCAGTCAGCTACTGCTGATGC	TGGAAGATGAGACCCTGATCTACG	AGTCAGCT	TGC
HP_v1-NNN-P3	HP_v1-NNN-P3_56	/5Phos/ACATCAGCAGTAGCTGACTGATCTTCATGCCACCTGTTGAGTAGTGAATCGAAAAAAATTAGTACTatagaaGTCTTCTAGCTCTTTTCGTTGTTGAGCTAGAAGACttctatAGTACTAATTTTTTTCGATTCACTACTCAACAGGTGGCATGAAGATCAGTCAGCTACTGCTGATGT	TCACTACTCAACAGGTGGCATGAA	AGTCAGCT	TGT
HP_v1-NNN-P3	HP_v1-NNN-P3_57	/5Phos/TGATCAGCAGTAGCTGACTGATCACTTCCGAAGGAGATTGACCTAGCATCGAAAAAAATTAGTACTatagaaGTCTTCTAGCTCTTTTCGTTGTTGAGCTAGAAGACttctatAGTACTAATTTTTTTCGATGCTAGGTCAATCTCCTTCGGAAGTGATCAGTCAGCTACTGCTGATCA	GCTAGGTCAATCTCCTTCGGAAGT	AGTCAGCT	TCA
HP_v1-NNN-P3	HP_v1-NNN-P3_58	/5Phos/CGATCAGCAGTAGCTGACTGATCTCAGACTCACGGAGGAGTAACCTGATCGAAAAAAATTAGTACTatagaaGTCTTCTAGCTCTTTTCGTTGTTGAGCTAGAAGACttctatAGTACTAATTTTTTTCGATCAGGTTACTCCTCCGTGAGTCTGAGATCAGTCAGCTACTGCTGATCG	CAGGTTACTCCTCCGTGAGTCTGA	AGTCAGCT	TCG
HP_v1-NNN-P3	HP_v1-NNN-P3_59	/5Phos/GGATCAGCAGTAGCTGACTGATCACCTTGCTTTCCCTTCTTGATTGAATCGAAAAAAATTAGTACTatagaaGTCTTCTAGCTCTTTTCGTTGTTGAGCTAGAAGACttctatAGTACTAATTTTTTTCGATTCAATCAAGAAGGGAAAGCAAGGTGATCAGTCAGCTACTGCTGATCC	TCAATCAAGAAGGGAAAGCAAGGT	AGTCAGCT	TCC
HP_v1-NNN-P3	HP_v1-NNN-P3_60	/5Phos/AGATCAGCAGTAGCTGACTGATCCCATAGAAGCCTTGGTTGAACATGATCGAAAAAAATTAGTACTatagaaGTCTTCTAGCTCTTTTCGTTGTTGAGCTAGAAGACttctatAGTACTAATTTTTTTCGATCATGTTCAACCAAGGCTTCTATGGGATCAGTCAGCTACTGCTGATCT	CATGTTCAACCAAGGCTTCTATGG	AGTCAGCT	TCT
HP_v1-NNN-P3	HP_v1-NNN-P3_61	/5Phos/TAATCAGCAGTAGCTGACTGATCGTGCTGAGGCACATAGTACCCTCTATCGAAAAAAATTAGTACTatagaaGTCTTCTAGCTCTTTTCGTTGTTGAGCTAGAAGACttctatAGTACTAATTTTTTTCGATAGAGGGTACTATGTGCCTCAGCACGATCAGTCAGCTACTGCTGATTA	AGAGGGTACTATGTGCCTCAGCAC	AGTCAGCT	TTA
HP_v1-NNN-P3	HP_v1-NNN-P3_62	/5Phos/CAATCAGCAGTAGCTGACTGATCTACGTCCTGAAGTAAGTGTGGGTGATCGAAAAAAATTAGTACTatagaaGTCTTCTAGCTCTTTTCGTTGTTGAGCTAGAAGACttctatAGTACTAATTTTTTTCGATCACCCACACTTACTTCAGGACGTAGATCAGTCAGCTACTGCTGATTG	CACCCACACTTACTTCAGGACGTA	AGTCAGCT	TTG
HP_v1-NNN-P3	HP_v1-NNN-P3_63	/5Phos/GAATCAGCAGTAGCTGACTGATCGTTCAAGACCCAGGAACTTCAGAAATCGAAAAAAATTAGTACTatagaaGTCTTCTAGCTCTTTTCGTTGTTGAGCTAGAAGACttctatAGTACTAATTTTTTTCGATTTCTGAAGTTCCTGGGTCTTGAACGATCAGTCAGCTACTGCTGATTC	TTCTGAAGTTCCTGGGTCTTGAAC	AGTCAGCT	TTC
HP_v1-NNN-P3	HP_v1-NNN-P3_64	/5Phos/AAATCAGCAGTAGCTGACTGATCGAAAGTCGATGAACGGTGTCTGTCATCGAAAAAAATTAGTACTatagaaGTCTTCTAGCTCTTTTCGTTGTTGAGCTAGAAGACttctatAGTACTAATTTTTTTCGATGACAGACACCGTTCATCGACTTTCGATCAGTCAGCTACTGCTGATTT	GACAGACACCGTTCATCGACTTTC	AGTCAGCT	TTT
HP_v1-NNN-P4	HP_v2-NNN-P4_1	/5Phos/TTTTCAGCAGTTTCCAGGAGATCAAGAAAGTTGTCGGTGTCTTTGTGATCGAAAAAAATTAGTACTctataaGTCTTCTAGCTCTTTTCGTTGTTGAGCTAGAAGACttatagAGTACTAATTTTTTTCGATCACAAAGACACCGACAACTTTCTTGATCTCCTGGAAACTGCTGAAAA	CACAAAGACACCGACAACTTTCTT	TCCTGGAA	AAA
HP_v1-NNN-P4	HP_v2-NNN-P4_2	/5Phos/CTTTCAGCAGTTTCCAGGAGATCTCGATTCCGTTTGTAGTCGTCTGTATCGAAAAAAATTAGTACTctataaGTCTTCTAGCTCTTTTCGTTGTTGAGCTAGAAGACttatagAGTACTAATTTTTTTCGATACAGACGACTACAAACGGAATCGAGATCTCCTGGAAACTGCTGAAAG	ACAGACGACTACAAACGGAATCGA	TCCTGGAA	AAG
HP_v1-NNN-P4	HP_v2-NNN-P4_3	/5Phos/GTTTCAGCAGTTTCCAGGAGATCGAGTCTTGTGTCCCAGTTACCAGGATCGAAAAAAATTAGTACTctataaGTCTTCTAGCTCTTTTCGTTGTTGAGCTAGAAGACttatagAGTACTAATTTTTTTCGATCCTGGTAACTGGGACACAAGACTCGATCTCCTGGAAACTGCTGAAAC	CCTGGTAACTGGGACACAAGACTC	TCCTGGAA	AAC
HP_v1-NNN-P4	HP_v2-NNN-P4_4	/5Phos/ATTTCAGCAGTTTCCAGGAGATCTTCGGATTCTATCGTGTTTCCCTAATCGAAAAAAATTAGTACTctataaGTCTTCTAGCTCTTTTCGTTGTTGAGCTAGAAGACttatagAGTACTAATTTTTTTCGATTAGGGAAACACGATAGAATCCGAAGATCTCCTGGAAACTGCTGAAAT	TAGGGAAACACGATAGAATCCGAA	TCCTGGAA	AAT
HP_v1-NNN-P4	HP_v2-NNN-P4_5	/5Phos/TCTTCAGCAGTTTCCAGGAGATCCTTGTCCAGGGTTTGTGTAACCTTATCGAAAAAAATTAGTACTctataaGTCTTCTAGCTCTTTTCGTTGTTGAGCTAGAAGACttatagAGTACTAATTTTTTTCGATAAGGTTACACAAACCCTGGACAAGGATCTCCTGGAAACTGCTGAAGA	AAGGTTACACAAACCCTGGACAAG	TCCTGGAA	AGA
HP_v1-NNN-P4	HP_v2-NNN-P4_6	/5Phos/CCTTCAGCAGTTTCCAGGAGATCTTCTCGCAAAGGCAGAAAGTAGTCATCGAAAAAAATTAGTACTctataaGTCTTCTAGCTCTTTTCGTTGTTGAGCTAGAAGACttatagAGTACTAATTTTTTTCGATGACTACTTTCTGCCTTTGCGAGAAGATCTCCTGGAAACTGCTGAAGG	GACTACTTTCTGCCTTTGCGAGAA	TCCTGGAA	AGG
HP_v1-NNN-P4	HP_v2-NNN-P4_7	/5Phos/GCTTCAGCAGTTTCCAGGAGATCGTGTTACCGTGGGAATGAATCCTTATCGAAAAAAATTAGTACTctataaGTCTTCTAGCTCTTTTCGTTGTTGAGCTAGAAGACttatagAGTACTAATTTTTTTCGATAAGGATTCATTCCCACGGTAACACGATCTCCTGGAAACTGCTGAAGC	AAGGATTCATTCCCACGGTAACAC	TCCTGGAA	AGC
HP_v1-NNN-P4	HP_v2-NNN-P4_8	/5Phos/ACTTCAGCAGTTTCCAGGAGATCTTCAGGGAACAAACCAAGTTACGTATCGAAAAAAATTAGTACTctataaGTCTTCTAGCTCTTTTCGTTGTTGAGCTAGAAGACttatagAGTACTAATTTTTTTCGATACGTAACTTGGTTTGTTCCCTGAAGATCTCCTGGAAACTGCTGAAGT	ACGTAACTTGGTTTGTTCCCTGAA	TCCTGGAA	AGT
HP_v1-NNN-P4	HP_v2-NNN-P4_9	/5Phos/TGTTCAGCAGTTTCCAGGAGATCAACTAGGCACAGCGAGTCTTGGTTATCGAAAAAAATTAGTACTctataaGTCTTCTAGCTCTTTTCGTTGTTGAGCTAGAAGACttatagAGTACTAATTTTTTTCGATAACCAAGACTCGCTGTGCCTAGTTGATCTCCTGGAAACTGCTGAACA	AACCAAGACTCGCTGTGCCTAGTT	TCCTGGAA	ACA
HP_v1-NNN-P4	HP_v2-NNN-P4_10	/5Phos/CGTTCAGCAGTTTCCAGGAGATCAAGCGTTGAAACCTTTGTCCTCTCATCGAAAAAAATTAGTACTctataaGTCTTCTAGCTCTTTTCGTTGTTGAGCTAGAAGACttatagAGTACTAATTTTTTTCGATGAGAGGACAAAGGTTTCAACGCTTGATCTCCTGGAAACTGCTGAACG	GAGAGGACAAAGGTTTCAACGCTT	TCCTGGAA	ACG
HP_v1-NNN-P4	HP_v2-NNN-P4_11	/5Phos/GGTTCAGCAGTTTCCAGGAGATCGTTTCATCTATCGGAGGGAATGGAATCGAAAAAAATTAGTACTctataaGTCTTCTAGCTCTTTTCGTTGTTGAGCTAGAAGACttatagAGTACTAATTTTTTTCGATTCCATTCCCTCCGATAGATGAAACGATCTCCTGGAAACTGCTGAACC	TCCATTCCCTCCGATAGATGAAAC	TCCTGGAA	ACC
HP_v1-NNN-P4	HP_v2-NNN-P4_12	/5Phos/AGTTCAGCAGTTTCCAGGAGATCCAGGTAGAAAGAAGCAGAATCGGAATCGAAAAAAATTAGTACTctataaGTCTTCTAGCTCTTTTCGTTGTTGAGCTAGAAGACttatagAGTACTAATTTTTTTCGATTCCGATTCTGCTTCTTTCTACCTGGATCTCCTGGAAACTGCTGAACT	TCCGATTCTGCTTCTTTCTACCTG	TCCTGGAA	ACT
HP_v1-NNN-P4	HP_v2-NNN-P4_13	/5Phos/TATTCAGCAGTTTCCAGGAGATCTCACACGAGTATGGAAGTCGTTCTATCGAAAAAAATTAGTACTctataaGTCTTCTAGCTCTTTTCGTTGTTGAGCTAGAAGACttatagAGTACTAATTTTTTTCGATAGAACGACTTCCATACTCGTGTGAGATCTCCTGGAAACTGCTGAATA	AGAACGACTTCCATACTCGTGTGA	TCCTGGAA	ATA
HP_v1-NNN-P4	HP_v2-NNN-P4_14	/5Phos/CATTCAGCAGTTTCCAGGAGATCTCTATGGGTCCCAAGAGACTCGTTATCGAAAAAAATTAGTACTctataaGTCTTCTAGCTCTTTTCGTTGTTGAGCTAGAAGACttatagAGTACTAATTTTTTTCGATAACGAGTCTCTTGGGACCCATAGAGATCTCCTGGAAACTGCTGAATG	AACGAGTCTCTTGGGACCCATAGA	TCCTGGAA	ATG
HP_v1-NNN-P4	HP_v2-NNN-P4_15	/5Phos/GATTCAGCAGTTTCCAGGAGATCCAGTGGTGTTAGCGAGGTAGACCTATCGAAAAAAATTAGTACTctataaGTCTTCTAGCTCTTTTCGTTGTTGAGCTAGAAGACttatagAGTACTAATTTTTTTCGATAGGTCTACCTCGCTAACACCACTGGATCTCCTGGAAACTGCTGAATC	AGGTCTACCTCGCTAACACCACTG	TCCTGGAA	ATC
HP_v1-NNN-P4	HP_v2-NNN-P4_16	/5Phos/AATTCAGCAGTTTCCAGGAGATCAGTACGAACCACTGTCAGTTGACGATCGAAAAAAATTAGTACTctataaGTCTTCTAGCTCTTTTCGTTGTTGAGCTAGAAGACttatagAGTACTAATTTTTTTCGATCGTCAACTGACAGTGGTTCGTACTGATCTCCTGGAAACTGCTGAATT	CGTCAACTGACAGTGGTTCGTACT	TCCTGGAA	ATT
HP_v1-NNN-P4	HP_v2-NNN-P4_17	/5Phos/TTCTCAGCAGTTTCCAGGAGATCATCAGAGGTACTTTCCTGGAGGGTATCGAAAAAAATTAGTACTctataaGTCTTCTAGCTCTTTTCGTTGTTGAGCTAGAAGACttatagAGTACTAATTTTTTTCGATACCCTCCAGGAAAGTACCTCTGATGATCTCCTGGAAACTGCTGAGAA	ACCCTCCAGGAAAGTACCTCTGAT	TCCTGGAA	GAA
HP_v1-NNN-P4	HP_v2-NNN-P4_18	/5Phos/CTCTCAGCAGTTTCCAGGAGATCGCCTATCTAGGTTGTTGGGTTTGGATCGAAAAAAATTAGTACTctataaGTCTTCTAGCTCTTTTCGTTGTTGAGCTAGAAGACttatagAGTACTAATTTTTTTCGATCCAAACCCAACAACCTAGATAGGCGATCTCCTGGAAACTGCTGAGAG	CCAAACCCAACAACCTAGATAGGC	TCCTGGAA	GAG
HP_v1-NNN-P4	HP_v2-NNN-P4_19	/5Phos/GTCTCAGCAGTTTCCAGGAGATCATCTCTTGACACTGCACGAGGAACATCGAAAAAAATTAGTACTctataaGTCTTCTAGCTCTTTTCGTTGTTGAGCTAGAAGACttatagAGTACTAATTTTTTTCGATGTTCCTCGTGCAGTGTCAAGAGATGATCTCCTGGAAACTGCTGAGAC	GTTCCTCGTGCAGTGTCAAGAGAT	TCCTGGAA	GAC
HP_v1-NNN-P4	HP_v2-NNN-P4_20	/5Phos/ATCTCAGCAGTTTCCAGGAGATCATGAGTTCTCGTAACAGGACGCAAATCGAAAAAAATTAGTACTctataaGTCTTCTAGCTCTTTTCGTTGTTGAGCTAGAAGACttatagAGTACTAATTTTTTTCGATTTGCGTCCTGTTACGAGAACTCATGATCTCCTGGAAACTGCTGAGAT	TTGCGTCCTGTTACGAGAACTCAT	TCCTGGAA	GAT
HP_v1-NNN-P4	HP_v2-NNN-P4_21	/5Phos/TCCTCAGCAGTTTCCAGGAGATCTAGAGAACGGACAATGAGAGGCTCATCGAAAAAAATTAGTACTctataaGTCTTCTAGCTCTTTTCGTTGTTGAGCTAGAAGACttatagAGTACTAATTTTTTTCGATGAGCCTCTCATTGTCCGTTCTCTAGATCTCCTGGAAACTGCTGAGGA	GAGCCTCTCATTGTCCGTTCTCTA	TCCTGGAA	GGA
HP_v1-NNN-P4	HP_v2-NNN-P4_22	/5Phos/CCCTCAGCAGTTTCCAGGAGATCCGTACTTTGATACATGGCAGTGGTATCGAAAAAAATTAGTACTctataaGTCTTCTAGCTCTTTTCGTTGTTGAGCTAGAAGACttatagAGTACTAATTTTTTTCGATACCACTGCCATGTATCAAAGTACGGATCTCCTGGAAACTGCTGAGGG	ACCACTGCCATGTATCAAAGTACG	TCCTGGAA	GGG
HP_v1-NNN-P4	HP_v2-NNN-P4_23	/5Phos/GCCTCAGCAGTTTCCAGGAGATCCGAGGAGGTTCACTGGGTAGTAAGATCGAAAAAAATTAGTACTctataaGTCTTCTAGCTCTTTTCGTTGTTGAGCTAGAAGACttatagAGTACTAATTTTTTTCGATCTTACTACCCAGTGAACCTCCTCGGATCTCCTGGAAACTGCTGAGGC	CTTACTACCCAGTGAACCTCCTCG	TCCTGGAA	GGC
HP_v1-NNN-P4	HP_v2-NNN-P4_24	/5Phos/ACCTCAGCAGTTTCCAGGAGATCCTAACCCATCATGCAGAACTATGCATCGAAAAAAATTAGTACTctataaGTCTTCTAGCTCTTTTCGTTGTTGAGCTAGAAGACttatagAGTACTAATTTTTTTCGATGCATAGTTCTGCATGATGGGTTAGGATCTCCTGGAAACTGCTGAGGT	GCATAGTTCTGCATGATGGGTTAG	TCCTGGAA	GGT
HP_v1-NNN-P4	HP_v2-NNN-P4_25	/5Phos/TGCTCAGCAGTTTCCAGGAGATCCATTGCGTTGCATACCCAACTTACATCGAAAAAAATTAGTACTctataaGTCTTCTAGCTCTTTTCGTTGTTGAGCTAGAAGACttatagAGTACTAATTTTTTTCGATGTAAGTTGGGTATGCAACGCAATGGATCTCCTGGAAACTGCTGAGCA	GTAAGTTGGGTATGCAACGCAATG	TCCTGGAA	GCA
HP_v1-NNN-P4	HP_v2-NNN-P4_26	/5Phos/CGCTCAGCAGTTTCCAGGAGATCATGAGAATGCGTAGTCGCTGTATGATCGAAAAAAATTAGTACTctataaGTCTTCTAGCTCTTTTCGTTGTTGAGCTAGAAGACttatagAGTACTAATTTTTTTCGATCATACAGCGACTACGCATTCTCATGATCTCCTGGAAACTGCTGAGCG	CATACAGCGACTACGCATTCTCAT	TCCTGGAA	GCG
HP_v1-NNN-P4	HP_v2-NNN-P4_27	/5Phos/GGCTCAGCAGTTTCCAGGAGATCTGTAAGAGGTGAATCTAACCGTCGATCGAAAAAAATTAGTACTctataaGTCTTCTAGCTCTTTTCGTTGTTGAGCTAGAAGACttatagAGTACTAATTTTTTTCGATCGACGGTTAGATTCACCTCTTACAGATCTCCTGGAAACTGCTGAGCC	CGACGGTTAGATTCACCTCTTACA	TCCTGGAA	GCC
HP_v1-NNN-P4	HP_v2-NNN-P4_28	/5Phos/AGCTCAGCAGTTTCCAGGAGATCGATACGGTGCCTTCTTAGGTTTCAATCGAAAAAAATTAGTACTctataaGTCTTCTAGCTCTTTTCGTTGTTGAGCTAGAAGACttatagAGTACTAATTTTTTTCGATTGAAACCTAAGAAGGCACCGTATCGATCTCCTGGAAACTGCTGAGCT	TGAAACCTAAGAAGGCACCGTATC	TCCTGGAA	GCT
HP_v1-NNN-P4	HP_v2-NNN-P4_29	/5Phos/TACTCAGCAGTTTCCAGGAGATCGGTCTGTCAACCCAAGGTGTCTAGATCGAAAAAAATTAGTACTctataaGTCTTCTAGCTCTTTTCGTTGTTGAGCTAGAAGACttatagAGTACTAATTTTTTTCGATCTAGACACCTTGGGTTGACAGACCGATCTCCTGGAAACTGCTGAGTA	CTAGACACCTTGGGTTGACAGACC	TCCTGGAA	GTA
HP_v1-NNN-P4	HP_v2-NNN-P4_30	/5Phos/CACTCAGCAGTTTCCAGGAGATCTGGGTCGAAGTAGATCCTCACTGAATCGAAAAAAATTAGTACTctataaGTCTTCTAGCTCTTTTCGTTGTTGAGCTAGAAGACttatagAGTACTAATTTTTTTCGATTCAGTGAGGATCTACTTCGACCCAGATCTCCTGGAAACTGCTGAGTG	TCAGTGAGGATCTACTTCGACCCA	TCCTGGAA	GTG
HP_v1-NNN-P4	HP_v2-NNN-P4_31	/5Phos/GACTCAGCAGTTTCCAGGAGATCCAATGTAACTGATTGCTGTACGCAATCGAAAAAAATTAGTACTctataaGTCTTCTAGCTCTTTTCGTTGTTGAGCTAGAAGACttatagAGTACTAATTTTTTTCGATTGCGTACAGCAATCAGTTACATTGGATCTCCTGGAAACTGCTGAGTC	TGCGTACAGCAATCAGTTACATTG	TCCTGGAA	GTC
HP_v1-NNN-P4	HP_v2-NNN-P4_32	/5Phos/AACTCAGCAGTTTCCAGGAGATCATGACGTTGTCGGACTTCTACTGGATCGAAAAAAATTAGTACTctataaGTCTTCTAGCTCTTTTCGTTGTTGAGCTAGAAGACttatagAGTACTAATTTTTTTCGATCCAGTAGAAGTCCGACAACGTCATGATCTCCTGGAAACTGCTGAGTT	CCAGTAGAAGTCCGACAACGTCAT	TCCTGGAA	GTT
HP_v1-NNN-P4	HP_v2-NNN-P4_33	/5Phos/TTGTCAGCAGTTTCCAGGAGATCAGTTACCCAACCGTACCAAGTCTGATCGAAAAAAATTAGTACTctataaGTCTTCTAGCTCTTTTCGTTGTTGAGCTAGAAGACttatagAGTACTAATTTTTTTCGATCAGACTTGGTACGGTTGGGTAACTGATCTCCTGGAAACTGCTGACAA	CAGACTTGGTACGGTTGGGTAACT	TCCTGGAA	CAA
HP_v1-NNN-P4	HP_v2-NNN-P4_34	/5Phos/CTGTCAGCAGTTTCCAGGAGATCGCCTTTGACTTGAGTTCTTCGTCCATCGAAAAAAATTAGTACTctataaGTCTTCTAGCTCTTTTCGTTGTTGAGCTAGAAGACttatagAGTACTAATTTTTTTCGATGGACGAAGAACTCAAGTCAAAGGCGATCTCCTGGAAACTGCTGACAG	GGACGAAGAACTCAAGTCAAAGGC	TCCTGGAA	CAG
HP_v1-NNN-P4	HP_v2-NNN-P4_35	/5Phos/GTGTCAGCAGTTTCCAGGAGATCGCAGTCCCTCAGCTTCGTAAGTAGATCGAAAAAAATTAGTACTctataaGTCTTCTAGCTCTTTTCGTTGTTGAGCTAGAAGACttatagAGTACTAATTTTTTTCGATCTACTTACGAAGCTGAGGGACTGCGATCTCCTGGAAACTGCTGACAC	CTACTTACGAAGCTGAGGGACTGC	TCCTGGAA	CAC
HP_v1-NNN-P4	HP_v2-NNN-P4_36	/5Phos/ATGTCAGCAGTTTCCAGGAGATCTGTTTCCTCCTCTAACTGGGACATATCGAAAAAAATTAGTACTctataaGTCTTCTAGCTCTTTTCGTTGTTGAGCTAGAAGACttatagAGTACTAATTTTTTTCGATATGTCCCAGTTAGAGGAGGAAACAGATCTCCTGGAAACTGCTGACAT	ATGTCCCAGTTAGAGGAGGAAACA	TCCTGGAA	CAT
HP_v1-NNN-P4	HP_v2-NNN-P4_37	/5Phos/TCGTCAGCAGTTTCCAGGAGATCTGATACTAAGCATCAATCGCAAGCATCGAAAAAAATTAGTACTctataaGTCTTCTAGCTCTTTTCGTTGTTGAGCTAGAAGACttatagAGTACTAATTTTTTTCGATGCTTGCGATTGATGCTTAGTATCAGATCTCCTGGAAACTGCTGACGA	GCTTGCGATTGATGCTTAGTATCA	TCCTGGAA	CGA
HP_v1-NNN-P4	HP_v2-NNN-P4_38	/5Phos/CCGTCAGCAGTTTCCAGGAGATCTTCTCTGTATCGTCCTCCTGTGGTATCGAAAAAAATTAGTACTctataaGTCTTCTAGCTCTTTTCGTTGTTGAGCTAGAAGACttatagAGTACTAATTTTTTTCGATACCACAGGAGGACGATACAGAGAAGATCTCCTGGAAACTGCTGACGG	ACCACAGGAGGACGATACAGAGAA	TCCTGGAA	CGG
HP_v1-NNN-P4	HP_v2-NNN-P4_39	/5Phos/GCGTCAGCAGTTTCCAGGAGATCGAGAGGCTCTAGTTGACACTGTGGATCGAAAAAAATTAGTACTctataaGTCTTCTAGCTCTTTTCGTTGTTGAGCTAGAAGACttatagAGTACTAATTTTTTTCGATCCACAGTGTCAACTAGAGCCTCTCGATCTCCTGGAAACTGCTGACGC	CCACAGTGTCAACTAGAGCCTCTC	TCCTGGAA	CGC
HP_v1-NNN-P4	HP_v2-NNN-P4_40	/5Phos/ACGTCAGCAGTTTCCAGGAGATCGGCTATCCTTGGTCATCCAAACTAATCGAAAAAAATTAGTACTctataaGTCTTCTAGCTCTTTTCGTTGTTGAGCTAGAAGACttatagAGTACTAATTTTTTTCGATTAGTTTGGATGACCAAGGATAGCCGATCTCCTGGAAACTGCTGACGT	TAGTTTGGATGACCAAGGATAGCC	TCCTGGAA	CGT
HP_v1-NNN-P4	HP_v2-NNN-P4_41	/5Phos/TGGTCAGCAGTTTCCAGGAGATCCGTGTACTTCTCTGGACGAACTCCATCGAAAAAAATTAGTACTctataaGTCTTCTAGCTCTTTTCGTTGTTGAGCTAGAAGACttatagAGTACTAATTTTTTTCGATGGAGTTCGTCCAGAGAAGTACACGGATCTCCTGGAAACTGCTGACCA	GGAGTTCGTCCAGAGAAGTACACG	TCCTGGAA	CCA
HP_v1-NNN-P4	HP_v2-NNN-P4_42	/5Phos/CGGTCAGCAGTTTCCAGGAGATCCTGGCAGGTATGCCTTACACGTAGATCGAAAAAAATTAGTACTctataaGTCTTCTAGCTCTTTTCGTTGTTGAGCTAGAAGACttatagAGTACTAATTTTTTTCGATCTACGTGTAAGGCATACCTGCCAGGATCTCCTGGAAACTGCTGACCG	CTACGTGTAAGGCATACCTGCCAG	TCCTGGAA	CCG
HP_v1-NNN-P4	HP_v2-NNN-P4_43	/5Phos/GGGTCAGCAGTTTCCAGGAGATCCTACCGTCGAGTCAACAACGAAAGATCGAAAAAAATTAGTACTctataaGTCTTCTAGCTCTTTTCGTTGTTGAGCTAGAAGACttatagAGTACTAATTTTTTTCGATCTTTCGTTGTTGACTCGACGGTAGGATCTCCTGGAAACTGCTGACCC	CTTTCGTTGTTGACTCGACGGTAG	TCCTGGAA	CCC
HP_v1-NNN-P4	HP_v2-NNN-P4_44	/5Phos/AGGTCAGCAGTTTCCAGGAGATCGAGTGGGAAGGAACCCTTTCTACTATCGAAAAAAATTAGTACTctataaGTCTTCTAGCTCTTTTCGTTGTTGAGCTAGAAGACttatagAGTACTAATTTTTTTCGATAGTAGAAAGGGTTCCTTCCCACTCGATCTCCTGGAAACTGCTGACCT	AGTAGAAAGGGTTCCTTCCCACTC	TCCTGGAA	CCT
HP_v1-NNN-P4	HP_v2-NNN-P4_45	/5Phos/TAGTCAGCAGTTTCCAGGAGATCCACTGAAGGCATCTCTGTTGGATCATCGAAAAAAATTAGTACTctataaGTCTTCTAGCTCTTTTCGTTGTTGAGCTAGAAGACttatagAGTACTAATTTTTTTCGATGATCCAACAGAGATGCCTTCAGTGGATCTCCTGGAAACTGCTGACTA	GATCCAACAGAGATGCCTTCAGTG	TCCTGGAA	CTA
HP_v1-NNN-P4	HP_v2-NNN-P4_46	/5Phos/CAGTCAGCAGTTTCCAGGAGATCCAGGAGAATGAAGTGGAACACAGCATCGAAAAAAATTAGTACTctataaGTCTTCTAGCTCTTTTCGTTGTTGAGCTAGAAGACttatagAGTACTAATTTTTTTCGATGCTGTGTTCCACTTCATTCTCCTGGATCTCCTGGAAACTGCTGACTG	GCTGTGTTCCACTTCATTCTCCTG	TCCTGGAA	CTG
HP_v1-NNN-P4	HP_v2-NNN-P4_47	/5Phos/GAGTCAGCAGTTTCCAGGAGATCGAACTACCTGTGGGAAAGTTGCACATCGAAAAAAATTAGTACTctataaGTCTTCTAGCTCTTTTCGTTGTTGAGCTAGAAGACttatagAGTACTAATTTTTTTCGATGTGCAACTTTCCCACAGGTAGTTCGATCTCCTGGAAACTGCTGACTC	GTGCAACTTTCCCACAGGTAGTTC	TCCTGGAA	CTC
HP_v1-NNN-P4	HP_v2-NNN-P4_48	/5Phos/AAGTCAGCAGTTTCCAGGAGATCTACAGGTGTACCACGTTCCAGATGATCGAAAAAAATTAGTACTctataaGTCTTCTAGCTCTTTTCGTTGTTGAGCTAGAAGACttatagAGTACTAATTTTTTTCGATCATCTGGAACGTGGTACACCTGTAGATCTCCTGGAAACTGCTGACTT	CATCTGGAACGTGGTACACCTGTA	TCCTGGAA	CTT
HP_v1-NNN-P4	HP_v2-NNN-P4_49	/5Phos/TTATCAGCAGTTTCCAGGAGATCCTAGATGTTCAAAGCTGCACCAGTATCGAAAAAAATTAGTACTctataaGTCTTCTAGCTCTTTTCGTTGTTGAGCTAGAAGACttatagAGTACTAATTTTTTTCGATACTGGTGCAGCTTTGAACATCTAGGATCTCCTGGAAACTGCTGATAA	ACTGGTGCAGCTTTGAACATCTAG	TCCTGGAA	TAA
HP_v1-NNN-P4	HP_v2-NNN-P4_50	/5Phos/CTATCAGCAGTTTCCAGGAGATCACGCAGGAAGTTACCAAAGTCCATATCGAAAAAAATTAGTACTctataaGTCTTCTAGCTCTTTTCGTTGTTGAGCTAGAAGACttatagAGTACTAATTTTTTTCGATATGGACTTTGGTAACTTCCTGCGTGATCTCCTGGAAACTGCTGATAG	ATGGACTTTGGTAACTTCCTGCGT	TCCTGGAA	TAG
HP_v1-NNN-P4	HP_v2-NNN-P4_51	/5Phos/GTATCAGCAGTTTCCAGGAGATCGAGGACCCAGTAGGCTCATTCAACATCGAAAAAAATTAGTACTctataaGTCTTCTAGCTCTTTTCGTTGTTGAGCTAGAAGACttatagAGTACTAATTTTTTTCGATGTTGAATGAGCCTACTGGGTCCTCGATCTCCTGGAAACTGCTGATAC	GTTGAATGAGCCTACTGGGTCCTC	TCCTGGAA	TAC
HP_v1-NNN-P4	HP_v2-NNN-P4_52	/5Phos/ATATCAGCAGTTTCCAGGAGATCGTCCACGAACAATCTTGTCTCTCAATCGAAAAAAATTAGTACTctataaGTCTTCTAGCTCTTTTCGTTGTTGAGCTAGAAGACttatagAGTACTAATTTTTTTCGATTGAGAGACAAGATTGTTCGTGGACGATCTCCTGGAAACTGCTGATAT	TGAGAGACAAGATTGTTCGTGGAC	TCCTGGAA	TAT
HP_v1-NNN-P4	HP_v2-NNN-P4_53	/5Phos/TCATCAGCAGTTTCCAGGAGATCCTTTGCATGAGACGGTCTGAATCTATCGAAAAAAATTAGTACTctataaGTCTTCTAGCTCTTTTCGTTGTTGAGCTAGAAGACttatagAGTACTAATTTTTTTCGATAGATTCAGACCGTCTCATGCAAAGGATCTCCTGGAAACTGCTGATGA	AGATTCAGACCGTCTCATGCAAAG	TCCTGGAA	TGA
HP_v1-NNN-P4	HP_v2-NNN-P4_54	/5Phos/CCATCAGCAGTTTCCAGGAGATCCATGCTCCTTAGTCAAAGCTCTTGATCGAAAAAAATTAGTACTctataaGTCTTCTAGCTCTTTTCGTTGTTGAGCTAGAAGACttatagAGTACTAATTTTTTTCGATCAAGAGCTTTGACTAAGGAGCATGGATCTCCTGGAAACTGCTGATGG	CAAGAGCTTTGACTAAGGAGCATG	TCCTGGAA	TGG
HP_v1-NNN-P4	HP_v2-NNN-P4_55	/5Phos/GCATCAGCAGTTTCCAGGAGATCCGTAGATCAGGGTCTCATCTTCCAATCGAAAAAAATTAGTACTctataaGTCTTCTAGCTCTTTTCGTTGTTGAGCTAGAAGACttatagAGTACTAATTTTTTTCGATTGGAAGATGAGACCCTGATCTACGGATCTCCTGGAAACTGCTGATGC	TGGAAGATGAGACCCTGATCTACG	TCCTGGAA	TGC
HP_v1-NNN-P4	HP_v2-NNN-P4_56	/5Phos/ACATCAGCAGTTTCCAGGAGATCTTCATGCCACCTGTTGAGTAGTGAATCGAAAAAAATTAGTACTctataaGTCTTCTAGCTCTTTTCGTTGTTGAGCTAGAAGACttatagAGTACTAATTTTTTTCGATTCACTACTCAACAGGTGGCATGAAGATCTCCTGGAAACTGCTGATGT	TCACTACTCAACAGGTGGCATGAA	TCCTGGAA	TGT
HP_v1-NNN-P4	HP_v2-NNN-P4_57	/5Phos/TGATCAGCAGTTTCCAGGAGATCACTTCCGAAGGAGATTGACCTAGCATCGAAAAAAATTAGTACTctataaGTCTTCTAGCTCTTTTCGTTGTTGAGCTAGAAGACttatagAGTACTAATTTTTTTCGATGCTAGGTCAATCTCCTTCGGAAGTGATCTCCTGGAAACTGCTGATCA	GCTAGGTCAATCTCCTTCGGAAGT	TCCTGGAA	TCA
HP_v1-NNN-P4	HP_v2-NNN-P4_58	/5Phos/CGATCAGCAGTTTCCAGGAGATCTCAGACTCACGGAGGAGTAACCTGATCGAAAAAAATTAGTACTctataaGTCTTCTAGCTCTTTTCGTTGTTGAGCTAGAAGACttatagAGTACTAATTTTTTTCGATCAGGTTACTCCTCCGTGAGTCTGAGATCTCCTGGAAACTGCTGATCG	CAGGTTACTCCTCCGTGAGTCTGA	TCCTGGAA	TCG
HP_v1-NNN-P4	HP_v2-NNN-P4_59	/5Phos/GGATCAGCAGTTTCCAGGAGATCACCTTGCTTTCCCTTCTTGATTGAATCGAAAAAAATTAGTACTctataaGTCTTCTAGCTCTTTTCGTTGTTGAGCTAGAAGACttatagAGTACTAATTTTTTTCGATTCAATCAAGAAGGGAAAGCAAGGTGATCTCCTGGAAACTGCTGATCC	TCAATCAAGAAGGGAAAGCAAGGT	TCCTGGAA	TCC
HP_v1-NNN-P4	HP_v2-NNN-P4_60	/5Phos/AGATCAGCAGTTTCCAGGAGATCCCATAGAAGCCTTGGTTGAACATGATCGAAAAAAATTAGTACTctataaGTCTTCTAGCTCTTTTCGTTGTTGAGCTAGAAGACttatagAGTACTAATTTTTTTCGATCATGTTCAACCAAGGCTTCTATGGGATCTCCTGGAAACTGCTGATCT	CATGTTCAACCAAGGCTTCTATGG	TCCTGGAA	TCT
HP_v1-NNN-P4	HP_v2-NNN-P4_61	/5Phos/TAATCAGCAGTTTCCAGGAGATCGTGCTGAGGCACATAGTACCCTCTATCGAAAAAAATTAGTACTctataaGTCTTCTAGCTCTTTTCGTTGTTGAGCTAGAAGACttatagAGTACTAATTTTTTTCGATAGAGGGTACTATGTGCCTCAGCACGATCTCCTGGAAACTGCTGATTA	AGAGGGTACTATGTGCCTCAGCAC	TCCTGGAA	TTA
HP_v1-NNN-P4	HP_v2-NNN-P4_62	/5Phos/CAATCAGCAGTTTCCAGGAGATCTACGTCCTGAAGTAAGTGTGGGTGATCGAAAAAAATTAGTACTctataaGTCTTCTAGCTCTTTTCGTTGTTGAGCTAGAAGACttatagAGTACTAATTTTTTTCGATCACCCACACTTACTTCAGGACGTAGATCTCCTGGAAACTGCTGATTG	CACCCACACTTACTTCAGGACGTA	TCCTGGAA	TTG
HP_v1-NNN-P4	HP_v2-NNN-P4_63	/5Phos/GAATCAGCAGTTTCCAGGAGATCGTTCAAGACCCAGGAACTTCAGAAATCGAAAAAAATTAGTACTctataaGTCTTCTAGCTCTTTTCGTTGTTGAGCTAGAAGACttatagAGTACTAATTTTTTTCGATTTCTGAAGTTCCTGGGTCTTGAACGATCTCCTGGAAACTGCTGATTC	TTCTGAAGTTCCTGGGTCTTGAAC	TCCTGGAA	TTC
HP_v1-NNN-P4	HP_v2-NNN-P4_64	/5Phos/AAATCAGCAGTTTCCAGGAGATCGAAAGTCGATGAACGGTGTCTGTCATCGAAAAAAATTAGTACTctataaGTCTTCTAGCTCTTTTCGTTGTTGAGCTAGAAGACttatagAGTACTAATTTTTTTCGATGACAGACACCGTTCATCGACTTTCGATCTCCTGGAAACTGCTGATTT	GACAGACACCGTTCATCGACTTTC	TCCTGGAA	TTT

## Sheet: va20_hairpin_library
Library	Hairpin ID	Sequence (5′→3′)	20 nt at 3'-end
Val_A	VAL_A_1	/5Phos/GAGCAAAGAACGTATACACCctataaGTCTTCTAGCTCTTTTTGAGCTAGAAGACttatagGGTGTATACGTTCTTTGCTC	GGTGTATACGTTCTTTGCTC
Val_A	VAL_A_2	/5Phos/ATCATGTCGCAAAGTATACCctataaGTCTTCTAGCTCTTTTTGAGCTAGAAGACttatagGGTATACTTTGCGACATGAT	GGTATACTTTGCGACATGAT
Val_A	VAL_A_3	/5Phos/CAGAATGACGTAATACCTGActataaGTCTTCTAGCTCTTTTTGAGCTAGAAGACttatagTCAGGTATTACGTCATTCTG	TCAGGTATTACGTCATTCTG
Val_A	VAL_A_4	/5Phos/ATGTCAGTCGAAAAGGAGGActataaGTCTTCTAGCTCTTTTTGAGCTAGAAGACttatagTCCTCCTTTTCGACTGACAT	TCCTCCTTTTCGACTGACAT
Val_A	VAL_A_5	/5Phos/GAGCGTAATGCTGACTATCActataaGTCTTCTAGCTCTTTTTGAGCTAGAAGACttatagTGATAGTCAGCATTACGCTC	TGATAGTCAGCATTACGCTC
Val_A	VAL_A_6	/5Phos/CGGTTGGCGCGTAGAGAATCctataaGTCTTCTAGCTCTTTTTGAGCTAGAAGACttatagGATTCTCTACGCGCCAACCG	GATTCTCTACGCGCCAACCG
Val_A	VAL_A_7	/5Phos/CGATACTAGGGGGATCGATGctataaGTCTTCTAGCTCTTTTTGAGCTAGAAGACttatagCATCGATCCCCCTAGTATCG	CATCGATCCCCCTAGTATCG
Val_A	VAL_A_8	/5Phos/CATGGTTGAGGAAGCAAAACctataaGTCTTCTAGCTCTTTTTGAGCTAGAAGACttatagGTTTTGCTTCCTCAACCATG	GTTTTGCTTCCTCAACCATG
Val_A	VAL_A_9	/5Phos/TTCAGTATACCGTGCTAAGTctataaGTCTTCTAGCTCTTTTTGAGCTAGAAGACttatagACTTAGCACGGTATACTGAA	ACTTAGCACGGTATACTGAA
Val_A	VAL_A_10	/5Phos/AATCGCCATAGATGAGGGTActataaGTCTTCTAGCTCTTTTTGAGCTAGAAGACttatagTACCCTCATCTATGGCGATT	TACCCTCATCTATGGCGATT
Val_B	VAL_B_1	/5Phos/GCTGGTTATTGGACTGAGTGatagaaGTCTTCTAGCTCTTTTTGAGCTAGAAGACttctatCACTCAGTCCAATAACCAGC	CACTCAGTCCAATAACCAGC
Val_B	VAL_B_2	/5Phos/AAAGAGTGCAGTCTAAGATAatagaaGTCTTCTAGCTCTTTTTGAGCTAGAAGACttctatTATCTTAGACTGCACTCTTT	TATCTTAGACTGCACTCTTT
Val_B	VAL_B_3	/5Phos/GTTCAGCCGACATAATCTTTatagaaGTCTTCTAGCTCTTTTTGAGCTAGAAGACttctatAAAGATTATGTCGGCTGAAC	AAAGATTATGTCGGCTGAAC
Val_B	VAL_B_4	/5Phos/GCATGGTTGGCGCATGACAGatagaaGTCTTCTAGCTCTTTTTGAGCTAGAAGACttctatCTGTCATGCGCCAACCATGC	CTGTCATGCGCCAACCATGC
Val_B	VAL_B_5	/5Phos/CGCATCCACCTATTGTTAATatagaaGTCTTCTAGCTCTTTTTGAGCTAGAAGACttctatATTAACAATAGGTGGATGCG	ATTAACAATAGGTGGATGCG
Val_B	VAL_B_6	/5Phos/TTAGAAATGGTAATTCGTGTatagaaGTCTTCTAGCTCTTTTTGAGCTAGAAGACttctatACACGAATTACCATTTCTAA	ACACGAATTACCATTTCTAA
Val_B	VAL_B_7	/5Phos/AAGACAGGCCTCTCTGAGACatagaaGTCTTCTAGCTCTTTTTGAGCTAGAAGACttctatGTCTCAGAGAGGCCTGTCTT	GTCTCAGAGAGGCCTGTCTT
Val_B	VAL_B_8	/5Phos/TTTTCGCGCGCGGATCAACAatagaaGTCTTCTAGCTCTTTTTGAGCTAGAAGACttctatTGTTGATCCGCGCGCGAAAA	TGTTGATCCGCGCGCGAAAA
Val_B	VAL_B_9	/5Phos/TTGAATAGTTTTGAGGTTACatagaaGTCTTCTAGCTCTTTTTGAGCTAGAAGACttctatGTAACCTCAAAACTATTCAA	GTAACCTCAAAACTATTCAA
Val_B	VAL_B_10	/5Phos/GGGTCAAATGCATACAATTTatagaaGTCTTCTAGCTCTTTTTGAGCTAGAAGACttctatAAATTGTATGCATTTGACCC	AAATTGTATGCATTTGACCC
Val_C	VAL_C_1	/5Phos/ACGCATAGGGGATTAACTCGctataaGTCTTCTAGCTCTTTTTGAGCTAGAAGACttatagCGAGTTAATCCCCTATGCGT	CGAGTTAATCCCCTATGCGT
Val_C	VAL_C_2	/5Phos/AGTACCGTTCCTTTGCCCAGctataaGTCTTCTAGCTCTTTTTGAGCTAGAAGACttatagCTGGGCAAAGGAACGGTACT	CTGGGCAAAGGAACGGTACT
Val_C	VAL_C_3	/5Phos/GGGGGCTGGCACTCCACAATctataaGTCTTCTAGCTCTTTTTGAGCTAGAAGACttatagATTGTGGAGTGCCAGCCCCC	ATTGTGGAGTGCCAGCCCCC
Val_C	VAL_C_4	/5Phos/TGTCGAATCACGGCTTCGAActataaGTCTTCTAGCTCTTTTTGAGCTAGAAGACttatagTTCGAAGCCGTGATTCGACA	TTCGAAGCCGTGATTCGACA
Val_C	VAL_C_5	/5Phos/GATGTGTAGCATACCTCGCGctataaGTCTTCTAGCTCTTTTTGAGCTAGAAGACttatagCGCGAGGTATGCTACACATC	CGCGAGGTATGCTACACATC
Val_C	VAL_C_6	/5Phos/GTTAACACGACCAGGCCGAActataaGTCTTCTAGCTCTTTTTGAGCTAGAAGACttatagTTCGGCCTGGTCGTGTTAAC	TTCGGCCTGGTCGTGTTAAC
Val_C	VAL_C_7	/5Phos/GAAATCAGCTATCACGCAGTctataaGTCTTCTAGCTCTTTTTGAGCTAGAAGACttatagACTGCGTGATAGCTGATTTC	ACTGCGTGATAGCTGATTTC
Val_C	VAL_C_8	/5Phos/CGCGACATCGGAAAACCGCGctataaGTCTTCTAGCTCTTTTTGAGCTAGAAGACttatagCGCGGTTTTCCGATGTCGCG	CGCGGTTTTCCGATGTCGCG
Val_C	VAL_C_9	/5Phos/TATAACTCCGTCGGGTTTGActataaGTCTTCTAGCTCTTTTTGAGCTAGAAGACttatagTCAAACCCGACGGAGTTATA	TCAAACCCGACGGAGTTATA
Val_C	VAL_C_10	/5Phos/ACCAAATAGGCAGCAGTTCTctataaGTCTTCTAGCTCTTTTTGAGCTAGAAGACttatagAGAACTGCTGCCTATTTGGT	AGAACTGCTGCCTATTTGGT
Val_D	VAL_D_1	/5Phos/CCGGGTCCGCGTACGGTTTGatagaaGTCTTCTAGCTCTTTTTGAGCTAGAAGACttctatCAAACCGTACGCGGACCCGG	CAAACCGTACGCGGACCCGG
Val_D	VAL_D_2	/5Phos/TTATTTCTTAGATTGCTCGTatagaaGTCTTCTAGCTCTTTTTGAGCTAGAAGACttctatACGAGCAATCTAAGAAATAA	ACGAGCAATCTAAGAAATAA
Val_D	VAL_D_3	/5Phos/TGATGCGTACCCAAAACGCTatagaaGTCTTCTAGCTCTTTTTGAGCTAGAAGACttctatAGCGTTTTGGGTACGCATCA	AGCGTTTTGGGTACGCATCA
Val_D	VAL_D_4	/5Phos/AGCGTTTGTAATCGCACAGAatagaaGTCTTCTAGCTCTTTTTGAGCTAGAAGACttctatTCTGTGCGATTACAAACGCT	TCTGTGCGATTACAAACGCT
Val_D	VAL_D_5	/5Phos/AACGTACACATTTGTATTCAatagaaGTCTTCTAGCTCTTTTTGAGCTAGAAGACttctatTGAATACAAATGTGTACGTT	TGAATACAAATGTGTACGTT
Val_D	VAL_D_6	/5Phos/TACTACTCGCCGTTAATGCGatagaaGTCTTCTAGCTCTTTTTGAGCTAGAAGACttctatCGCATTAACGGCGAGTAGTA	CGCATTAACGGCGAGTAGTA
Val_D	VAL_D_7	/5Phos/CCTAAGTCAGCACATTGCCCatagaaGTCTTCTAGCTCTTTTTGAGCTAGAAGACttctatGGGCAATGTGCTGACTTAGG	GGGCAATGTGCTGACTTAGG
Val_D	VAL_D_8	/5Phos/TCTAGCTGGGGGGCACTTCTatagaaGTCTTCTAGCTCTTTTTGAGCTAGAAGACttctatAGAAGTGCCCCCCAGCTAGA	AGAAGTGCCCCCCAGCTAGA
Val_D	VAL_D_9	/5Phos/TCAACCATCTAGTAAACTCTatagaaGTCTTCTAGCTCTTTTTGAGCTAGAAGACttctatAGAGTTTACTAGATGGTTGA	AGAGTTTACTAGATGGTTGA
Val_D	VAL_D_10	/5Phos/TTTTATCCCAGCCTCACCTCatagaaGTCTTCTAGCTCTTTTTGAGCTAGAAGACttctatGAGGTGAGGCTGGGATAAAA	GAGGTGAGGCTGGGATAAAA
Val_E	VAL_E_1	/5Phos/AGATGGTGATTCGAACGATCctataaGTCTTCTAGCTCTTTTTGAGCTAGAAGACttatagGATCGTTCGAATCACCATCT	GATCGTTCGAATCACCATCT
Val_E	VAL_E_2	/5Phos/CCCTGCTGATATCTCCGGATctataaGTCTTCTAGCTCTTTTTGAGCTAGAAGACttatagATCCGGAGATATCAGCAGGG	ATCCGGAGATATCAGCAGGG
Val_E	VAL_E_3	/5Phos/TGGACCCTTTCCTTTGCAGActataaGTCTTCTAGCTCTTTTTGAGCTAGAAGACttatagTCTGCAAAGGAAAGGGTCCA	TCTGCAAAGGAAAGGGTCCA
Val_E	VAL_E_4	/5Phos/AGGTCGCTCAGCGGGGCTAGctataaGTCTTCTAGCTCTTTTTGAGCTAGAAGACttatagCTAGCCCCGCTGAGCGACCT	CTAGCCCCGCTGAGCGACCT
Val_E	VAL_E_5	/5Phos/AAGCGGCGGGCGTAGAGTTCctataaGTCTTCTAGCTCTTTTTGAGCTAGAAGACttatagGAACTCTACGCCCGCCGCTT	GAACTCTACGCCCGCCGCTT
Val_E	VAL_E_6	/5Phos/AGCGATTGTCCAACTGTTCGctataaGTCTTCTAGCTCTTTTTGAGCTAGAAGACttatagCGAACAGTTGGACAATCGCT	CGAACAGTTGGACAATCGCT
Val_E	VAL_E_7	/5Phos/CGGACAGTCCCCTCCCTCACctataaGTCTTCTAGCTCTTTTTGAGCTAGAAGACttatagGTGAGGGAGGGGACTGTCCG	GTGAGGGAGGGGACTGTCCG
Val_E	VAL_E_8	/5Phos/TATCGTAACGGTCTGGCGTTctataaGTCTTCTAGCTCTTTTTGAGCTAGAAGACttatagAACGCCAGACCGTTACGATA	AACGCCAGACCGTTACGATA
Val_E	VAL_E_9	/5Phos/CTCTAGAGAGGGCTAACAGTctataaGTCTTCTAGCTCTTTTTGAGCTAGAAGACttatagACTGTTAGCCCTCTCTAGAG	ACTGTTAGCCCTCTCTAGAG
Val_E	VAL_E_10	/5Phos/GTACAGATACTTCCGACTAActataaGTCTTCTAGCTCTTTTTGAGCTAGAAGACttatagTTAGTCGGAAGTATCTGTAC	TTAGTCGGAAGTATCTGTAC
Val_F	VAL_F_1	/5Phos/GTGCTCGAACCGGCAGACCGatagaaGTCTTCTAGCTCTTTTTGAGCTAGAAGACttctatCGGTCTGCCGGTTCGAGCAC	CGGTCTGCCGGTTCGAGCAC
Val_F	VAL_F_2	/5Phos/ATCATCGGAGGCAGTGCCCCatagaaGTCTTCTAGCTCTTTTTGAGCTAGAAGACttctatGGGGCACTGCCTCCGATGAT	GGGGCACTGCCTCCGATGAT
Val_F	VAL_F_3	/5Phos/TAAGGTCGAGATGTCTAAGCatagaaGTCTTCTAGCTCTTTTTGAGCTAGAAGACttctatGCTTAGACATCTCGACCTTA	GCTTAGACATCTCGACCTTA
Val_F	VAL_F_4	/5Phos/GTCTACTACCACTGAATTGTatagaaGTCTTCTAGCTCTTTTTGAGCTAGAAGACttctatACAATTCAGTGGTAGTAGAC	ACAATTCAGTGGTAGTAGAC
Val_F	VAL_F_5	/5Phos/TTCCCTTTGCCCCATTTACGatagaaGTCTTCTAGCTCTTTTTGAGCTAGAAGACttctatCGTAAATGGGGCAAAGGGAA	CGTAAATGGGGCAAAGGGAA
Val_F	VAL_F_6	/5Phos/CCGCAGAGGTTCCCGTGGCCatagaaGTCTTCTAGCTCTTTTTGAGCTAGAAGACttctatGGCCACGGGAACCTCTGCGG	GGCCACGGGAACCTCTGCGG
Val_F	VAL_F_7	/5Phos/CTTCCCGCTCTTAAGATTTTatagaaGTCTTCTAGCTCTTTTTGAGCTAGAAGACttctatAAAATCTTAAGAGCGGGAAG	AAAATCTTAAGAGCGGGAAG
Val_F	VAL_F_8	/5Phos/CCTTGGTATGAACGATTGATatagaaGTCTTCTAGCTCTTTTTGAGCTAGAAGACttctatATCAATCGTTCATACCAAGG	ATCAATCGTTCATACCAAGG
Val_F	VAL_F_9	/5Phos/AGTCCATGCCTGTGGAGGAAatagaaGTCTTCTAGCTCTTTTTGAGCTAGAAGACttctatTTCCTCCACAGGCATGGACT	TTCCTCCACAGGCATGGACT
Val_F	VAL_F_10	/5Phos/AATAATACTTGCCCCGATGTatagaaGTCTTCTAGCTCTTTTTGAGCTAGAAGACttctatACATCGGGGCAAGTATTATT	ACATCGGGGCAAGTATTATT

## Sheet: validation_sequences
Sequence Name	Sequence (5′→3′)
Val-AB-BSn_1	GGTGTATACGTTCTTTGCTCBGCTGGTTATTGGACTGAGTG
Val-AB-BSn_2	GGTGTATACGTTCTTTGCTCBAAAGAGTGCAGTCTAAGATA
Val-AB-BSn_3	GGTGTATACGTTCTTTGCTCBGTTCAGCCGACATAATCTTT
Val-AB-BSn_4	GGTGTATACGTTCTTTGCTCBGCATGGTTGGCGCATGACAG
Val-AB-BSn_5	GGTGTATACGTTCTTTGCTCBCGCATCCACCTATTGTTAAT
Val-AB-BSn_6	GGTGTATACGTTCTTTGCTCBTTAGAAATGGTAATTCGTGT
Val-AB-BSn_7	GGTGTATACGTTCTTTGCTCBAAGACAGGCCTCTCTGAGAC
Val-AB-BSn_8	GGTGTATACGTTCTTTGCTCBTTTTCGCGCGCGGATCAACA
Val-AB-BSn_9	GGTGTATACGTTCTTTGCTCBTTGAATAGTTTTGAGGTTAC
Val-AB-BSn_10	GGTGTATACGTTCTTTGCTCBGGGTCAAATGCATACAATTT
Val-AB-BSn_11	GGTATACTTTGCGACATGATBGCTGGTTATTGGACTGAGTG
Val-AB-BSn_12	GGTATACTTTGCGACATGATBAAAGAGTGCAGTCTAAGATA
Val-AB-BSn_13	GGTATACTTTGCGACATGATBGTTCAGCCGACATAATCTTT
Val-AB-BSn_14	GGTATACTTTGCGACATGATBGCATGGTTGGCGCATGACAG
Val-AB-BSn_15	GGTATACTTTGCGACATGATBCGCATCCACCTATTGTTAAT
Val-AB-BSn_16	GGTATACTTTGCGACATGATBTTAGAAATGGTAATTCGTGT
Val-AB-BSn_17	GGTATACTTTGCGACATGATBAAGACAGGCCTCTCTGAGAC
Val-AB-BSn_18	GGTATACTTTGCGACATGATBTTTTCGCGCGCGGATCAACA
Val-AB-BSn_19	GGTATACTTTGCGACATGATBTTGAATAGTTTTGAGGTTAC
Val-AB-BSn_20	GGTATACTTTGCGACATGATBGGGTCAAATGCATACAATTT
Val-AB-BSn_21	TCAGGTATTACGTCATTCTGBGCTGGTTATTGGACTGAGTG
Val-AB-BSn_22	TCAGGTATTACGTCATTCTGBAAAGAGTGCAGTCTAAGATA
Val-AB-BSn_23	TCAGGTATTACGTCATTCTGBGTTCAGCCGACATAATCTTT
Val-AB-BSn_24	TCAGGTATTACGTCATTCTGBGCATGGTTGGCGCATGACAG
Val-AB-BSn_25	TCAGGTATTACGTCATTCTGBCGCATCCACCTATTGTTAAT
Val-AB-BSn_26	TCAGGTATTACGTCATTCTGBTTAGAAATGGTAATTCGTGT
Val-AB-BSn_27	TCAGGTATTACGTCATTCTGBAAGACAGGCCTCTCTGAGAC
Val-AB-BSn_28	TCAGGTATTACGTCATTCTGBTTTTCGCGCGCGGATCAACA
Val-AB-BSn_29	TCAGGTATTACGTCATTCTGBTTGAATAGTTTTGAGGTTAC
Val-AB-BSn_30	TCAGGTATTACGTCATTCTGBGGGTCAAATGCATACAATTT
Val-AB-BSn_31	TCCTCCTTTTCGACTGACATBGCTGGTTATTGGACTGAGTG
Val-AB-BSn_32	TCCTCCTTTTCGACTGACATBAAAGAGTGCAGTCTAAGATA
Val-AB-BSn_33	TCCTCCTTTTCGACTGACATBGTTCAGCCGACATAATCTTT
Val-AB-BSn_34	TCCTCCTTTTCGACTGACATBGCATGGTTGGCGCATGACAG
Val-AB-BSn_35	TCCTCCTTTTCGACTGACATBCGCATCCACCTATTGTTAAT
Val-AB-BSn_36	TCCTCCTTTTCGACTGACATBTTAGAAATGGTAATTCGTGT
Val-AB-BSn_37	TCCTCCTTTTCGACTGACATBAAGACAGGCCTCTCTGAGAC
Val-AB-BSn_38	TCCTCCTTTTCGACTGACATBTTTTCGCGCGCGGATCAACA
Val-AB-BSn_39	TCCTCCTTTTCGACTGACATBTTGAATAGTTTTGAGGTTAC
Val-AB-BSn_40	TCCTCCTTTTCGACTGACATBGGGTCAAATGCATACAATTT
Val-AB-BSn_41	TGATAGTCAGCATTACGCTCBGCTGGTTATTGGACTGAGTG
Val-AB-BSn_42	TGATAGTCAGCATTACGCTCBAAAGAGTGCAGTCTAAGATA
Val-AB-BSn_43	TGATAGTCAGCATTACGCTCBGTTCAGCCGACATAATCTTT
Val-AB-BSn_44	TGATAGTCAGCATTACGCTCBGCATGGTTGGCGCATGACAG
Val-AB-BSn_45	TGATAGTCAGCATTACGCTCBCGCATCCACCTATTGTTAAT
Val-AB-BSn_46	TGATAGTCAGCATTACGCTCBTTAGAAATGGTAATTCGTGT
Val-AB-BSn_47	TGATAGTCAGCATTACGCTCBAAGACAGGCCTCTCTGAGAC
Val-AB-BSn_48	TGATAGTCAGCATTACGCTCBTTTTCGCGCGCGGATCAACA
Val-AB-BSn_49	TGATAGTCAGCATTACGCTCBTTGAATAGTTTTGAGGTTAC
Val-AB-BSn_50	TGATAGTCAGCATTACGCTCBGGGTCAAATGCATACAATTT
Val-AB-BSn_51	GATTCTCTACGCGCCAACCGBGCTGGTTATTGGACTGAGTG
Val-AB-BSn_52	GATTCTCTACGCGCCAACCGBAAAGAGTGCAGTCTAAGATA
Val-AB-BSn_53	GATTCTCTACGCGCCAACCGBGTTCAGCCGACATAATCTTT
Val-AB-BSn_54	GATTCTCTACGCGCCAACCGBGCATGGTTGGCGCATGACAG
Val-AB-BSn_55	GATTCTCTACGCGCCAACCGBCGCATCCACCTATTGTTAAT
Val-AB-BSn_56	GATTCTCTACGCGCCAACCGBTTAGAAATGGTAATTCGTGT
Val-AB-BSn_57	GATTCTCTACGCGCCAACCGBAAGACAGGCCTCTCTGAGAC
Val-AB-BSn_58	GATTCTCTACGCGCCAACCGBTTTTCGCGCGCGGATCAACA
Val-AB-BSn_59	GATTCTCTACGCGCCAACCGBTTGAATAGTTTTGAGGTTAC
Val-AB-BSn_60	GATTCTCTACGCGCCAACCGBGGGTCAAATGCATACAATTT
Val-AB-BSn_61	CATCGATCCCCCTAGTATCGBGCTGGTTATTGGACTGAGTG
Val-AB-BSn_62	CATCGATCCCCCTAGTATCGBAAAGAGTGCAGTCTAAGATA
Val-AB-BSn_63	CATCGATCCCCCTAGTATCGBGTTCAGCCGACATAATCTTT
Val-AB-BSn_64	CATCGATCCCCCTAGTATCGBGCATGGTTGGCGCATGACAG
Val-AB-BSn_65	CATCGATCCCCCTAGTATCGBCGCATCCACCTATTGTTAAT
Val-AB-BSn_66	CATCGATCCCCCTAGTATCGBTTAGAAATGGTAATTCGTGT
Val-AB-BSn_67	CATCGATCCCCCTAGTATCGBAAGACAGGCCTCTCTGAGAC
Val-AB-BSn_68	CATCGATCCCCCTAGTATCGBTTTTCGCGCGCGGATCAACA
Val-AB-BSn_69	CATCGATCCCCCTAGTATCGBTTGAATAGTTTTGAGGTTAC
Val-AB-BSn_70	CATCGATCCCCCTAGTATCGBGGGTCAAATGCATACAATTT
Val-AB-BSn_71	GTTTTGCTTCCTCAACCATGBGCTGGTTATTGGACTGAGTG
Val-AB-BSn_72	GTTTTGCTTCCTCAACCATGBAAAGAGTGCAGTCTAAGATA
Val-AB-BSn_73	GTTTTGCTTCCTCAACCATGBGTTCAGCCGACATAATCTTT
Val-AB-BSn_74	GTTTTGCTTCCTCAACCATGBGCATGGTTGGCGCATGACAG
Val-AB-BSn_75	GTTTTGCTTCCTCAACCATGBCGCATCCACCTATTGTTAAT
Val-AB-BSn_76	GTTTTGCTTCCTCAACCATGBTTAGAAATGGTAATTCGTGT
Val-AB-BSn_77	GTTTTGCTTCCTCAACCATGBAAGACAGGCCTCTCTGAGAC
Val-AB-BSn_78	GTTTTGCTTCCTCAACCATGBTTTTCGCGCGCGGATCAACA
Val-AB-BSn_79	GTTTTGCTTCCTCAACCATGBTTGAATAGTTTTGAGGTTAC
Val-AB-BSn_80	GTTTTGCTTCCTCAACCATGBGGGTCAAATGCATACAATTT
Val-AB-BSn_81	ACTTAGCACGGTATACTGAABGCTGGTTATTGGACTGAGTG
Val-AB-BSn_82	ACTTAGCACGGTATACTGAABAAAGAGTGCAGTCTAAGATA
Val-AB-BSn_83	ACTTAGCACGGTATACTGAABGTTCAGCCGACATAATCTTT
Val-AB-BSn_84	ACTTAGCACGGTATACTGAABGCATGGTTGGCGCATGACAG
Val-AB-BSn_85	ACTTAGCACGGTATACTGAABCGCATCCACCTATTGTTAAT
Val-AB-BSn_86	ACTTAGCACGGTATACTGAABTTAGAAATGGTAATTCGTGT
Val-AB-BSn_87	ACTTAGCACGGTATACTGAABAAGACAGGCCTCTCTGAGAC
Val-AB-BSn_88	ACTTAGCACGGTATACTGAABTTTTCGCGCGCGGATCAACA
Val-AB-BSn_89	ACTTAGCACGGTATACTGAABTTGAATAGTTTTGAGGTTAC
Val-AB-BSn_90	ACTTAGCACGGTATACTGAABGGGTCAAATGCATACAATTT
Val-AB-BSn_91	TACCCTCATCTATGGCGATTBGCTGGTTATTGGACTGAGTG
Val-AB-BSn_92	TACCCTCATCTATGGCGATTBAAAGAGTGCAGTCTAAGATA
Val-AB-BSn_93	TACCCTCATCTATGGCGATTBGTTCAGCCGACATAATCTTT
Val-AB-BSn_94	TACCCTCATCTATGGCGATTBGCATGGTTGGCGCATGACAG
Val-AB-BSn_95	TACCCTCATCTATGGCGATTBCGCATCCACCTATTGTTAAT
Val-AB-BSn_96	TACCCTCATCTATGGCGATTBTTAGAAATGGTAATTCGTGT
Val-AB-BSn_97	TACCCTCATCTATGGCGATTBAAGACAGGCCTCTCTGAGAC
Val-AB-BSn_98	TACCCTCATCTATGGCGATTBTTTTCGCGCGCGGATCAACA
Val-AB-BSn_99	TACCCTCATCTATGGCGATTBTTGAATAGTTTTGAGGTTAC
Val-AB-BSn_100	TACCCTCATCTATGGCGATTBGGGTCAAATGCATACAATTT
Val-EF-BSc_1	GATCGTTCGAATCACCATCTBGTGCTCGAACCGGCAGACCG
Val-EF-BSc_2	GATCGTTCGAATCACCATCTBATCATCGGAGGCAGTGCCCC
Val-EF-BSc_3	GATCGTTCGAATCACCATCTBTAAGGTCGAGATGTCTAAGC
Val-EF-BSc_4	GATCGTTCGAATCACCATCTBGTCTACTACCACTGAATTGT
Val-EF-BSc_5	GATCGTTCGAATCACCATCTBTTCCCTTTGCCCCATTTACG
Val-EF-BSc_6	GATCGTTCGAATCACCATCTBCCGCAGAGGTTCCCGTGGCC
Val-EF-BSc_7	GATCGTTCGAATCACCATCTBCTTCCCGCTCTTAAGATTTT
Val-EF-BSc_8	GATCGTTCGAATCACCATCTBCCTTGGTATGAACGATTGAT
Val-EF-BSc_9	GATCGTTCGAATCACCATCTBAGTCCATGCCTGTGGAGGAA
Val-EF-BSc_10	GATCGTTCGAATCACCATCTBAATAATACTTGCCCCGATGT
Val-EF-BSc_11	ATCCGGAGATATCAGCAGGGBGTGCTCGAACCGGCAGACCG
Val-EF-BSc_12	ATCCGGAGATATCAGCAGGGBATCATCGGAGGCAGTGCCCC
Val-EF-BSc_13	ATCCGGAGATATCAGCAGGGBTAAGGTCGAGATGTCTAAGC
Val-EF-BSc_14	ATCCGGAGATATCAGCAGGGBGTCTACTACCACTGAATTGT
Val-EF-BSc_15	ATCCGGAGATATCAGCAGGGBTTCCCTTTGCCCCATTTACG
Val-EF-BSc_16	ATCCGGAGATATCAGCAGGGBCCGCAGAGGTTCCCGTGGCC
Val-EF-BSc_17	ATCCGGAGATATCAGCAGGGBCTTCCCGCTCTTAAGATTTT
Val-EF-BSc_18	ATCCGGAGATATCAGCAGGGBCCTTGGTATGAACGATTGAT
Val-EF-BSc_19	ATCCGGAGATATCAGCAGGGBAGTCCATGCCTGTGGAGGAA
Val-EF-BSc_20	ATCCGGAGATATCAGCAGGGBAATAATACTTGCCCCGATGT
Val-EF-BSc_21	TCTGCAAAGGAAAGGGTCCABGTGCTCGAACCGGCAGACCG
Val-EF-BSc_22	TCTGCAAAGGAAAGGGTCCABATCATCGGAGGCAGTGCCCC
Val-EF-BSc_23	TCTGCAAAGGAAAGGGTCCABTAAGGTCGAGATGTCTAAGC
Val-EF-BSc_24	TCTGCAAAGGAAAGGGTCCABGTCTACTACCACTGAATTGT
Val-EF-BSc_25	TCTGCAAAGGAAAGGGTCCABTTCCCTTTGCCCCATTTACG
Val-EF-BSc_26	TCTGCAAAGGAAAGGGTCCABCCGCAGAGGTTCCCGTGGCC
Val-EF-BSc_27	TCTGCAAAGGAAAGGGTCCABCTTCCCGCTCTTAAGATTTT
Val-EF-BSc_28	TCTGCAAAGGAAAGGGTCCABCCTTGGTATGAACGATTGAT
Val-EF-BSc_29	TCTGCAAAGGAAAGGGTCCABAGTCCATGCCTGTGGAGGAA
Val-EF-BSc_30	TCTGCAAAGGAAAGGGTCCABAATAATACTTGCCCCGATGT
Val-EF-BSc_31	CTAGCCCCGCTGAGCGACCTBGTGCTCGAACCGGCAGACCG
Val-EF-BSc_32	CTAGCCCCGCTGAGCGACCTBATCATCGGAGGCAGTGCCCC
Val-EF-BSc_33	CTAGCCCCGCTGAGCGACCTBTAAGGTCGAGATGTCTAAGC
Val-EF-BSc_34	CTAGCCCCGCTGAGCGACCTBGTCTACTACCACTGAATTGT
Val-EF-BSc_35	CTAGCCCCGCTGAGCGACCTBTTCCCTTTGCCCCATTTACG
Val-EF-BSc_36	CTAGCCCCGCTGAGCGACCTBCCGCAGAGGTTCCCGTGGCC
Val-EF-BSc_37	CTAGCCCCGCTGAGCGACCTBCTTCCCGCTCTTAAGATTTT
Val-EF-BSc_38	CTAGCCCCGCTGAGCGACCTBCCTTGGTATGAACGATTGAT
Val-EF-BSc_39	CTAGCCCCGCTGAGCGACCTBAGTCCATGCCTGTGGAGGAA
Val-EF-BSc_40	CTAGCCCCGCTGAGCGACCTBAATAATACTTGCCCCGATGT
Val-EF-BSc_41	GAACTCTACGCCCGCCGCTTBGTGCTCGAACCGGCAGACCG
Val-EF-BSc_42	GAACTCTACGCCCGCCGCTTBATCATCGGAGGCAGTGCCCC
Val-EF-BSc_43	GAACTCTACGCCCGCCGCTTBTAAGGTCGAGATGTCTAAGC
Val-EF-BSc_44	GAACTCTACGCCCGCCGCTTBGTCTACTACCACTGAATTGT
Val-EF-BSc_45	GAACTCTACGCCCGCCGCTTBTTCCCTTTGCCCCATTTACG
Val-EF-BSc_46	GAACTCTACGCCCGCCGCTTBCCGCAGAGGTTCCCGTGGCC
Val-EF-BSc_47	GAACTCTACGCCCGCCGCTTBCTTCCCGCTCTTAAGATTTT
Val-EF-BSc_48	GAACTCTACGCCCGCCGCTTBCCTTGGTATGAACGATTGAT
Val-EF-BSc_49	GAACTCTACGCCCGCCGCTTBAGTCCATGCCTGTGGAGGAA
Val-EF-BSc_50	GAACTCTACGCCCGCCGCTTBAATAATACTTGCCCCGATGT
Val-EF-BSc_51	CGAACAGTTGGACAATCGCTBGTGCTCGAACCGGCAGACCG
Val-EF-BSc_52	CGAACAGTTGGACAATCGCTBATCATCGGAGGCAGTGCCCC
Val-EF-BSc_53	CGAACAGTTGGACAATCGCTBTAAGGTCGAGATGTCTAAGC
Val-EF-BSc_54	CGAACAGTTGGACAATCGCTBGTCTACTACCACTGAATTGT
Val-EF-BSc_55	CGAACAGTTGGACAATCGCTBTTCCCTTTGCCCCATTTACG
Val-EF-BSc_56	CGAACAGTTGGACAATCGCTBCCGCAGAGGTTCCCGTGGCC
Val-EF-BSc_57	CGAACAGTTGGACAATCGCTBCTTCCCGCTCTTAAGATTTT
Val-EF-BSc_58	CGAACAGTTGGACAATCGCTBCCTTGGTATGAACGATTGAT
Val-EF-BSc_59	CGAACAGTTGGACAATCGCTBAGTCCATGCCTGTGGAGGAA
Val-EF-BSc_60	CGAACAGTTGGACAATCGCTBAATAATACTTGCCCCGATGT
Val-EF-BSc_61	GTGAGGGAGGGGACTGTCCGBGTGCTCGAACCGGCAGACCG
Val-EF-BSc_62	GTGAGGGAGGGGACTGTCCGBATCATCGGAGGCAGTGCCCC
Val-EF-BSc_63	GTGAGGGAGGGGACTGTCCGBTAAGGTCGAGATGTCTAAGC
Val-EF-BSc_64	GTGAGGGAGGGGACTGTCCGBGTCTACTACCACTGAATTGT
Val-EF-BSc_65	GTGAGGGAGGGGACTGTCCGBTTCCCTTTGCCCCATTTACG
Val-EF-BSc_66	GTGAGGGAGGGGACTGTCCGBCCGCAGAGGTTCCCGTGGCC
Val-EF-BSc_67	GTGAGGGAGGGGACTGTCCGBCTTCCCGCTCTTAAGATTTT
Val-EF-BSc_68	GTGAGGGAGGGGACTGTCCGBCCTTGGTATGAACGATTGAT
Val-EF-BSc_69	GTGAGGGAGGGGACTGTCCGBAGTCCATGCCTGTGGAGGAA
Val-EF-BSc_70	GTGAGGGAGGGGACTGTCCGBAATAATACTTGCCCCGATGT
Val-EF-BSc_71	AACGCCAGACCGTTACGATABGTGCTCGAACCGGCAGACCG
Val-EF-BSc_72	AACGCCAGACCGTTACGATABATCATCGGAGGCAGTGCCCC
Val-EF-BSc_73	AACGCCAGACCGTTACGATABTAAGGTCGAGATGTCTAAGC
Val-EF-BSc_74	AACGCCAGACCGTTACGATABGTCTACTACCACTGAATTGT
Val-EF-BSc_75	AACGCCAGACCGTTACGATABTTCCCTTTGCCCCATTTACG
Val-EF-BSc_76	AACGCCAGACCGTTACGATABCCGCAGAGGTTCCCGTGGCC
Val-EF-BSc_77	AACGCCAGACCGTTACGATABCTTCCCGCTCTTAAGATTTT
Val-EF-BSc_78	AACGCCAGACCGTTACGATABCCTTGGTATGAACGATTGAT
Val-EF-BSc_79	AACGCCAGACCGTTACGATABAGTCCATGCCTGTGGAGGAA
Val-EF-BSc_80	AACGCCAGACCGTTACGATABAATAATACTTGCCCCGATGT
Val-EF-BSc_81	ACTGTTAGCCCTCTCTAGAGBGTGCTCGAACCGGCAGACCG
Val-EF-BSc_82	ACTGTTAGCCCTCTCTAGAGBATCATCGGAGGCAGTGCCCC
Val-EF-BSc_83	ACTGTTAGCCCTCTCTAGAGBTAAGGTCGAGATGTCTAAGC
Val-EF-BSc_84	ACTGTTAGCCCTCTCTAGAGBGTCTACTACCACTGAATTGT
Val-EF-BSc_85	ACTGTTAGCCCTCTCTAGAGBTTCCCTTTGCCCCATTTACG
Val-EF-BSc_86	ACTGTTAGCCCTCTCTAGAGBCCGCAGAGGTTCCCGTGGCC
Val-EF-BSc_87	ACTGTTAGCCCTCTCTAGAGBCTTCCCGCTCTTAAGATTTT
Val-EF-BSc_88	ACTGTTAGCCCTCTCTAGAGBCCTTGGTATGAACGATTGAT
Val-EF-BSc_89	ACTGTTAGCCCTCTCTAGAGBAGTCCATGCCTGTGGAGGAA
Val-EF-BSc_90	ACTGTTAGCCCTCTCTAGAGBAATAATACTTGCCCCGATGT
Val-EF-BSc_91	TTAGTCGGAAGTATCTGTACBGTGCTCGAACCGGCAGACCG
Val-EF-BSc_92	TTAGTCGGAAGTATCTGTACBATCATCGGAGGCAGTGCCCC
Val-EF-BSc_93	TTAGTCGGAAGTATCTGTACBTAAGGTCGAGATGTCTAAGC
Val-EF-BSc_94	TTAGTCGGAAGTATCTGTACBGTCTACTACCACTGAATTGT
Val-EF-BSc_95	TTAGTCGGAAGTATCTGTACBTTCCCTTTGCCCCATTTACG
Val-EF-BSc_96	TTAGTCGGAAGTATCTGTACBCCGCAGAGGTTCCCGTGGCC
Val-EF-BSc_97	TTAGTCGGAAGTATCTGTACBCTTCCCGCTCTTAAGATTTT
Val-EF-BSc_98	TTAGTCGGAAGTATCTGTACBCCTTGGTATGAACGATTGAT
Val-EF-BSc_99	TTAGTCGGAAGTATCTGTACBAGTCCATGCCTGTGGAGGAA
Val-EF-BSc_100	TTAGTCGGAAGTATCTGTACBAATAATACTTGCCCCGATGT
Val-BE-BSc_1	CACTCAGTCCAATAACCAGCBAGATGGTGATTCGAACGATC
Val-BE-BSc_2	CACTCAGTCCAATAACCAGCBCCCTGCTGATATCTCCGGAT
Val-BE-BSc_3	CACTCAGTCCAATAACCAGCBTGGACCCTTTCCTTTGCAGA
Val-BE-BSc_4	CACTCAGTCCAATAACCAGCBAGGTCGCTCAGCGGGGCTAG
Val-BE-BSc_5	CACTCAGTCCAATAACCAGCBAAGCGGCGGGCGTAGAGTTC
Val-BE-BSc_6	CACTCAGTCCAATAACCAGCBAGCGATTGTCCAACTGTTCG
Val-BE-BSc_7	CACTCAGTCCAATAACCAGCBCGGACAGTCCCCTCCCTCAC
Val-BE-BSc_8	CACTCAGTCCAATAACCAGCBTATCGTAACGGTCTGGCGTT
Val-BE-BSc_9	CACTCAGTCCAATAACCAGCBCTCTAGAGAGGGCTAACAGT
Val-BE-BSc_10	CACTCAGTCCAATAACCAGCBGTACAGATACTTCCGACTAA
Val-BE-BSc_11	TATCTTAGACTGCACTCTTTBAGATGGTGATTCGAACGATC
Val-BE-BSc_12	TATCTTAGACTGCACTCTTTBCCCTGCTGATATCTCCGGAT
Val-BE-BSc_13	TATCTTAGACTGCACTCTTTBTGGACCCTTTCCTTTGCAGA
Val-BE-BSc_14	TATCTTAGACTGCACTCTTTBAGGTCGCTCAGCGGGGCTAG
Val-BE-BSc_15	TATCTTAGACTGCACTCTTTBAAGCGGCGGGCGTAGAGTTC
Val-BE-BSc_16	TATCTTAGACTGCACTCTTTBAGCGATTGTCCAACTGTTCG
Val-BE-BSc_17	TATCTTAGACTGCACTCTTTBCGGACAGTCCCCTCCCTCAC
Val-BE-BSc_18	TATCTTAGACTGCACTCTTTBTATCGTAACGGTCTGGCGTT
Val-BE-BSc_19	TATCTTAGACTGCACTCTTTBCTCTAGAGAGGGCTAACAGT
Val-BE-BSc_20	TATCTTAGACTGCACTCTTTBGTACAGATACTTCCGACTAA
Val-BE-BSc_21	AAAGATTATGTCGGCTGAACBAGATGGTGATTCGAACGATC
Val-BE-BSc_22	AAAGATTATGTCGGCTGAACBCCCTGCTGATATCTCCGGAT
Val-BE-BSc_23	AAAGATTATGTCGGCTGAACBTGGACCCTTTCCTTTGCAGA
Val-BE-BSc_24	AAAGATTATGTCGGCTGAACBAGGTCGCTCAGCGGGGCTAG
Val-BE-BSc_25	AAAGATTATGTCGGCTGAACBAAGCGGCGGGCGTAGAGTTC
Val-BE-BSc_26	AAAGATTATGTCGGCTGAACBAGCGATTGTCCAACTGTTCG
Val-BE-BSc_27	AAAGATTATGTCGGCTGAACBCGGACAGTCCCCTCCCTCAC
Val-BE-BSc_28	AAAGATTATGTCGGCTGAACBTATCGTAACGGTCTGGCGTT
Val-BE-BSc_29	AAAGATTATGTCGGCTGAACBCTCTAGAGAGGGCTAACAGT
Val-BE-BSc_30	AAAGATTATGTCGGCTGAACBGTACAGATACTTCCGACTAA
Val-BE-BSc_31	CTGTCATGCGCCAACCATGCBAGATGGTGATTCGAACGATC
Val-BE-BSc_32	CTGTCATGCGCCAACCATGCBCCCTGCTGATATCTCCGGAT
Val-BE-BSc_33	CTGTCATGCGCCAACCATGCBTGGACCCTTTCCTTTGCAGA
Val-BE-BSc_34	CTGTCATGCGCCAACCATGCBAGGTCGCTCAGCGGGGCTAG
Val-BE-BSc_35	CTGTCATGCGCCAACCATGCBAAGCGGCGGGCGTAGAGTTC
Val-BE-BSc_36	CTGTCATGCGCCAACCATGCBAGCGATTGTCCAACTGTTCG
Val-BE-BSc_37	CTGTCATGCGCCAACCATGCBCGGACAGTCCCCTCCCTCAC
Val-BE-BSc_38	CTGTCATGCGCCAACCATGCBTATCGTAACGGTCTGGCGTT
Val-BE-BSc_39	CTGTCATGCGCCAACCATGCBCTCTAGAGAGGGCTAACAGT
Val-BE-BSc_40	CTGTCATGCGCCAACCATGCBGTACAGATACTTCCGACTAA
Val-BE-BSc_41	ATTAACAATAGGTGGATGCGBAGATGGTGATTCGAACGATC
Val-BE-BSc_42	ATTAACAATAGGTGGATGCGBCCCTGCTGATATCTCCGGAT
Val-BE-BSc_43	ATTAACAATAGGTGGATGCGBTGGACCCTTTCCTTTGCAGA
Val-BE-BSc_44	ATTAACAATAGGTGGATGCGBAGGTCGCTCAGCGGGGCTAG
Val-BE-BSc_45	ATTAACAATAGGTGGATGCGBAAGCGGCGGGCGTAGAGTTC
Val-BE-BSc_46	ATTAACAATAGGTGGATGCGBAGCGATTGTCCAACTGTTCG
Val-BE-BSc_47	ATTAACAATAGGTGGATGCGBCGGACAGTCCCCTCCCTCAC
Val-BE-BSc_48	ATTAACAATAGGTGGATGCGBTATCGTAACGGTCTGGCGTT
Val-BE-BSc_49	ATTAACAATAGGTGGATGCGBCTCTAGAGAGGGCTAACAGT
Val-BE-BSc_50	ATTAACAATAGGTGGATGCGBGTACAGATACTTCCGACTAA
Val-BE-BSc_51	ACACGAATTACCATTTCTAABAGATGGTGATTCGAACGATC
Val-BE-BSc_52	ACACGAATTACCATTTCTAABCCCTGCTGATATCTCCGGAT
Val-BE-BSc_53	ACACGAATTACCATTTCTAABTGGACCCTTTCCTTTGCAGA
Val-BE-BSc_54	ACACGAATTACCATTTCTAABAGGTCGCTCAGCGGGGCTAG
Val-BE-BSc_55	ACACGAATTACCATTTCTAABAAGCGGCGGGCGTAGAGTTC
Val-BE-BSc_56	ACACGAATTACCATTTCTAABAGCGATTGTCCAACTGTTCG
Val-BE-BSc_57	ACACGAATTACCATTTCTAABCGGACAGTCCCCTCCCTCAC
Val-BE-BSc_58	ACACGAATTACCATTTCTAABTATCGTAACGGTCTGGCGTT
Val-BE-BSc_59	ACACGAATTACCATTTCTAABCTCTAGAGAGGGCTAACAGT
Val-BE-BSc_60	ACACGAATTACCATTTCTAABGTACAGATACTTCCGACTAA
Val-BE-BSc_61	GTCTCAGAGAGGCCTGTCTTBAGATGGTGATTCGAACGATC
Val-BE-BSc_62	GTCTCAGAGAGGCCTGTCTTBCCCTGCTGATATCTCCGGAT
Val-BE-BSc_63	GTCTCAGAGAGGCCTGTCTTBTGGACCCTTTCCTTTGCAGA
Val-BE-BSc_64	GTCTCAGAGAGGCCTGTCTTBAGGTCGCTCAGCGGGGCTAG
Val-BE-BSc_65	GTCTCAGAGAGGCCTGTCTTBAAGCGGCGGGCGTAGAGTTC
Val-BE-BSc_66	GTCTCAGAGAGGCCTGTCTTBAGCGATTGTCCAACTGTTCG
Val-BE-BSc_67	GTCTCAGAGAGGCCTGTCTTBCGGACAGTCCCCTCCCTCAC
Val-BE-BSc_68	GTCTCAGAGAGGCCTGTCTTBTATCGTAACGGTCTGGCGTT
Val-BE-BSc_69	GTCTCAGAGAGGCCTGTCTTBCTCTAGAGAGGGCTAACAGT
Val-BE-BSc_70	GTCTCAGAGAGGCCTGTCTTBGTACAGATACTTCCGACTAA
Val-BE-BSc_71	TGTTGATCCGCGCGCGAAAABAGATGGTGATTCGAACGATC
Val-BE-BSc_72	TGTTGATCCGCGCGCGAAAABCCCTGCTGATATCTCCGGAT
Val-BE-BSc_73	TGTTGATCCGCGCGCGAAAABTGGACCCTTTCCTTTGCAGA
Val-BE-BSc_74	TGTTGATCCGCGCGCGAAAABAGGTCGCTCAGCGGGGCTAG
Val-BE-BSc_75	TGTTGATCCGCGCGCGAAAABAAGCGGCGGGCGTAGAGTTC
Val-BE-BSc_76	TGTTGATCCGCGCGCGAAAABAGCGATTGTCCAACTGTTCG
Val-BE-BSc_77	TGTTGATCCGCGCGCGAAAABCGGACAGTCCCCTCCCTCAC
Val-BE-BSc_78	TGTTGATCCGCGCGCGAAAABTATCGTAACGGTCTGGCGTT
Val-BE-BSc_79	TGTTGATCCGCGCGCGAAAABCTCTAGAGAGGGCTAACAGT
Val-BE-BSc_80	TGTTGATCCGCGCGCGAAAABGTACAGATACTTCCGACTAA
Val-BE-BSc_81	GTAACCTCAAAACTATTCAABAGATGGTGATTCGAACGATC
Val-BE-BSc_82	GTAACCTCAAAACTATTCAABCCCTGCTGATATCTCCGGAT
Val-BE-BSc_83	GTAACCTCAAAACTATTCAABTGGACCCTTTCCTTTGCAGA
Val-BE-BSc_84	GTAACCTCAAAACTATTCAABAGGTCGCTCAGCGGGGCTAG
Val-BE-BSc_85	GTAACCTCAAAACTATTCAABAAGCGGCGGGCGTAGAGTTC
Val-BE-BSc_86	GTAACCTCAAAACTATTCAABAGCGATTGTCCAACTGTTCG
Val-BE-BSc_87	GTAACCTCAAAACTATTCAABCGGACAGTCCCCTCCCTCAC
Val-BE-BSc_88	GTAACCTCAAAACTATTCAABTATCGTAACGGTCTGGCGTT
Val-BE-BSc_89	GTAACCTCAAAACTATTCAABCTCTAGAGAGGGCTAACAGT
Val-BE-BSc_90	GTAACCTCAAAACTATTCAABGTACAGATACTTCCGACTAA
Val-BE-BSc_91	AAATTGTATGCATTTGACCCBAGATGGTGATTCGAACGATC
Val-BE-BSc_92	AAATTGTATGCATTTGACCCBCCCTGCTGATATCTCCGGAT
Val-BE-BSc_93	AAATTGTATGCATTTGACCCBTGGACCCTTTCCTTTGCAGA
Val-BE-BSc_94	AAATTGTATGCATTTGACCCBAGGTCGCTCAGCGGGGCTAG
Val-BE-BSc_95	AAATTGTATGCATTTGACCCBAAGCGGCGGGCGTAGAGTTC
Val-BE-BSc_96	AAATTGTATGCATTTGACCCBAGCGATTGTCCAACTGTTCG
Val-BE-BSc_97	AAATTGTATGCATTTGACCCBCGGACAGTCCCCTCCCTCAC
Val-BE-BSc_98	AAATTGTATGCATTTGACCCBTATCGTAACGGTCTGGCGTT
Val-BE-BSc_99	AAATTGTATGCATTTGACCCBCTCTAGAGAGGGCTAACAGT
Val-BE-BSc_100	AAATTGTATGCATTTGACCCBGTACAGATACTTCCGACTAA
Val-BC-PZ_1	CACTCAGTCCAATAACCAGCPACGCATAGGGGATTAACTCG
Val-BC-PZ_2	CACTCAGTCCAATAACCAGCPAGTACCGTTCCTTTGCCCAG
Val-BC-PZ_3	CACTCAGTCCAATAACCAGCPGGGGGCTGGCACTCCACAAT
Val-BC-PZ_4	CACTCAGTCCAATAACCAGCPTGTCGAATCACGGCTTCGAA
Val-BC-PZ_5	CACTCAGTCCAATAACCAGCPGATGTGTAGCATACCTCGCG
Val-BC-PZ_6	CACTCAGTCCAATAACCAGCPGTTAACACGACCAGGCCGAA
Val-BC-PZ_7	CACTCAGTCCAATAACCAGCPGAAATCAGCTATCACGCAGT
Val-BC-PZ_8	CACTCAGTCCAATAACCAGCPCGCGACATCGGAAAACCGCG
Val-BC-PZ_9	CACTCAGTCCAATAACCAGCPTATAACTCCGTCGGGTTTGA
Val-BC-PZ_10	CACTCAGTCCAATAACCAGCPACCAAATAGGCAGCAGTTCT
Val-BC-PZ_11	TATCTTAGACTGCACTCTTTPACGCATAGGGGATTAACTCG
Val-BC-PZ_12	TATCTTAGACTGCACTCTTTPAGTACCGTTCCTTTGCCCAG
Val-BC-PZ_13	TATCTTAGACTGCACTCTTTPGGGGGCTGGCACTCCACAAT
Val-BC-PZ_14	TATCTTAGACTGCACTCTTTPTGTCGAATCACGGCTTCGAA
Val-BC-PZ_15	TATCTTAGACTGCACTCTTTPGATGTGTAGCATACCTCGCG
Val-BC-PZ_16	TATCTTAGACTGCACTCTTTPGTTAACACGACCAGGCCGAA
Val-BC-PZ_17	TATCTTAGACTGCACTCTTTPGAAATCAGCTATCACGCAGT
Val-BC-PZ_18	TATCTTAGACTGCACTCTTTPCGCGACATCGGAAAACCGCG
Val-BC-PZ_19	TATCTTAGACTGCACTCTTTPTATAACTCCGTCGGGTTTGA
Val-BC-PZ_20	TATCTTAGACTGCACTCTTTPACCAAATAGGCAGCAGTTCT
Val-BC-PZ_21	AAAGATTATGTCGGCTGAACPACGCATAGGGGATTAACTCG
Val-BC-PZ_22	AAAGATTATGTCGGCTGAACPAGTACCGTTCCTTTGCCCAG
Val-BC-PZ_23	AAAGATTATGTCGGCTGAACPGGGGGCTGGCACTCCACAAT
Val-BC-PZ_24	AAAGATTATGTCGGCTGAACPTGTCGAATCACGGCTTCGAA
Val-BC-PZ_25	AAAGATTATGTCGGCTGAACPGATGTGTAGCATACCTCGCG
Val-BC-PZ_26	AAAGATTATGTCGGCTGAACPGTTAACACGACCAGGCCGAA
Val-BC-PZ_27	AAAGATTATGTCGGCTGAACPGAAATCAGCTATCACGCAGT
Val-BC-PZ_28	AAAGATTATGTCGGCTGAACPCGCGACATCGGAAAACCGCG
Val-BC-PZ_29	AAAGATTATGTCGGCTGAACPTATAACTCCGTCGGGTTTGA
Val-BC-PZ_30	AAAGATTATGTCGGCTGAACPACCAAATAGGCAGCAGTTCT
Val-BC-PZ_31	CTGTCATGCGCCAACCATGCPACGCATAGGGGATTAACTCG
Val-BC-PZ_32	CTGTCATGCGCCAACCATGCPAGTACCGTTCCTTTGCCCAG
Val-BC-PZ_33	CTGTCATGCGCCAACCATGCPGGGGGCTGGCACTCCACAAT
Val-BC-PZ_34	CTGTCATGCGCCAACCATGCPTGTCGAATCACGGCTTCGAA
Val-BC-PZ_35	CTGTCATGCGCCAACCATGCPGATGTGTAGCATACCTCGCG
Val-BC-PZ_36	CTGTCATGCGCCAACCATGCPGTTAACACGACCAGGCCGAA
Val-BC-PZ_37	CTGTCATGCGCCAACCATGCPGAAATCAGCTATCACGCAGT
Val-BC-PZ_38	CTGTCATGCGCCAACCATGCPCGCGACATCGGAAAACCGCG
Val-BC-PZ_39	CTGTCATGCGCCAACCATGCPTATAACTCCGTCGGGTTTGA
Val-BC-PZ_40	CTGTCATGCGCCAACCATGCPACCAAATAGGCAGCAGTTCT
Val-BC-PZ_41	ATTAACAATAGGTGGATGCGPACGCATAGGGGATTAACTCG
Val-BC-PZ_42	ATTAACAATAGGTGGATGCGPAGTACCGTTCCTTTGCCCAG
Val-BC-PZ_43	ATTAACAATAGGTGGATGCGPGGGGGCTGGCACTCCACAAT
Val-BC-PZ_44	ATTAACAATAGGTGGATGCGPTGTCGAATCACGGCTTCGAA
Val-BC-PZ_45	ATTAACAATAGGTGGATGCGPGATGTGTAGCATACCTCGCG
Val-BC-PZ_46	ATTAACAATAGGTGGATGCGPGTTAACACGACCAGGCCGAA
Val-BC-PZ_47	ATTAACAATAGGTGGATGCGPGAAATCAGCTATCACGCAGT
Val-BC-PZ_48	ATTAACAATAGGTGGATGCGPCGCGACATCGGAAAACCGCG
Val-BC-PZ_49	ATTAACAATAGGTGGATGCGPTATAACTCCGTCGGGTTTGA
Val-BC-PZ_50	ATTAACAATAGGTGGATGCGPACCAAATAGGCAGCAGTTCT
Val-BC-PZ_51	ACACGAATTACCATTTCTAAPACGCATAGGGGATTAACTCG
Val-BC-PZ_52	ACACGAATTACCATTTCTAAPAGTACCGTTCCTTTGCCCAG
Val-BC-PZ_53	ACACGAATTACCATTTCTAAPGGGGGCTGGCACTCCACAAT
Val-BC-PZ_54	ACACGAATTACCATTTCTAAPTGTCGAATCACGGCTTCGAA
Val-BC-PZ_55	ACACGAATTACCATTTCTAAPGATGTGTAGCATACCTCGCG
Val-BC-PZ_56	ACACGAATTACCATTTCTAAPGTTAACACGACCAGGCCGAA
Val-BC-PZ_57	ACACGAATTACCATTTCTAAPGAAATCAGCTATCACGCAGT
Val-BC-PZ_58	ACACGAATTACCATTTCTAAPCGCGACATCGGAAAACCGCG
Val-BC-PZ_59	ACACGAATTACCATTTCTAAPTATAACTCCGTCGGGTTTGA
Val-BC-PZ_60	ACACGAATTACCATTTCTAAPACCAAATAGGCAGCAGTTCT
Val-BC-PZ_61	GTCTCAGAGAGGCCTGTCTTPACGCATAGGGGATTAACTCG
Val-BC-PZ_62	GTCTCAGAGAGGCCTGTCTTPAGTACCGTTCCTTTGCCCAG
Val-BC-PZ_63	GTCTCAGAGAGGCCTGTCTTPGGGGGCTGGCACTCCACAAT
Val-BC-PZ_64	GTCTCAGAGAGGCCTGTCTTPTGTCGAATCACGGCTTCGAA
Val-BC-PZ_65	GTCTCAGAGAGGCCTGTCTTPGATGTGTAGCATACCTCGCG
Val-BC-PZ_66	GTCTCAGAGAGGCCTGTCTTPGTTAACACGACCAGGCCGAA
Val-BC-PZ_67	GTCTCAGAGAGGCCTGTCTTPGAAATCAGCTATCACGCAGT
Val-BC-PZ_68	GTCTCAGAGAGGCCTGTCTTPCGCGACATCGGAAAACCGCG
Val-BC-PZ_69	GTCTCAGAGAGGCCTGTCTTPTATAACTCCGTCGGGTTTGA
Val-BC-PZ_70	GTCTCAGAGAGGCCTGTCTTPACCAAATAGGCAGCAGTTCT
Val-BC-PZ_71	TGTTGATCCGCGCGCGAAAAPACGCATAGGGGATTAACTCG
Val-BC-PZ_72	TGTTGATCCGCGCGCGAAAAPAGTACCGTTCCTTTGCCCAG
Val-BC-PZ_73	TGTTGATCCGCGCGCGAAAAPGGGGGCTGGCACTCCACAAT
Val-BC-PZ_74	TGTTGATCCGCGCGCGAAAAPTGTCGAATCACGGCTTCGAA
Val-BC-PZ_75	TGTTGATCCGCGCGCGAAAAPGATGTGTAGCATACCTCGCG
Val-BC-PZ_76	TGTTGATCCGCGCGCGAAAAPGTTAACACGACCAGGCCGAA
Val-BC-PZ_77	TGTTGATCCGCGCGCGAAAAPGAAATCAGCTATCACGCAGT
Val-BC-PZ_78	TGTTGATCCGCGCGCGAAAAPCGCGACATCGGAAAACCGCG
Val-BC-PZ_79	TGTTGATCCGCGCGCGAAAAPTATAACTCCGTCGGGTTTGA
Val-BC-PZ_80	TGTTGATCCGCGCGCGAAAAPACCAAATAGGCAGCAGTTCT
Val-BC-PZ_81	GTAACCTCAAAACTATTCAAPACGCATAGGGGATTAACTCG
Val-BC-PZ_82	GTAACCTCAAAACTATTCAAPAGTACCGTTCCTTTGCCCAG
Val-BC-PZ_83	GTAACCTCAAAACTATTCAAPGGGGGCTGGCACTCCACAAT
Val-BC-PZ_84	GTAACCTCAAAACTATTCAAPTGTCGAATCACGGCTTCGAA
Val-BC-PZ_85	GTAACCTCAAAACTATTCAAPGATGTGTAGCATACCTCGCG
Val-BC-PZ_86	GTAACCTCAAAACTATTCAAPGTTAACACGACCAGGCCGAA
Val-BC-PZ_87	GTAACCTCAAAACTATTCAAPGAAATCAGCTATCACGCAGT
Val-BC-PZ_88	GTAACCTCAAAACTATTCAAPCGCGACATCGGAAAACCGCG
Val-BC-PZ_89	GTAACCTCAAAACTATTCAAPTATAACTCCGTCGGGTTTGA
Val-BC-PZ_90	GTAACCTCAAAACTATTCAAPACCAAATAGGCAGCAGTTCT
Val-BC-PZ_91	AAATTGTATGCATTTGACCCPACGCATAGGGGATTAACTCG
Val-BC-PZ_92	AAATTGTATGCATTTGACCCPAGTACCGTTCCTTTGCCCAG
Val-BC-PZ_93	AAATTGTATGCATTTGACCCPGGGGGCTGGCACTCCACAAT
Val-BC-PZ_94	AAATTGTATGCATTTGACCCPTGTCGAATCACGGCTTCGAA
Val-BC-PZ_95	AAATTGTATGCATTTGACCCPGATGTGTAGCATACCTCGCG
Val-BC-PZ_96	AAATTGTATGCATTTGACCCPGTTAACACGACCAGGCCGAA
Val-BC-PZ_97	AAATTGTATGCATTTGACCCPGAAATCAGCTATCACGCAGT
Val-BC-PZ_98	AAATTGTATGCATTTGACCCPCGCGACATCGGAAAACCGCG
Val-BC-PZ_99	AAATTGTATGCATTTGACCCPTATAACTCCGTCGGGTTTGA
Val-BC-PZ_100	AAATTGTATGCATTTGACCCPACCAAATAGGCAGCAGTTCT
Val-CD-XtKn_1	CGAGTTAATCCCCTATGCGTXCCGGGTCCGCGTACGGTTTG
Val-CD-XtKn_2	CGAGTTAATCCCCTATGCGTXTTATTTCTTAGATTGCTCGT
Val-CD-XtKn_3	CGAGTTAATCCCCTATGCGTXTGATGCGTACCCAAAACGCT
Val-CD-XtKn_4	CGAGTTAATCCCCTATGCGTXAGCGTTTGTAATCGCACAGA
Val-CD-XtKn_5	CGAGTTAATCCCCTATGCGTXAACGTACACATTTGTATTCA
Val-CD-XtKn_6	CGAGTTAATCCCCTATGCGTXTACTACTCGCCGTTAATGCG
Val-CD-XtKn_7	CGAGTTAATCCCCTATGCGTXCCTAAGTCAGCACATTGCCC
Val-CD-XtKn_8	CGAGTTAATCCCCTATGCGTXTCTAGCTGGGGGGCACTTCT
Val-CD-XtKn_9	CGAGTTAATCCCCTATGCGTXTCAACCATCTAGTAAACTCT
Val-CD-XtKn_10	CGAGTTAATCCCCTATGCGTXTTTTATCCCAGCCTCACCTC
Val-CD-XtKn_11	CTGGGCAAAGGAACGGTACTXCCGGGTCCGCGTACGGTTTG
Val-CD-XtKn_12	CTGGGCAAAGGAACGGTACTXTTATTTCTTAGATTGCTCGT
Val-CD-XtKn_13	CTGGGCAAAGGAACGGTACTXTGATGCGTACCCAAAACGCT
Val-CD-XtKn_14	CTGGGCAAAGGAACGGTACTXAGCGTTTGTAATCGCACAGA
Val-CD-XtKn_15	CTGGGCAAAGGAACGGTACTXAACGTACACATTTGTATTCA
Val-CD-XtKn_16	CTGGGCAAAGGAACGGTACTXTACTACTCGCCGTTAATGCG
Val-CD-XtKn_17	CTGGGCAAAGGAACGGTACTXCCTAAGTCAGCACATTGCCC
Val-CD-XtKn_18	CTGGGCAAAGGAACGGTACTXTCTAGCTGGGGGGCACTTCT
Val-CD-XtKn_19	CTGGGCAAAGGAACGGTACTXTCAACCATCTAGTAAACTCT
Val-CD-XtKn_20	CTGGGCAAAGGAACGGTACTXTTTTATCCCAGCCTCACCTC
Val-CD-XtKn_21	ATTGTGGAGTGCCAGCCCCCXCCGGGTCCGCGTACGGTTTG
Val-CD-XtKn_22	ATTGTGGAGTGCCAGCCCCCXTTATTTCTTAGATTGCTCGT
Val-CD-XtKn_23	ATTGTGGAGTGCCAGCCCCCXTGATGCGTACCCAAAACGCT
Val-CD-XtKn_24	ATTGTGGAGTGCCAGCCCCCXAGCGTTTGTAATCGCACAGA
Val-CD-XtKn_25	ATTGTGGAGTGCCAGCCCCCXAACGTACACATTTGTATTCA
Val-CD-XtKn_26	ATTGTGGAGTGCCAGCCCCCXTACTACTCGCCGTTAATGCG
Val-CD-XtKn_27	ATTGTGGAGTGCCAGCCCCCXCCTAAGTCAGCACATTGCCC
Val-CD-XtKn_28	ATTGTGGAGTGCCAGCCCCCXTCTAGCTGGGGGGCACTTCT
Val-CD-XtKn_29	ATTGTGGAGTGCCAGCCCCCXTCAACCATCTAGTAAACTCT
Val-CD-XtKn_30	ATTGTGGAGTGCCAGCCCCCXTTTTATCCCAGCCTCACCTC
Val-CD-XtKn_31	TTCGAAGCCGTGATTCGACAXCCGGGTCCGCGTACGGTTTG
Val-CD-XtKn_32	TTCGAAGCCGTGATTCGACAXTTATTTCTTAGATTGCTCGT
Val-CD-XtKn_33	TTCGAAGCCGTGATTCGACAXTGATGCGTACCCAAAACGCT
Val-CD-XtKn_34	TTCGAAGCCGTGATTCGACAXAGCGTTTGTAATCGCACAGA
Val-CD-XtKn_35	TTCGAAGCCGTGATTCGACAXAACGTACACATTTGTATTCA
Val-CD-XtKn_36	TTCGAAGCCGTGATTCGACAXTACTACTCGCCGTTAATGCG
Val-CD-XtKn_37	TTCGAAGCCGTGATTCGACAXCCTAAGTCAGCACATTGCCC
Val-CD-XtKn_38	TTCGAAGCCGTGATTCGACAXTCTAGCTGGGGGGCACTTCT
Val-CD-XtKn_39	TTCGAAGCCGTGATTCGACAXTCAACCATCTAGTAAACTCT
Val-CD-XtKn_40	TTCGAAGCCGTGATTCGACAXTTTTATCCCAGCCTCACCTC
Val-CD-XtKn_41	CGCGAGGTATGCTACACATCXCCGGGTCCGCGTACGGTTTG
Val-CD-XtKn_42	CGCGAGGTATGCTACACATCXTTATTTCTTAGATTGCTCGT
Val-CD-XtKn_43	CGCGAGGTATGCTACACATCXTGATGCGTACCCAAAACGCT
Val-CD-XtKn_44	CGCGAGGTATGCTACACATCXAGCGTTTGTAATCGCACAGA
Val-CD-XtKn_45	CGCGAGGTATGCTACACATCXAACGTACACATTTGTATTCA
Val-CD-XtKn_46	CGCGAGGTATGCTACACATCXTACTACTCGCCGTTAATGCG
Val-CD-XtKn_47	CGCGAGGTATGCTACACATCXCCTAAGTCAGCACATTGCCC
Val-CD-XtKn_48	CGCGAGGTATGCTACACATCXTCTAGCTGGGGGGCACTTCT
Val-CD-XtKn_49	CGCGAGGTATGCTACACATCXTCAACCATCTAGTAAACTCT
Val-CD-XtKn_50	CGCGAGGTATGCTACACATCXTTTTATCCCAGCCTCACCTC
Val-CD-XtKn_51	TTCGGCCTGGTCGTGTTAACXCCGGGTCCGCGTACGGTTTG
Val-CD-XtKn_52	TTCGGCCTGGTCGTGTTAACXTTATTTCTTAGATTGCTCGT
Val-CD-XtKn_53	TTCGGCCTGGTCGTGTTAACXTGATGCGTACCCAAAACGCT
Val-CD-XtKn_54	TTCGGCCTGGTCGTGTTAACXAGCGTTTGTAATCGCACAGA
Val-CD-XtKn_55	TTCGGCCTGGTCGTGTTAACXAACGTACACATTTGTATTCA
Val-CD-XtKn_56	TTCGGCCTGGTCGTGTTAACXTACTACTCGCCGTTAATGCG
Val-CD-XtKn_57	TTCGGCCTGGTCGTGTTAACXCCTAAGTCAGCACATTGCCC
Val-CD-XtKn_58	TTCGGCCTGGTCGTGTTAACXTCTAGCTGGGGGGCACTTCT
Val-CD-XtKn_59	TTCGGCCTGGTCGTGTTAACXTCAACCATCTAGTAAACTCT
Val-CD-XtKn_60	TTCGGCCTGGTCGTGTTAACXTTTTATCCCAGCCTCACCTC
Val-CD-XtKn_61	ACTGCGTGATAGCTGATTTCXCCGGGTCCGCGTACGGTTTG
Val-CD-XtKn_62	ACTGCGTGATAGCTGATTTCXTTATTTCTTAGATTGCTCGT
Val-CD-XtKn_63	ACTGCGTGATAGCTGATTTCXTGATGCGTACCCAAAACGCT
Val-CD-XtKn_64	ACTGCGTGATAGCTGATTTCXAGCGTTTGTAATCGCACAGA
Val-CD-XtKn_65	ACTGCGTGATAGCTGATTTCXAACGTACACATTTGTATTCA
Val-CD-XtKn_66	ACTGCGTGATAGCTGATTTCXTACTACTCGCCGTTAATGCG
Val-CD-XtKn_67	ACTGCGTGATAGCTGATTTCXCCTAAGTCAGCACATTGCCC
Val-CD-XtKn_68	ACTGCGTGATAGCTGATTTCXTCTAGCTGGGGGGCACTTCT
Val-CD-XtKn_69	ACTGCGTGATAGCTGATTTCXTCAACCATCTAGTAAACTCT
Val-CD-XtKn_70	ACTGCGTGATAGCTGATTTCXTTTTATCCCAGCCTCACCTC
Val-CD-XtKn_71	CGCGGTTTTCCGATGTCGCGXCCGGGTCCGCGTACGGTTTG
Val-CD-XtKn_72	CGCGGTTTTCCGATGTCGCGXTTATTTCTTAGATTGCTCGT
Val-CD-XtKn_73	CGCGGTTTTCCGATGTCGCGXTGATGCGTACCCAAAACGCT
Val-CD-XtKn_74	CGCGGTTTTCCGATGTCGCGXAGCGTTTGTAATCGCACAGA
Val-CD-XtKn_75	CGCGGTTTTCCGATGTCGCGXAACGTACACATTTGTATTCA
Val-CD-XtKn_76	CGCGGTTTTCCGATGTCGCGXTACTACTCGCCGTTAATGCG
Val-CD-XtKn_77	CGCGGTTTTCCGATGTCGCGXCCTAAGTCAGCACATTGCCC
Val-CD-XtKn_78	CGCGGTTTTCCGATGTCGCGXTCTAGCTGGGGGGCACTTCT
Val-CD-XtKn_79	CGCGGTTTTCCGATGTCGCGXTCAACCATCTAGTAAACTCT
Val-CD-XtKn_80	CGCGGTTTTCCGATGTCGCGXTTTTATCCCAGCCTCACCTC
Val-CD-XtKn_81	TCAAACCCGACGGAGTTATAXCCGGGTCCGCGTACGGTTTG
Val-CD-XtKn_82	TCAAACCCGACGGAGTTATAXTTATTTCTTAGATTGCTCGT
Val-CD-XtKn_83	TCAAACCCGACGGAGTTATAXTGATGCGTACCCAAAACGCT
Val-CD-XtKn_84	TCAAACCCGACGGAGTTATAXAGCGTTTGTAATCGCACAGA
Val-CD-XtKn_85	TCAAACCCGACGGAGTTATAXAACGTACACATTTGTATTCA
Val-CD-XtKn_86	TCAAACCCGACGGAGTTATAXTACTACTCGCCGTTAATGCG
Val-CD-XtKn_87	TCAAACCCGACGGAGTTATAXCCTAAGTCAGCACATTGCCC
Val-CD-XtKn_88	TCAAACCCGACGGAGTTATAXTCTAGCTGGGGGGCACTTCT
Val-CD-XtKn_89	TCAAACCCGACGGAGTTATAXTCAACCATCTAGTAAACTCT
Val-CD-XtKn_90	TCAAACCCGACGGAGTTATAXTTTTATCCCAGCCTCACCTC
Val-CD-XtKn_91	AGAACTGCTGCCTATTTGGTXCCGGGTCCGCGTACGGTTTG
Val-CD-XtKn_92	AGAACTGCTGCCTATTTGGTXTTATTTCTTAGATTGCTCGT
Val-CD-XtKn_93	AGAACTGCTGCCTATTTGGTXTGATGCGTACCCAAAACGCT
Val-CD-XtKn_94	AGAACTGCTGCCTATTTGGTXAGCGTTTGTAATCGCACAGA
Val-CD-XtKn_95	AGAACTGCTGCCTATTTGGTXAACGTACACATTTGTATTCA
Val-CD-XtKn_96	AGAACTGCTGCCTATTTGGTXTACTACTCGCCGTTAATGCG
Val-CD-XtKn_97	AGAACTGCTGCCTATTTGGTXCCTAAGTCAGCACATTGCCC
Val-CD-XtKn_98	AGAACTGCTGCCTATTTGGTXTCTAGCTGGGGGGCACTTCT
Val-CD-XtKn_99	AGAACTGCTGCCTATTTGGTXTCAACCATCTAGTAAACTCT
Val-CD-XtKn_100	AGAACTGCTGCCTATTTGGTXTTTTATCCCAGCCTCACCTC
Val-FA-XtKn_1	CGGTCTGCCGGTTCGAGCACXGAGCAAAGAACGTATACACC
Val-FA-XtKn_2	CGGTCTGCCGGTTCGAGCACXATCATGTCGCAAAGTATACC
Val-FA-XtKn_3	CGGTCTGCCGGTTCGAGCACXCAGAATGACGTAATACCTGA
Val-FA-XtKn_4	CGGTCTGCCGGTTCGAGCACXATGTCAGTCGAAAAGGAGGA
Val-FA-XtKn_5	CGGTCTGCCGGTTCGAGCACXGAGCGTAATGCTGACTATCA
Val-FA-XtKn_6	CGGTCTGCCGGTTCGAGCACXCGGTTGGCGCGTAGAGAATC
Val-FA-XtKn_7	CGGTCTGCCGGTTCGAGCACXCGATACTAGGGGGATCGATG
Val-FA-XtKn_8	CGGTCTGCCGGTTCGAGCACXCATGGTTGAGGAAGCAAAAC
Val-FA-XtKn_9	CGGTCTGCCGGTTCGAGCACXTTCAGTATACCGTGCTAAGT
Val-FA-XtKn_10	CGGTCTGCCGGTTCGAGCACXAATCGCCATAGATGAGGGTA
Val-FA-XtKn_11	GGGGCACTGCCTCCGATGATXGAGCAAAGAACGTATACACC
Val-FA-XtKn_12	GGGGCACTGCCTCCGATGATXATCATGTCGCAAAGTATACC
Val-FA-XtKn_13	GGGGCACTGCCTCCGATGATXCAGAATGACGTAATACCTGA
Val-FA-XtKn_14	GGGGCACTGCCTCCGATGATXATGTCAGTCGAAAAGGAGGA
Val-FA-XtKn_15	GGGGCACTGCCTCCGATGATXGAGCGTAATGCTGACTATCA
Val-FA-XtKn_16	GGGGCACTGCCTCCGATGATXCGGTTGGCGCGTAGAGAATC
Val-FA-XtKn_17	GGGGCACTGCCTCCGATGATXCGATACTAGGGGGATCGATG
Val-FA-XtKn_18	GGGGCACTGCCTCCGATGATXCATGGTTGAGGAAGCAAAAC
Val-FA-XtKn_19	GGGGCACTGCCTCCGATGATXTTCAGTATACCGTGCTAAGT
Val-FA-XtKn_20	GGGGCACTGCCTCCGATGATXAATCGCCATAGATGAGGGTA
Val-FA-XtKn_21	GCTTAGACATCTCGACCTTAXGAGCAAAGAACGTATACACC
Val-FA-XtKn_22	GCTTAGACATCTCGACCTTAXATCATGTCGCAAAGTATACC
Val-FA-XtKn_23	GCTTAGACATCTCGACCTTAXCAGAATGACGTAATACCTGA
Val-FA-XtKn_24	GCTTAGACATCTCGACCTTAXATGTCAGTCGAAAAGGAGGA
Val-FA-XtKn_25	GCTTAGACATCTCGACCTTAXGAGCGTAATGCTGACTATCA
Val-FA-XtKn_26	GCTTAGACATCTCGACCTTAXCGGTTGGCGCGTAGAGAATC
Val-FA-XtKn_27	GCTTAGACATCTCGACCTTAXCGATACTAGGGGGATCGATG
Val-FA-XtKn_28	GCTTAGACATCTCGACCTTAXCATGGTTGAGGAAGCAAAAC
Val-FA-XtKn_29	GCTTAGACATCTCGACCTTAXTTCAGTATACCGTGCTAAGT
Val-FA-XtKn_30	GCTTAGACATCTCGACCTTAXAATCGCCATAGATGAGGGTA
Val-FA-XtKn_31	ACAATTCAGTGGTAGTAGACXGAGCAAAGAACGTATACACC
Val-FA-XtKn_32	ACAATTCAGTGGTAGTAGACXATCATGTCGCAAAGTATACC
Val-FA-XtKn_33	ACAATTCAGTGGTAGTAGACXCAGAATGACGTAATACCTGA
Val-FA-XtKn_34	ACAATTCAGTGGTAGTAGACXATGTCAGTCGAAAAGGAGGA
Val-FA-XtKn_35	ACAATTCAGTGGTAGTAGACXGAGCGTAATGCTGACTATCA
Val-FA-XtKn_36	ACAATTCAGTGGTAGTAGACXCGGTTGGCGCGTAGAGAATC
Val-FA-XtKn_37	ACAATTCAGTGGTAGTAGACXCGATACTAGGGGGATCGATG
Val-FA-XtKn_38	ACAATTCAGTGGTAGTAGACXCATGGTTGAGGAAGCAAAAC
Val-FA-XtKn_39	ACAATTCAGTGGTAGTAGACXTTCAGTATACCGTGCTAAGT
Val-FA-XtKn_40	ACAATTCAGTGGTAGTAGACXAATCGCCATAGATGAGGGTA
Val-FA-XtKn_41	CGTAAATGGGGCAAAGGGAAXGAGCAAAGAACGTATACACC
Val-FA-XtKn_42	CGTAAATGGGGCAAAGGGAAXATCATGTCGCAAAGTATACC
Val-FA-XtKn_43	CGTAAATGGGGCAAAGGGAAXCAGAATGACGTAATACCTGA
Val-FA-XtKn_44	CGTAAATGGGGCAAAGGGAAXATGTCAGTCGAAAAGGAGGA
Val-FA-XtKn_45	CGTAAATGGGGCAAAGGGAAXGAGCGTAATGCTGACTATCA
Val-FA-XtKn_46	CGTAAATGGGGCAAAGGGAAXCGGTTGGCGCGTAGAGAATC
Val-FA-XtKn_47	CGTAAATGGGGCAAAGGGAAXCGATACTAGGGGGATCGATG
Val-FA-XtKn_48	CGTAAATGGGGCAAAGGGAAXCATGGTTGAGGAAGCAAAAC
Val-FA-XtKn_49	CGTAAATGGGGCAAAGGGAAXTTCAGTATACCGTGCTAAGT
Val-FA-XtKn_50	CGTAAATGGGGCAAAGGGAAXAATCGCCATAGATGAGGGTA
Val-FA-XtKn_51	GGCCACGGGAACCTCTGCGGXGAGCAAAGAACGTATACACC
Val-FA-XtKn_52	GGCCACGGGAACCTCTGCGGXATCATGTCGCAAAGTATACC
Val-FA-XtKn_53	GGCCACGGGAACCTCTGCGGXCAGAATGACGTAATACCTGA
Val-FA-XtKn_54	GGCCACGGGAACCTCTGCGGXATGTCAGTCGAAAAGGAGGA
Val-FA-XtKn_55	GGCCACGGGAACCTCTGCGGXGAGCGTAATGCTGACTATCA
Val-FA-XtKn_56	GGCCACGGGAACCTCTGCGGXCGGTTGGCGCGTAGAGAATC
Val-FA-XtKn_57	GGCCACGGGAACCTCTGCGGXCGATACTAGGGGGATCGATG
Val-FA-XtKn_58	GGCCACGGGAACCTCTGCGGXCATGGTTGAGGAAGCAAAAC
Val-FA-XtKn_59	GGCCACGGGAACCTCTGCGGXTTCAGTATACCGTGCTAAGT
Val-FA-XtKn_60	GGCCACGGGAACCTCTGCGGXAATCGCCATAGATGAGGGTA
Val-FA-XtKn_61	AAAATCTTAAGAGCGGGAAGXGAGCAAAGAACGTATACACC
Val-FA-XtKn_62	AAAATCTTAAGAGCGGGAAGXATCATGTCGCAAAGTATACC
Val-FA-XtKn_63	AAAATCTTAAGAGCGGGAAGXCAGAATGACGTAATACCTGA
Val-FA-XtKn_64	AAAATCTTAAGAGCGGGAAGXATGTCAGTCGAAAAGGAGGA
Val-FA-XtKn_65	AAAATCTTAAGAGCGGGAAGXGAGCGTAATGCTGACTATCA
Val-FA-XtKn_66	AAAATCTTAAGAGCGGGAAGXCGGTTGGCGCGTAGAGAATC
Val-FA-XtKn_67	AAAATCTTAAGAGCGGGAAGXCGATACTAGGGGGATCGATG
Val-FA-XtKn_68	AAAATCTTAAGAGCGGGAAGXCATGGTTGAGGAAGCAAAAC
Val-FA-XtKn_69	AAAATCTTAAGAGCGGGAAGXTTCAGTATACCGTGCTAAGT
Val-FA-XtKn_70	AAAATCTTAAGAGCGGGAAGXAATCGCCATAGATGAGGGTA
Val-FA-XtKn_71	ATCAATCGTTCATACCAAGGXGAGCAAAGAACGTATACACC
Val-FA-XtKn_72	ATCAATCGTTCATACCAAGGXATCATGTCGCAAAGTATACC
Val-FA-XtKn_73	ATCAATCGTTCATACCAAGGXCAGAATGACGTAATACCTGA
Val-FA-XtKn_74	ATCAATCGTTCATACCAAGGXATGTCAGTCGAAAAGGAGGA
Val-FA-XtKn_75	ATCAATCGTTCATACCAAGGXGAGCGTAATGCTGACTATCA
Val-FA-XtKn_76	ATCAATCGTTCATACCAAGGXCGGTTGGCGCGTAGAGAATC
Val-FA-XtKn_77	ATCAATCGTTCATACCAAGGXCGATACTAGGGGGATCGATG
Val-FA-XtKn_78	ATCAATCGTTCATACCAAGGXCATGGTTGAGGAAGCAAAAC
Val-FA-XtKn_79	ATCAATCGTTCATACCAAGGXTTCAGTATACCGTGCTAAGT
Val-FA-XtKn_80	ATCAATCGTTCATACCAAGGXAATCGCCATAGATGAGGGTA
Val-FA-XtKn_81	TTCCTCCACAGGCATGGACTXGAGCAAAGAACGTATACACC
Val-FA-XtKn_82	TTCCTCCACAGGCATGGACTXATCATGTCGCAAAGTATACC
Val-FA-XtKn_83	TTCCTCCACAGGCATGGACTXCAGAATGACGTAATACCTGA
Val-FA-XtKn_84	TTCCTCCACAGGCATGGACTXATGTCAGTCGAAAAGGAGGA
Val-FA-XtKn_85	TTCCTCCACAGGCATGGACTXGAGCGTAATGCTGACTATCA
Val-FA-XtKn_86	TTCCTCCACAGGCATGGACTXCGGTTGGCGCGTAGAGAATC
Val-FA-XtKn_87	TTCCTCCACAGGCATGGACTXCGATACTAGGGGGATCGATG
Val-FA-XtKn_88	TTCCTCCACAGGCATGGACTXCATGGTTGAGGAAGCAAAAC
Val-FA-XtKn_89	TTCCTCCACAGGCATGGACTXTTCAGTATACCGTGCTAAGT
Val-FA-XtKn_90	TTCCTCCACAGGCATGGACTXAATCGCCATAGATGAGGGTA
Val-FA-XtKn_91	ACATCGGGGCAAGTATTATTXGAGCAAAGAACGTATACACC
Val-FA-XtKn_92	ACATCGGGGCAAGTATTATTXATCATGTCGCAAAGTATACC
Val-FA-XtKn_93	ACATCGGGGCAAGTATTATTXCAGAATGACGTAATACCTGA
Val-FA-XtKn_94	ACATCGGGGCAAGTATTATTXATGTCAGTCGAAAAGGAGGA
Val-FA-XtKn_95	ACATCGGGGCAAGTATTATTXGAGCGTAATGCTGACTATCA
Val-FA-XtKn_96	ACATCGGGGCAAGTATTATTXCGGTTGGCGCGTAGAGAATC
Val-FA-XtKn_97	ACATCGGGGCAAGTATTATTXCGATACTAGGGGGATCGATG
Val-FA-XtKn_98	ACATCGGGGCAAGTATTATTXCATGGTTGAGGAAGCAAAAC
Val-FA-XtKn_99	ACATCGGGGCAAGTATTATTXTTCAGTATACCGTGCTAAGT
Val-FA-XtKn_100	ACATCGGGGCAAGTATTATTXAATCGCCATAGATGAGGGTA
Val-DE-JV_1	CAAACCGTACGCGGACCCGGJAGATGGTGATTCGAACGATC
Val-DE-JV_2	CAAACCGTACGCGGACCCGGJCCCTGCTGATATCTCCGGAT
Val-DE-JV_3	CAAACCGTACGCGGACCCGGJTGGACCCTTTCCTTTGCAGA
Val-DE-JV_4	CAAACCGTACGCGGACCCGGJAGGTCGCTCAGCGGGGCTAG
Val-DE-JV_5	CAAACCGTACGCGGACCCGGJAAGCGGCGGGCGTAGAGTTC
Val-DE-JV_6	CAAACCGTACGCGGACCCGGJAGCGATTGTCCAACTGTTCG
Val-DE-JV_7	CAAACCGTACGCGGACCCGGJCGGACAGTCCCCTCCCTCAC
Val-DE-JV_8	CAAACCGTACGCGGACCCGGJTATCGTAACGGTCTGGCGTT
Val-DE-JV_9	CAAACCGTACGCGGACCCGGJCTCTAGAGAGGGCTAACAGT
Val-DE-JV_10	CAAACCGTACGCGGACCCGGJGTACAGATACTTCCGACTAA
Val-DE-JV_11	ACGAGCAATCTAAGAAATAAJAGATGGTGATTCGAACGATC
Val-DE-JV_12	ACGAGCAATCTAAGAAATAAJCCCTGCTGATATCTCCGGAT
Val-DE-JV_13	ACGAGCAATCTAAGAAATAAJTGGACCCTTTCCTTTGCAGA
Val-DE-JV_14	ACGAGCAATCTAAGAAATAAJAGGTCGCTCAGCGGGGCTAG
Val-DE-JV_15	ACGAGCAATCTAAGAAATAAJAAGCGGCGGGCGTAGAGTTC
Val-DE-JV_16	ACGAGCAATCTAAGAAATAAJAGCGATTGTCCAACTGTTCG
Val-DE-JV_17	ACGAGCAATCTAAGAAATAAJCGGACAGTCCCCTCCCTCAC
Val-DE-JV_18	ACGAGCAATCTAAGAAATAAJTATCGTAACGGTCTGGCGTT
Val-DE-JV_19	ACGAGCAATCTAAGAAATAAJCTCTAGAGAGGGCTAACAGT
Val-DE-JV_20	ACGAGCAATCTAAGAAATAAJGTACAGATACTTCCGACTAA
Val-DE-JV_21	AGCGTTTTGGGTACGCATCAJAGATGGTGATTCGAACGATC
Val-DE-JV_22	AGCGTTTTGGGTACGCATCAJCCCTGCTGATATCTCCGGAT
Val-DE-JV_23	AGCGTTTTGGGTACGCATCAJTGGACCCTTTCCTTTGCAGA
Val-DE-JV_24	AGCGTTTTGGGTACGCATCAJAGGTCGCTCAGCGGGGCTAG
Val-DE-JV_25	AGCGTTTTGGGTACGCATCAJAAGCGGCGGGCGTAGAGTTC
Val-DE-JV_26	AGCGTTTTGGGTACGCATCAJAGCGATTGTCCAACTGTTCG
Val-DE-JV_27	AGCGTTTTGGGTACGCATCAJCGGACAGTCCCCTCCCTCAC
Val-DE-JV_28	AGCGTTTTGGGTACGCATCAJTATCGTAACGGTCTGGCGTT
Val-DE-JV_29	AGCGTTTTGGGTACGCATCAJCTCTAGAGAGGGCTAACAGT
Val-DE-JV_30	AGCGTTTTGGGTACGCATCAJGTACAGATACTTCCGACTAA
Val-DE-JV_31	TCTGTGCGATTACAAACGCTJAGATGGTGATTCGAACGATC
Val-DE-JV_32	TCTGTGCGATTACAAACGCTJCCCTGCTGATATCTCCGGAT
Val-DE-JV_33	TCTGTGCGATTACAAACGCTJTGGACCCTTTCCTTTGCAGA
Val-DE-JV_34	TCTGTGCGATTACAAACGCTJAGGTCGCTCAGCGGGGCTAG
Val-DE-JV_35	TCTGTGCGATTACAAACGCTJAAGCGGCGGGCGTAGAGTTC
Val-DE-JV_36	TCTGTGCGATTACAAACGCTJAGCGATTGTCCAACTGTTCG
Val-DE-JV_37	TCTGTGCGATTACAAACGCTJCGGACAGTCCCCTCCCTCAC
Val-DE-JV_38	TCTGTGCGATTACAAACGCTJTATCGTAACGGTCTGGCGTT
Val-DE-JV_39	TCTGTGCGATTACAAACGCTJCTCTAGAGAGGGCTAACAGT
Val-DE-JV_40	TCTGTGCGATTACAAACGCTJGTACAGATACTTCCGACTAA
Val-DE-JV_41	TGAATACAAATGTGTACGTTJAGATGGTGATTCGAACGATC
Val-DE-JV_42	TGAATACAAATGTGTACGTTJCCCTGCTGATATCTCCGGAT
Val-DE-JV_43	TGAATACAAATGTGTACGTTJTGGACCCTTTCCTTTGCAGA
Val-DE-JV_44	TGAATACAAATGTGTACGTTJAGGTCGCTCAGCGGGGCTAG
Val-DE-JV_45	TGAATACAAATGTGTACGTTJAAGCGGCGGGCGTAGAGTTC
Val-DE-JV_46	TGAATACAAATGTGTACGTTJAGCGATTGTCCAACTGTTCG
Val-DE-JV_47	TGAATACAAATGTGTACGTTJCGGACAGTCCCCTCCCTCAC
Val-DE-JV_48	TGAATACAAATGTGTACGTTJTATCGTAACGGTCTGGCGTT
Val-DE-JV_49	TGAATACAAATGTGTACGTTJCTCTAGAGAGGGCTAACAGT
Val-DE-JV_50	TGAATACAAATGTGTACGTTJGTACAGATACTTCCGACTAA
Val-DE-JV_51	CGCATTAACGGCGAGTAGTAJAGATGGTGATTCGAACGATC
Val-DE-JV_52	CGCATTAACGGCGAGTAGTAJCCCTGCTGATATCTCCGGAT
Val-DE-JV_53	CGCATTAACGGCGAGTAGTAJTGGACCCTTTCCTTTGCAGA
Val-DE-JV_54	CGCATTAACGGCGAGTAGTAJAGGTCGCTCAGCGGGGCTAG
Val-DE-JV_55	CGCATTAACGGCGAGTAGTAJAAGCGGCGGGCGTAGAGTTC
Val-DE-JV_56	CGCATTAACGGCGAGTAGTAJAGCGATTGTCCAACTGTTCG
Val-DE-JV_57	CGCATTAACGGCGAGTAGTAJCGGACAGTCCCCTCCCTCAC
Val-DE-JV_58	CGCATTAACGGCGAGTAGTAJTATCGTAACGGTCTGGCGTT
Val-DE-JV_59	CGCATTAACGGCGAGTAGTAJCTCTAGAGAGGGCTAACAGT
Val-DE-JV_60	CGCATTAACGGCGAGTAGTAJGTACAGATACTTCCGACTAA
Val-DE-JV_61	GGGCAATGTGCTGACTTAGGJAGATGGTGATTCGAACGATC
Val-DE-JV_62	GGGCAATGTGCTGACTTAGGJCCCTGCTGATATCTCCGGAT
Val-DE-JV_63	GGGCAATGTGCTGACTTAGGJTGGACCCTTTCCTTTGCAGA
Val-DE-JV_64	GGGCAATGTGCTGACTTAGGJAGGTCGCTCAGCGGGGCTAG
Val-DE-JV_65	GGGCAATGTGCTGACTTAGGJAAGCGGCGGGCGTAGAGTTC
Val-DE-JV_66	GGGCAATGTGCTGACTTAGGJAGCGATTGTCCAACTGTTCG
Val-DE-JV_67	GGGCAATGTGCTGACTTAGGJCGGACAGTCCCCTCCCTCAC
Val-DE-JV_68	GGGCAATGTGCTGACTTAGGJTATCGTAACGGTCTGGCGTT
Val-DE-JV_69	GGGCAATGTGCTGACTTAGGJCTCTAGAGAGGGCTAACAGT
Val-DE-JV_70	GGGCAATGTGCTGACTTAGGJGTACAGATACTTCCGACTAA
Val-DE-JV_71	AGAAGTGCCCCCCAGCTAGAJAGATGGTGATTCGAACGATC
Val-DE-JV_72	AGAAGTGCCCCCCAGCTAGAJCCCTGCTGATATCTCCGGAT
Val-DE-JV_73	AGAAGTGCCCCCCAGCTAGAJTGGACCCTTTCCTTTGCAGA
Val-DE-JV_74	AGAAGTGCCCCCCAGCTAGAJAGGTCGCTCAGCGGGGCTAG
Val-DE-JV_75	AGAAGTGCCCCCCAGCTAGAJAAGCGGCGGGCGTAGAGTTC
Val-DE-JV_76	AGAAGTGCCCCCCAGCTAGAJAGCGATTGTCCAACTGTTCG
Val-DE-JV_77	AGAAGTGCCCCCCAGCTAGAJCGGACAGTCCCCTCCCTCAC
Val-DE-JV_78	AGAAGTGCCCCCCAGCTAGAJTATCGTAACGGTCTGGCGTT
Val-DE-JV_79	AGAAGTGCCCCCCAGCTAGAJCTCTAGAGAGGGCTAACAGT
Val-DE-JV_80	AGAAGTGCCCCCCAGCTAGAJGTACAGATACTTCCGACTAA
Val-DE-JV_81	AGAGTTTACTAGATGGTTGAJAGATGGTGATTCGAACGATC
Val-DE-JV_82	AGAGTTTACTAGATGGTTGAJCCCTGCTGATATCTCCGGAT
Val-DE-JV_83	AGAGTTTACTAGATGGTTGAJTGGACCCTTTCCTTTGCAGA
Val-DE-JV_84	AGAGTTTACTAGATGGTTGAJAGGTCGCTCAGCGGGGCTAG
Val-DE-JV_85	AGAGTTTACTAGATGGTTGAJAAGCGGCGGGCGTAGAGTTC
Val-DE-JV_86	AGAGTTTACTAGATGGTTGAJAGCGATTGTCCAACTGTTCG
Val-DE-JV_87	AGAGTTTACTAGATGGTTGAJCGGACAGTCCCCTCCCTCAC
Val-DE-JV_88	AGAGTTTACTAGATGGTTGAJTATCGTAACGGTCTGGCGTT
Val-DE-JV_89	AGAGTTTACTAGATGGTTGAJCTCTAGAGAGGGCTAACAGT
Val-DE-JV_90	AGAGTTTACTAGATGGTTGAJGTACAGATACTTCCGACTAA
Val-DE-JV_91	GAGGTGAGGCTGGGATAAAAJAGATGGTGATTCGAACGATC
Val-DE-JV_92	GAGGTGAGGCTGGGATAAAAJCCCTGCTGATATCTCCGGAT
Val-DE-JV_93	GAGGTGAGGCTGGGATAAAAJTGGACCCTTTCCTTTGCAGA
Val-DE-JV_94	GAGGTGAGGCTGGGATAAAAJAGGTCGCTCAGCGGGGCTAG
Val-DE-JV_95	GAGGTGAGGCTGGGATAAAAJAAGCGGCGGGCGTAGAGTTC
Val-DE-JV_96	GAGGTGAGGCTGGGATAAAAJAGCGATTGTCCAACTGTTCG
Val-DE-JV_97	GAGGTGAGGCTGGGATAAAAJCGGACAGTCCCCTCCCTCAC
Val-DE-JV_98	GAGGTGAGGCTGGGATAAAAJTATCGTAACGGTCTGGCGTT
Val-DE-JV_99	GAGGTGAGGCTGGGATAAAAJCTCTAGAGAGGGCTAACAGT
Val-DE-JV_100	GAGGTGAGGCTGGGATAAAAJGTACAGATACTTCCGACTAA
Val-AC-JV_1	GGTGTATACGTTCTTTGCTCJACGCATAGGGGATTAACTCG
Val-AC-JV_2	GGTGTATACGTTCTTTGCTCJAGTACCGTTCCTTTGCCCAG
Val-AC-JV_3	GGTGTATACGTTCTTTGCTCJGGGGGCTGGCACTCCACAAT
Val-AC-JV_4	GGTGTATACGTTCTTTGCTCJTGTCGAATCACGGCTTCGAA
Val-AC-JV_5	GGTGTATACGTTCTTTGCTCJGATGTGTAGCATACCTCGCG
Val-AC-JV_6	GGTGTATACGTTCTTTGCTCJGTTAACACGACCAGGCCGAA
Val-AC-JV_7	GGTGTATACGTTCTTTGCTCJGAAATCAGCTATCACGCAGT
Val-AC-JV_8	GGTGTATACGTTCTTTGCTCJCGCGACATCGGAAAACCGCG
Val-AC-JV_9	GGTGTATACGTTCTTTGCTCJTATAACTCCGTCGGGTTTGA
Val-AC-JV_10	GGTGTATACGTTCTTTGCTCJACCAAATAGGCAGCAGTTCT
Val-AC-JV_11	GGTATACTTTGCGACATGATJACGCATAGGGGATTAACTCG
Val-AC-JV_12	GGTATACTTTGCGACATGATJAGTACCGTTCCTTTGCCCAG
Val-AC-JV_13	GGTATACTTTGCGACATGATJGGGGGCTGGCACTCCACAAT
Val-AC-JV_14	GGTATACTTTGCGACATGATJTGTCGAATCACGGCTTCGAA
Val-AC-JV_15	GGTATACTTTGCGACATGATJGATGTGTAGCATACCTCGCG
Val-AC-JV_16	GGTATACTTTGCGACATGATJGTTAACACGACCAGGCCGAA
Val-AC-JV_17	GGTATACTTTGCGACATGATJGAAATCAGCTATCACGCAGT
Val-AC-JV_18	GGTATACTTTGCGACATGATJCGCGACATCGGAAAACCGCG
Val-AC-JV_19	GGTATACTTTGCGACATGATJTATAACTCCGTCGGGTTTGA
Val-AC-JV_20	GGTATACTTTGCGACATGATJACCAAATAGGCAGCAGTTCT
Val-AC-JV_21	TCAGGTATTACGTCATTCTGJACGCATAGGGGATTAACTCG
Val-AC-JV_22	TCAGGTATTACGTCATTCTGJAGTACCGTTCCTTTGCCCAG
Val-AC-JV_23	TCAGGTATTACGTCATTCTGJGGGGGCTGGCACTCCACAAT
Val-AC-JV_24	TCAGGTATTACGTCATTCTGJTGTCGAATCACGGCTTCGAA
Val-AC-JV_25	TCAGGTATTACGTCATTCTGJGATGTGTAGCATACCTCGCG
Val-AC-JV_26	TCAGGTATTACGTCATTCTGJGTTAACACGACCAGGCCGAA
Val-AC-JV_27	TCAGGTATTACGTCATTCTGJGAAATCAGCTATCACGCAGT
Val-AC-JV_28	TCAGGTATTACGTCATTCTGJCGCGACATCGGAAAACCGCG
Val-AC-JV_29	TCAGGTATTACGTCATTCTGJTATAACTCCGTCGGGTTTGA
Val-AC-JV_30	TCAGGTATTACGTCATTCTGJACCAAATAGGCAGCAGTTCT
Val-AC-JV_31	TCCTCCTTTTCGACTGACATJACGCATAGGGGATTAACTCG
Val-AC-JV_32	TCCTCCTTTTCGACTGACATJAGTACCGTTCCTTTGCCCAG
Val-AC-JV_33	TCCTCCTTTTCGACTGACATJGGGGGCTGGCACTCCACAAT
Val-AC-JV_34	TCCTCCTTTTCGACTGACATJTGTCGAATCACGGCTTCGAA
Val-AC-JV_35	TCCTCCTTTTCGACTGACATJGATGTGTAGCATACCTCGCG
Val-AC-JV_36	TCCTCCTTTTCGACTGACATJGTTAACACGACCAGGCCGAA
Val-AC-JV_37	TCCTCCTTTTCGACTGACATJGAAATCAGCTATCACGCAGT
Val-AC-JV_38	TCCTCCTTTTCGACTGACATJCGCGACATCGGAAAACCGCG
Val-AC-JV_39	TCCTCCTTTTCGACTGACATJTATAACTCCGTCGGGTTTGA
Val-AC-JV_40	TCCTCCTTTTCGACTGACATJACCAAATAGGCAGCAGTTCT
Val-AC-JV_41	TGATAGTCAGCATTACGCTCJACGCATAGGGGATTAACTCG
Val-AC-JV_42	TGATAGTCAGCATTACGCTCJAGTACCGTTCCTTTGCCCAG
Val-AC-JV_43	TGATAGTCAGCATTACGCTCJGGGGGCTGGCACTCCACAAT
Val-AC-JV_44	TGATAGTCAGCATTACGCTCJTGTCGAATCACGGCTTCGAA
Val-AC-JV_45	TGATAGTCAGCATTACGCTCJGATGTGTAGCATACCTCGCG
Val-AC-JV_46	TGATAGTCAGCATTACGCTCJGTTAACACGACCAGGCCGAA
Val-AC-JV_47	TGATAGTCAGCATTACGCTCJGAAATCAGCTATCACGCAGT
Val-AC-JV_48	TGATAGTCAGCATTACGCTCJCGCGACATCGGAAAACCGCG
Val-AC-JV_49	TGATAGTCAGCATTACGCTCJTATAACTCCGTCGGGTTTGA
Val-AC-JV_50	TGATAGTCAGCATTACGCTCJACCAAATAGGCAGCAGTTCT
Val-AC-JV_51	GATTCTCTACGCGCCAACCGJACGCATAGGGGATTAACTCG
Val-AC-JV_52	GATTCTCTACGCGCCAACCGJAGTACCGTTCCTTTGCCCAG
Val-AC-JV_53	GATTCTCTACGCGCCAACCGJGGGGGCTGGCACTCCACAAT
Val-AC-JV_54	GATTCTCTACGCGCCAACCGJTGTCGAATCACGGCTTCGAA
Val-AC-JV_55	GATTCTCTACGCGCCAACCGJGATGTGTAGCATACCTCGCG
Val-AC-JV_56	GATTCTCTACGCGCCAACCGJGTTAACACGACCAGGCCGAA
Val-AC-JV_57	GATTCTCTACGCGCCAACCGJGAAATCAGCTATCACGCAGT
Val-AC-JV_58	GATTCTCTACGCGCCAACCGJCGCGACATCGGAAAACCGCG
Val-AC-JV_59	GATTCTCTACGCGCCAACCGJTATAACTCCGTCGGGTTTGA
Val-AC-JV_60	GATTCTCTACGCGCCAACCGJACCAAATAGGCAGCAGTTCT
Val-AC-JV_61	CATCGATCCCCCTAGTATCGJACGCATAGGGGATTAACTCG
Val-AC-JV_62	CATCGATCCCCCTAGTATCGJAGTACCGTTCCTTTGCCCAG
Val-AC-JV_63	CATCGATCCCCCTAGTATCGJGGGGGCTGGCACTCCACAAT
Val-AC-JV_64	CATCGATCCCCCTAGTATCGJTGTCGAATCACGGCTTCGAA
Val-AC-JV_65	CATCGATCCCCCTAGTATCGJGATGTGTAGCATACCTCGCG
Val-AC-JV_66	CATCGATCCCCCTAGTATCGJGTTAACACGACCAGGCCGAA
Val-AC-JV_67	CATCGATCCCCCTAGTATCGJGAAATCAGCTATCACGCAGT
Val-AC-JV_68	CATCGATCCCCCTAGTATCGJCGCGACATCGGAAAACCGCG
Val-AC-JV_69	CATCGATCCCCCTAGTATCGJTATAACTCCGTCGGGTTTGA
Val-AC-JV_70	CATCGATCCCCCTAGTATCGJACCAAATAGGCAGCAGTTCT
Val-AC-JV_71	GTTTTGCTTCCTCAACCATGJACGCATAGGGGATTAACTCG
Val-AC-JV_72	GTTTTGCTTCCTCAACCATGJAGTACCGTTCCTTTGCCCAG
Val-AC-JV_73	GTTTTGCTTCCTCAACCATGJGGGGGCTGGCACTCCACAAT
Val-AC-JV_74	GTTTTGCTTCCTCAACCATGJTGTCGAATCACGGCTTCGAA
Val-AC-JV_75	GTTTTGCTTCCTCAACCATGJGATGTGTAGCATACCTCGCG
Val-AC-JV_76	GTTTTGCTTCCTCAACCATGJGTTAACACGACCAGGCCGAA
Val-AC-JV_77	GTTTTGCTTCCTCAACCATGJGAAATCAGCTATCACGCAGT
Val-AC-JV_78	GTTTTGCTTCCTCAACCATGJCGCGACATCGGAAAACCGCG
Val-AC-JV_79	GTTTTGCTTCCTCAACCATGJTATAACTCCGTCGGGTTTGA
Val-AC-JV_80	GTTTTGCTTCCTCAACCATGJACCAAATAGGCAGCAGTTCT
Val-AC-JV_81	ACTTAGCACGGTATACTGAAJACGCATAGGGGATTAACTCG
Val-AC-JV_82	ACTTAGCACGGTATACTGAAJAGTACCGTTCCTTTGCCCAG
Val-AC-JV_83	ACTTAGCACGGTATACTGAAJGGGGGCTGGCACTCCACAAT
Val-AC-JV_84	ACTTAGCACGGTATACTGAAJTGTCGAATCACGGCTTCGAA
Val-AC-JV_85	ACTTAGCACGGTATACTGAAJGATGTGTAGCATACCTCGCG
Val-AC-JV_86	ACTTAGCACGGTATACTGAAJGTTAACACGACCAGGCCGAA
Val-AC-JV_87	ACTTAGCACGGTATACTGAAJGAAATCAGCTATCACGCAGT
Val-AC-JV_88	ACTTAGCACGGTATACTGAAJCGCGACATCGGAAAACCGCG
Val-AC-JV_89	ACTTAGCACGGTATACTGAAJTATAACTCCGTCGGGTTTGA
Val-AC-JV_90	ACTTAGCACGGTATACTGAAJACCAAATAGGCAGCAGTTCT
Val-AC-JV_91	TACCCTCATCTATGGCGATTJACGCATAGGGGATTAACTCG
Val-AC-JV_92	TACCCTCATCTATGGCGATTJAGTACCGTTCCTTTGCCCAG
Val-AC-JV_93	TACCCTCATCTATGGCGATTJGGGGGCTGGCACTCCACAAT
Val-AC-JV_94	TACCCTCATCTATGGCGATTJTGTCGAATCACGGCTTCGAA
Val-AC-JV_95	TACCCTCATCTATGGCGATTJGATGTGTAGCATACCTCGCG
Val-AC-JV_96	TACCCTCATCTATGGCGATTJGTTAACACGACCAGGCCGAA
Val-AC-JV_97	TACCCTCATCTATGGCGATTJGAAATCAGCTATCACGCAGT
Val-AC-JV_98	TACCCTCATCTATGGCGATTJCGCGACATCGGAAAACCGCG
Val-AC-JV_99	TACCCTCATCTATGGCGATTJTATAACTCCGTCGGGTTTGA
Val-AC-JV_100	TACCCTCATCTATGGCGATTJACCAAATAGGCAGCAGTTCT
