# Supplementary material for: Enzymatic synthesis and nanopore sequencing of 12-letter supernumerary DNA
Source: Nat Commun. 2023 Oct 26;14:6820. doi: 10.1038/s41467-023-42406-z (PMC10603101; doi:10.1038/s41467-023-42406-z)
Supplement: Supplementary file 7 — Source Data [file 41467_2023_42406_MOESM7_ESM.xlsx]

## Sheet: Figure 2b
A	m/z = 332.0754		T	m/z = 323.0639		G	m/z = 348.0704		C	m/z = 308.0642		B	m/z = 348.0704		Sn	m/z = 322.0799		Sc	m/z = 322.0799		P	m/z = 348.0704		Z	m/z = 352.0540		Xt	m/z = 349.0544		Kn	m/z = 351.0700		J	m/z = 348.0704		V	m/z = 352.0540
time	KF+Exo+HP		time	KF+Exo+HP		time	KF+Exo+HP		time	KF+Exo+HP		time	KF+Exo+HP		time	KF+Exo+HP		time	KF+Exo+HP		time	KF+Exo+HP		time	KF+Exo+HP		time	KF+Exo+HP		time	KF+Exo+HP		time	KF+Exo+HP		time	KF+Exo+HP
2.004	0		2	247.654		2	0		2	0		2.002	132799		2.005	0		2.001	0		2.002	1.15096e+06		2.003	0		2.003	0		2.002	0		2.004	297759		2.002	0
2.009	0		2.005	0		2.005	0		2.005	0		2.007	132799		2.01	0		2.006	0		2.007	1.15096e+06		2.008	0		2.008	0		2.008	0		2.01	297759		2.007	0
2.015	0		2.011	0		2.011	0		2.011	0		2.013	132799		2.016	0		2.012	0		2.013	1.15096e+06		2.014	0		2.014	0		2.013	226.482		2.015	297759		2.013	0
2.02	0		2.016	0		2.016	0		2.016	0		2.019	132799		2.021	0		2.017	0		2.019	1.15096e+06		2.019	0		2.019	0		2.019	0		2.021	297759		2.018	0
2.026	0		2.022	0		2.022	0		2.022	0		2.024	132799		2.027	0		2.023	0		2.024	1.15096e+06		2.025	0		2.025	0		2.024	0		2.026	297759		2.024	0
2.031	0		2.027	0		2.027	0		2.027	0		2.03	132799		2.033	0		2.028	0		2.03	1.15096e+06		2.03	0		2.03	0		2.03	0		2.032	297759		2.029	0
2.037	0		2.033	0		2.033	0		2.033	0		2.035	132799		2.038	0		2.034	0		2.035	1.15096e+06		2.036	0		2.036	0		2.035	0		2.037	297759		2.035	0
2.042	0		2.038	0		2.038	0		2.038	0		2.041	132799		2.044	0		2.039	0		2.041	1.15127e+06		2.041	0		2.041	0		2.041	669.072		2.043	297759		2.04	0
2.048	0		2.044	0		2.044	0		2.044	0		2.046	132799		2.049	0		2.045	0		2.046	1.15096e+06		2.047	0		2.047	0		2.046	0		2.048	298055		2.046	0
2.053	375.221		2.05	0		2.05	0		2.049	0		2.052	132799		2.055	0		2.05	0		2.052	1.15096e+06		2.053	0		2.053	0		2.052	0		2.054	297759		2.051	0
2.059	0		2.055	0		2.055	0		2.055	0		2.057	132799		2.06	0		2.056	0		2.057	1.15096e+06		2.058	0		2.058	0		2.057	0		2.059	297759		2.057	0
2.065	0		2.061	0		2.061	0		2.061	0		2.063	132799		2.066	0		2.062	0		2.063	1.15096e+06		2.064	0		2.064	0		2.063	0		2.065	297759		2.063	0
2.07	0		2.066	0		2.066	0		2.066	0		2.068	132799		2.071	0		2.067	0		2.068	1.15096e+06		2.069	0		2.069	0		2.069	0		2.07	297759		2.068	0
2.076	0		2.072	0		2.072	0		2.072	0		2.074	132799		2.077	0		2.073	0		2.074	1.15096e+06		2.075	0		2.075	0		2.074	473.445		2.076	297759		2.074	0
2.081	406.274		2.077	0		2.077	0		2.077	0		2.08	132799		2.082	0		2.078	0		2.08	1.15096e+06		2.08	0		2.08	0		2.08	324.004		2.082	297759		2.079	0
2.087	0		2.083	0		2.083	0		2.083	0		2.085	132799		2.088	0		2.084	0		2.085	1.15096e+06		2.086	0		2.086	0		2.085	0		2.087	297759		2.085	0
2.092	0		2.088	0		2.088	0		2.088	0		2.091	132799		2.094	0		2.089	0		2.091	1.15096e+06		2.091	0		2.091	0		2.091	0		2.093	297759		2.09	0
2.098	0		2.094	0		2.094	0		2.094	0		2.096	132799		2.099	0		2.095	512.201		2.096	1.15096e+06		2.097	0		2.097	0		2.096	0		2.098	297759		2.096	0
2.103	0		2.099	0		2.099	0		2.099	0		2.102	132799		2.105	0		2.1	0		2.102	1.15096e+06		2.102	0		2.102	0		2.102	0		2.104	297759		2.101	0
2.109	0		2.105	0		2.105	0		2.105	0		2.107	132799		2.11	0		2.106	0		2.107	1.15096e+06		2.108	0		2.108	0		2.107	0		2.109	297759		2.107	0
2.114	0		2.111	0		2.11	0		2.11	0		2.113	132799		2.116	0		2.111	0		2.113	1.15096e+06		2.114	0		2.114	0		2.113	0		2.115	297759		2.112	0
2.12	0		2.116	0		2.116	0		2.116	0		2.118	132799		2.121	0		2.117	0		2.118	1.15096e+06		2.119	0		2.119	0		2.118	0		2.12	297759		2.118	0
2.125	0		2.122	0		2.122	0		2.121	0		2.124	132799		2.127	0		2.123	0		2.124	1.15096e+06		2.125	0		2.125	0		2.124	0		2.126	297759		2.124	0
2.131	0		2.127	0		2.127	234.4		2.127	0		2.129	132799		2.132	0		2.128	0		2.129	1.15096e+06		2.13	0		2.13	0		2.129	0		2.131	297759		2.129	0
2.137	0		2.133	0		2.133	0		2.133	0		2.135	132799		2.138	0		2.134	271.835		2.135	1.15096e+06		2.136	0		2.136	0		2.135	0		2.137	297759		2.135	0
2.142	0		2.138	0		2.138	277.667		2.138	0		2.14	132799		2.143	0		2.139	0		2.14	1.15096e+06		2.141	0		2.141	0		2.141	0		2.143	297759		2.14	0
2.148	0		2.144	0		2.144	0		2.144	0		2.146	132799		2.149	0		2.145	0		2.146	1.15096e+06		2.147	0		2.147	0		2.146	0		2.148	297759		2.146	0
2.153	0		2.149	0		2.149	0		2.149	0		2.152	132799		2.154	0		2.15	0		2.152	1.15096e+06		2.152	0		2.152	0		2.152	0		2.154	297759		2.151	0
2.159	0		2.155	0		2.155	0		2.155	0		2.157	132799		2.16	0		2.156	0		2.157	1.15096e+06		2.158	0		2.158	0		2.157	0		2.159	298081		2.157	0
2.164	0		2.16	0		2.16	0		2.16	0		2.163	132799		2.166	0		2.161	0		2.163	1.15096e+06		2.163	0		2.163	0		2.163	0		2.165	297759		2.162	0
2.17	0		2.166	0		2.166	352.28		2.166	0		2.168	132799		2.171	0		2.167	0		2.168	1.15096e+06		2.169	0		2.169	0		2.168	0		2.17	298198		2.168	0
2.175	0		2.171	0		2.171	0		2.171	0		2.174	133112		2.177	0		2.172	0		2.174	1.15096e+06		2.174	0		2.174	0		2.174	268.189		2.176	298278		2.173	0
2.181	0		2.177	0		2.177	0		2.177	0		2.179	132799		2.182	0		2.178	0		2.179	1.15096e+06		2.18	0		2.18	0		2.179	0		2.181	297759		2.179	202.49
2.186	0		2.183	0		2.183	0		2.182	0		2.185	132799		2.188	0		2.183	0		2.185	1.15096e+06		2.186	0		2.186	0		2.185	0		2.187	297759		2.184	0
2.192	0		2.188	426.917		2.188	0		2.188	0		2.19	132799		2.193	0		2.189	0		2.19	1.15096e+06		2.191	0		2.191	0		2.19	0		2.192	297759		2.19	0
2.198	0		2.194	0		2.194	0		2.194	0		2.196	132799		2.199	0		2.195	0		2.196	1.15096e+06		2.197	0		2.197	0		2.196	0		2.198	297759		2.196	0
2.203	0		2.199	0		2.199	0		2.199	0		2.201	132799		2.204	0		2.2	0		2.201	1.15096e+06		2.202	0		2.202	0		2.202	0		2.203	297759		2.201	0
2.209	0		2.205	0		2.205	0		2.205	0		2.207	132799		2.21	0		2.206	0		2.207	1.15096e+06		2.208	0		2.208	0		2.207	305.12		2.209	297759		2.207	0
2.214	0		2.21	0		2.21	0		2.21	0		2.213	132799		2.215	0		2.211	0		2.213	1.15096e+06		2.213	0		2.213	0		2.213	0		2.215	298426		2.212	259.001
2.22	0		2.216	0		2.216	0		2.216	0		2.218	133075		2.221	0		2.217	255.721		2.218	1.15096e+06		2.219	0		2.219	0		2.218	0		2.22	297759		2.218	0
2.225	0		2.221	0		2.221	0		2.221	0		2.224	132799		2.227	0		2.222	0		2.224	1.15096e+06		2.224	0		2.224	0		2.224	326.551		2.226	297759		2.223	0
2.231	0		2.227	0		2.227	0		2.227	0		2.229	132799		2.232	0		2.228	0		2.229	1.15096e+06		2.23	0		2.23	0		2.229	0		2.231	297759		2.229	0
2.236	0		2.232	0		2.232	517.409		2.232	0		2.235	132799		2.238	0		2.233	0		2.235	1.15096e+06		2.235	0		2.235	0		2.235	320.184		2.237	298458		2.234	0
2.242	982.864		2.238	0		2.238	388.646		2.238	0		2.24	132799		2.243	0		2.239	0		2.24	1.15096e+06		2.241	0		2.241	0		2.24	0		2.242	298777		2.24	0
2.247	0		2.244	0		2.243	0		2.243	0		2.246	132799		2.249	0		2.244	0		2.246	1.15096e+06		2.247	0		2.247	0		2.246	0		2.248	297759		2.245	0
2.253	789.247		2.249	0		2.249	0		2.249	0		2.251	132799		2.254	0		2.25	0		2.251	1.15096e+06		2.252	0		2.252	0		2.251	0		2.253	297759		2.251	0
2.258	0		2.255	0		2.255	0		2.254	0		2.257	132799		2.26	0		2.256	0		2.257	1.15096e+06		2.258	0		2.258	0		2.257	0		2.259	297759		2.257	0
2.264	414.076		2.26	0		2.26	0		2.26	0		2.262	132799		2.265	0		2.261	0		2.262	1.15096e+06		2.263	0		2.263	0		2.262	0		2.264	297759		2.262	0
2.27	0		2.266	0		2.266	0		2.266	0		2.268	132799		2.271	0		2.267	0		2.268	1.15096e+06		2.269	0		2.269	0		2.268	0		2.27	297759		2.268	0
2.275	0		2.271	0		2.271	0		2.271	0		2.273	132799		2.276	0		2.272	0		2.273	1.15096e+06		2.274	0		2.274	0		2.274	0		2.276	297759		2.273	0
2.281	0		2.277	0		2.277	0		2.277	0		2.279	132799		2.282	0		2.278	0		2.279	1.15096e+06		2.28	0		2.28	0		2.279	0		2.281	298450		2.279	0
2.286	798.036		2.282	0		2.282	0		2.282	0		2.285	132799		2.287	0		2.283	0		2.285	1.15096e+06		2.285	0		2.285	0		2.285	0		2.287	298300		2.284	0
2.292	0		2.288	0		2.288	0		2.288	0		2.29	132799		2.293	0		2.289	0		2.29	1.15096e+06		2.291	0		2.291	0		2.29	0		2.292	298324		2.29	0
2.297	601.259		2.293	0		2.293	600.681		2.293	0		2.296	132799		2.299	0		2.294	0		2.296	1.15096e+06		2.296	0		2.296	0		2.296	0		2.298	298642		2.295	0
2.303	0		2.299	0		2.299	0		2.299	0		2.301	132799		2.304	0		2.3	0		2.301	1.15096e+06		2.302	0		2.302	0		2.301	0		2.303	297759		2.301	0
2.308	0		2.305	0		2.304	0		2.304	0		2.307	132799		2.31	0		2.305	0		2.307	1.15096e+06		2.307	0		2.307	0		2.307	0		2.309	298764		2.306	0
2.314	0		2.31	0		2.31	0		2.31	0		2.312	132799		2.315	0		2.311	0		2.312	1.15148e+06		2.313	0		2.313	0		2.312	0		2.314	297759		2.312	0
2.319	0		2.316	0		2.316	0		2.315	254.017		2.318	132799		2.321	0		2.316	0		2.318	1.15096e+06		2.319	0		2.319	205.02		2.318	0		2.32	297759		2.318	0
2.325	0		2.321	0		2.321	0		2.321	0		2.323	132799		2.326	0		2.322	0		2.323	1.15096e+06		2.324	0		2.324	0		2.323	335.001		2.325	298497		2.323	0
2.331	0		2.327	0		2.327	0		2.327	0		2.329	132799		2.332	0		2.328	0		2.329	1.15096e+06		2.33	0		2.33	0		2.329	0		2.331	298432		2.329	0
2.336	748.074		2.332	0		2.332	0		2.332	0		2.334	132799		2.337	0		2.333	0		2.334	1.15096e+06		2.335	0		2.335	277.045		2.335	643.646		2.336	298606		2.334	0
2.342	0		2.338	0		2.338	0		2.338	0		2.34	132799		2.343	0		2.339	0		2.34	1.15096e+06		2.341	0		2.341	0		2.34	0		2.342	297759		2.34	0
2.347	0		2.343	0		2.343	545.613		2.343	0		2.346	132799		2.348	0		2.344	0		2.346	1.15096e+06		2.346	0		2.346	0		2.346	0		2.348	298417		2.345	0
2.353	0		2.349	0		2.349	0		2.349	0		2.351	132799		2.354	0		2.35	0		2.351	1.15096e+06		2.352	0		2.352	0		2.351	0		2.353	297759		2.351	0
2.358	0		2.354	0		2.354	0		2.354	0		2.357	132799		2.36	0		2.355	0		2.357	1.15096e+06		2.357	0		2.357	0		2.357	0		2.359	298446		2.356	0
2.364	0		2.36	0		2.36	0		2.36	0		2.362	132799		2.365	0		2.361	0		2.362	1.15096e+06		2.363	0		2.363	0		2.362	0		2.364	298724		2.362	0
2.369	0		2.365	0		2.365	0		2.365	0		2.368	132799		2.371	0		2.366	0		2.368	1.15096e+06		2.368	0		2.368	0		2.368	0		2.37	297759		2.367	0
2.375	573.246		2.371	0		2.371	689.25		2.371	0		2.373	132799		2.376	0		2.372	0		2.373	1.15096e+06		2.374	0		2.374	0		2.373	527.613		2.375	297759		2.373	0
2.38	0		2.377	0		2.376	0		2.376	0		2.379	132799		2.382	0		2.377	0		2.379	1.15096e+06		2.38	0		2.38	0		2.379	431.294		2.381	297759		2.378	0
2.386	890.72		2.382	0		2.382	0		2.382	0		2.384	132799		2.387	0		2.383	0		2.384	1.15096e+06		2.385	0		2.385	0		2.384	306.13		2.386	298656		2.384	0
2.391	0		2.388	0		2.388	646.321		2.388	0		2.39	132799		2.393	0		2.389	0		2.39	1.15096e+06		2.391	0		2.391	0		2.39	0		2.392	298251		2.39	0
2.397	0		2.393	0		2.393	0		2.393	0		2.395	132799		2.398	0		2.394	0		2.395	1.15096e+06		2.396	0		2.396	0		2.395	0		2.397	297759		2.395	0
2.403	912.014		2.399	0		2.399	0		2.399	0		2.401	132799		2.404	0		2.4	0		2.401	1.15096e+06		2.402	0		2.402	0		2.401	0		2.403	298497		2.401	0
2.408	0		2.404	0		2.404	0		2.404	0		2.406	132799		2.409	0		2.405	0		2.406	1.15096e+06		2.407	0		2.407	0		2.407	892.945		2.409	298849		2.406	0
2.414	0		2.41	274.208		2.41	599.792		2.41	0		2.412	132799		2.415	0		2.411	0		2.412	1.15096e+06		2.413	0		2.413	0		2.412	851.156		2.414	298617		2.412	0
2.419	0		2.415	0		2.415	0		2.415	0		2.418	132799		2.42	0		2.416	0		2.418	1.15096e+06		2.418	0		2.418	0		2.418	1029.39		2.42	298751		2.417	0
2.425	0		2.421	208.202		2.421	0		2.421	0		2.423	132799		2.426	0		2.422	0		2.423	1.15096e+06		2.424	0		2.424	0		2.423	0		2.425	298560		2.423	0
2.43	0		2.426	0		2.426	0		2.426	0		2.429	132799		2.432	0		2.427	0		2.429	1.15096e+06		2.429	0		2.429	222.704		2.429	1936.99		2.431	298719		2.428	0
2.436	0		2.432	0		2.432	0		2.432	0		2.434	132799		2.437	0		2.433	0		2.434	1.15096e+06		2.435	0		2.435	0		2.434	0		2.436	298615		2.434	0
2.441	0		2.438	0		2.437	0		2.437	0		2.44	132799		2.443	0		2.438	0		2.44	1.15096e+06		2.44	0		2.44	0		2.44	3093.79		2.442	298225		2.439	0
2.447	1182.29		2.443	0		2.443	0		2.443	0		2.445	132799		2.448	0		2.444	0		2.445	1.15096e+06		2.446	0		2.446	0		2.445	2551.49		2.447	298596		2.445	0
2.452	0		2.449	0		2.449	612.784		2.448	0		2.451	132799		2.454	0		2.449	0		2.451	1.15096e+06		2.452	0		2.452	0		2.451	3783.45		2.453	298308		2.451	0
2.458	942.934		2.454	0		2.454	0		2.454	0		2.456	132799		2.459	0		2.455	0		2.456	1.15096e+06		2.457	0		2.457	0		2.456	4484.1		2.458	298595		2.456	0
2.464	1102.92		2.46	0		2.46	536.025		2.46	0		2.462	132799		2.465	0		2.461	0		2.462	1.15096e+06		2.463	0		2.463	216.592		2.462	4866.59		2.464	297759		2.462	0
2.469	789.909		2.465	0		2.465	902.45		2.465	0		2.467	132799		2.47	0		2.466	0		2.467	1.15096e+06		2.468	0		2.468	0		2.468	5320.61		2.469	297759		2.467	0
2.475	0		2.471	0		2.471	0		2.471	0		2.473	132799		2.476	0		2.472	0		2.473	1.15096e+06		2.474	0		2.474	0		2.473	6817.65		2.475	298455		2.473	0
2.48	0		2.476	0		2.476	0		2.476	0		2.479	132799		2.481	0		2.477	0		2.479	1.15096e+06		2.479	0		2.479	0		2.479	6201.02		2.481	298565		2.478	0
2.486	839.611		2.482	0		2.482	710.72		2.482	0		2.484	132799		2.487	0		2.483	0		2.484	1.15096e+06		2.485	0		2.485	0		2.484	7856.65		2.486	297759		2.484	0
2.491	0		2.487	0		2.487	689.752		2.487	0		2.49	132799		2.493	0		2.488	0		2.49	1.15096e+06		2.49	0		2.49	0		2.49	8943.74		2.492	297759		2.489	0
2.497	1260		2.493	0		2.493	0		2.493	0		2.495	133116		2.498	0		2.494	0		2.495	1.15096e+06		2.496	0		2.496	0		2.495	8894.89		2.497	297759		2.495	0
2.502	0		2.498	0		2.498	519.042		2.498	516.804		2.501	132799		2.504	0		2.499	0		2.501	1.15096e+06		2.501	0		2.501	0		2.501	10220		2.503	297759		2.5	0
2.508	0		2.504	0		2.504	0		2.504	715.377		2.506	132799		2.509	0		2.505	0		2.506	1.15096e+06		2.507	0		2.507	0		2.506	10684.1		2.508	298767		2.506	0
2.513	0		2.51	0		2.509	0		2.509	0		2.512	132799		2.515	0		2.51	0		2.512	1.15096e+06		2.513	0		2.513	0		2.512	10259.3		2.514	297759		2.511	0
2.519	0		2.515	0		2.515	0		2.515	368.657		2.517	132799		2.52	0		2.516	0		2.517	1.15096e+06		2.518	0		2.518	0		2.517	10711.7		2.519	297759		2.517	0
2.524	0		2.521	0		2.521	0		2.521	0		2.523	132799		2.526	0		2.522	0		2.523	1.15096e+06		2.524	0		2.524	0		2.523	10443.6		2.525	297759		2.523	0
2.53	0		2.526	0		2.526	0		2.526	0		2.528	132799		2.531	0		2.527	0		2.528	1.15096e+06		2.529	0		2.529	0		2.528	10853.8		2.53	297759		2.528	0
2.536	0		2.532	0		2.532	0		2.532	0		2.534	132799		2.537	0		2.533	0		2.534	1.15096e+06		2.535	0		2.535	0		2.534	11687.2		2.536	298484		2.534	0
2.541	0		2.537	0		2.537	588.414		2.537	0		2.539	133485		2.542	0		2.538	0		2.539	1.15096e+06		2.54	0		2.54	0		2.54	12717.7		2.542	297759		2.539	0
2.547	0		2.543	0		2.543	0		2.543	0		2.545	132799		2.548	0		2.544	0		2.545	1.15096e+06		2.546	0		2.546	0		2.545	12976.4		2.547	297759		2.545	0
2.552	0		2.548	0		2.548	0		2.548	0		2.551	132799		2.553	0		2.549	0		2.551	1.15096e+06		2.551	0		2.551	0		2.551	12907.7		2.553	297759		2.55	0
2.558	0		2.554	0		2.554	0		2.554	0		2.556	132799		2.559	0		2.555	0		2.556	1.15096e+06		2.557	0		2.557	0		2.556	13209.2		2.558	297759		2.556	0
2.563	0		2.559	0		2.559	0		2.559	0		2.562	132799		2.565	0		2.56	0		2.562	1.15096e+06		2.562	0		2.562	0		2.562	14602.7		2.564	297759		2.561	0
2.569	0		2.565	0		2.565	661.667		2.565	0		2.567	132799		2.57	0		2.566	0		2.567	1.15096e+06		2.568	0		2.568	0		2.567	18660.4		2.569	297759		2.567	0
2.574	0		2.571	0		2.57	0		2.57	0		2.573	133676		2.576	0		2.571	0		2.573	1.15096e+06		2.573	0		2.573	0		2.573	17982.8		2.575	297759		2.572	0
2.58	0		2.576	0		2.576	604.658		2.576	361.489		2.578	132799		2.581	0		2.577	0		2.578	1.15096e+06		2.579	0		2.579	0		2.578	18483.7		2.58	297759		2.578	0
2.585	0		2.582	0		2.582	720.715		2.581	0		2.584	133618		2.587	0		2.582	0		2.584	1.15096e+06		2.585	0		2.585	0		2.584	20724.7		2.586	298497		2.584	0
2.591	0		2.587	0		2.587	1407.81		2.587	0		2.589	132799		2.592	0		2.588	0		2.589	1.15096e+06		2.59	0		2.59	0		2.589	22473.1		2.591	298474		2.589	0
2.597	0		2.593	0		2.593	0		2.593	572.045		2.595	132799		2.598	0		2.594	0		2.595	1.15096e+06		2.596	0		2.596	0		2.595	22436.1		2.597	297759		2.595	0
2.602	0		2.598	0		2.598	614.349		2.598	0		2.6	134291		2.603	0		2.599	0		2.6	1.15096e+06		2.601	0		2.601	0		2.601	24816.3		2.602	298418		2.6	0
2.608	0		2.604	0		2.604	0		2.604	1029.93		2.606	132799		2.609	0		2.605	0		2.606	1.15096e+06		2.607	0		2.607	0		2.606	26644.1		2.608	298346		2.606	0
2.613	0		2.609	0		2.609	1530.36		2.609	0		2.612	132799		2.614	0		2.61	0		2.612	1.15096e+06		2.612	0		2.612	380.419		2.612	27698.2		2.614	297759		2.611	0
2.619	0		2.615	0		2.615	0		2.615	0		2.617	132799		2.62	0		2.616	0		2.617	1.15096e+06		2.618	0		2.618	0		2.617	28049.7		2.619	298575		2.617	0
2.624	0		2.62	0		2.62	0		2.62	0		2.623	132799		2.626	0		2.621	0		2.623	1.15096e+06		2.623	0		2.623	436.571		2.623	31938.9		2.625	299282		2.622	0
2.63	0		2.626	0		2.626	1149.31		2.626	0		2.628	132799		2.631	0		2.627	0		2.628	1.15096e+06		2.629	0		2.629	0		2.628	29796.2		2.63	298738		2.628	0
2.635	0		2.631	0		2.631	1622.05		2.631	0		2.634	132799		2.637	0		2.632	0		2.634	1.15096e+06		2.634	0		2.634	0		2.634	32389.5		2.636	298892		2.633	0
2.641	0		2.637	0		2.637	1320.95		2.637	0		2.639	132799		2.642	0		2.638	0		2.639	1.15096e+06		2.64	0		2.64	0		2.639	33372.2		2.641	298700		2.639	0
2.646	0		2.643	0		2.642	1484.95		2.642	0		2.645	132799		2.648	0		2.643	0		2.645	1.15096e+06		2.646	0		2.646	0		2.645	34280.8		2.647	298637		2.644	0
2.652	0		2.648	0		2.648	0		2.648	0		2.65	132799		2.653	0		2.649	0		2.65	1.15096e+06		2.651	0		2.651	0		2.65	35944.7		2.652	298744		2.65	0
2.657	0		2.654	0		2.654	815.843		2.654	0		2.656	132799		2.659	0		2.655	0		2.656	1.15096e+06		2.657	0		2.657	323.379		2.656	34974.8		2.658	299089		2.656	0
2.663	0		2.659	0		2.659	1132.31		2.659	0		2.661	132799		2.664	0		2.66	0		2.661	1.15096e+06		2.662	0		2.662	0		2.661	36983.6		2.663	299161		2.661	0
2.669	0		2.665	0		2.665	0		2.665	0		2.667	132799		2.67	0		2.666	0		2.667	1.15096e+06		2.668	0		2.668	0		2.667	38112.9		2.669	299021		2.667	0
2.674	0		2.67	0		2.67	1074.55		2.67	0		2.672	132799		2.675	0		2.671	0		2.672	1.15096e+06		2.673	0		2.673	0		2.673	39159.4		2.675	298994		2.672	0
2.68	0		2.676	0		2.676	875.162		2.676	464.995		2.678	137238		2.681	0		2.677	0		2.678	1.15096e+06		2.679	0		2.679	331.547		2.678	44823.2		2.68	298545		2.678	0
2.685	0		2.681	0		2.681	1061.79		2.681	364.389		2.684	132799		2.686	0		2.682	0		2.684	1.15096e+06		2.684	0		2.684	0		2.684	44746.3		2.686	298863		2.683	0
2.691	417.406		2.687	0		2.687	689.432		2.687	0		2.689	132799		2.692	0		2.688	0		2.689	1.15096e+06		2.69	0		2.69	0		2.689	50092.1		2.691	299078		2.689	0
2.696	0		2.692	0		2.692	999.161		2.692	0		2.695	136846		2.698	0		2.693	0		2.695	1.15383e+06		2.695	0		2.695	331.931		2.695	50026.2		2.697	299168		2.694	0
2.702	0		2.698	0		2.698	0		2.698	0		2.7	132799		2.703	0		2.699	0		2.7	1.15096e+06		2.701	0		2.701	0		2.7	49073.6		2.702	298838		2.7	0
2.707	0		2.704	0		2.703	1066.52		2.703	0		2.706	132799		2.709	0		2.704	0		2.706	1.15096e+06		2.706	0		2.707	0		2.706	51650.4		2.708	298607		2.705	0
2.713	437.152		2.709	0		2.709	1024.23		2.709	0		2.711	136076		2.714	0		2.71	0		2.711	1.15096e+06		2.712	0		2.712	404.786		2.711	53199.7		2.713	297759		2.711	0
2.718	0		2.715	0		2.715	1352.08		2.714	571.468		2.717	132799		2.72	0		2.715	0		2.717	1.15096e+06		2.718	0		2.718	0		2.717	56807.1		2.719	298789		2.717	0
2.724	0		2.72	0		2.72	799.514		2.72	0		2.722	132799		2.725	0		2.721	0		2.722	1.15096e+06		2.723	0		2.723	0		2.722	54741.9		2.724	297759		2.722	0
2.73	0		2.726	0		2.726	1152.04		2.726	0		2.728	132799		2.731	0		2.727	0		2.728	1.15096e+06		2.729	0		2.729	0		2.728	57012.2		2.73	298569		2.728	0
2.735	0		2.731	0		2.731	813.331		2.731	0		2.733	132799		2.736	0		2.732	0		2.733	1.15096e+06		2.734	0		2.734	0		2.734	58039.2		2.736	298742		2.733	0
2.741	0		2.737	0		2.737	840.925		2.737	647.99		2.739	132799		2.742	0		2.738	0		2.739	1.15318e+06		2.74	0		2.74	0		2.739	58334.3		2.741	298870		2.739	0
2.746	0		2.742	0		2.742	0		2.742	0		2.745	132799		2.747	0		2.743	0		2.745	1.15096e+06		2.745	0		2.745	0		2.745	58542.5		2.747	297759		2.744	0
2.752	0		2.748	0		2.748	0		2.748	0		2.75	132799		2.753	0		2.749	0		2.75	1.15096e+06		2.751	0		2.751	0		2.75	61094		2.752	298840		2.75	287.445
2.757	0		2.753	0		2.753	989.719		2.753	0		2.756	132799		2.759	0		2.754	0		2.756	1.15096e+06		2.756	0		2.756	0		2.756	61103.4		2.758	298578		2.755	0
2.763	0		2.759	0		2.759	595.753		2.759	0		2.761	132799		2.764	0		2.76	0		2.761	1.15096e+06		2.762	0		2.762	477.922		2.761	58337.8		2.763	298466		2.761	0
2.768	0		2.764	0		2.764	0		2.764	458.456		2.767	132799		2.77	0		2.765	0		2.767	1.15096e+06		2.767	0		2.767	0		2.767	57393.6		2.769	298559		2.766	0
2.774	0		2.77	0		2.77	0		2.77	0		2.772	134601		2.775	0		2.771	0		2.772	1.15289e+06		2.773	0		2.773	0		2.772	57925.1		2.774	298905		2.772	0
2.779	0		2.776	0		2.775	517.841		2.775	0		2.778	134803		2.781	0		2.776	0		2.778	1.15096e+06		2.779	0		2.779	0		2.778	58884.8		2.78	298828		2.777	0
2.785	309.005		2.781	0		2.781	693.555		2.781	0		2.783	135112		2.786	0		2.782	0		2.783	1.15263e+06		2.784	0		2.784	0		2.783	56984.5		2.785	298629		2.783	447.196
2.79	0		2.787	0		2.787	1102.91		2.787	0		2.789	134125		2.792	0		2.788	0		2.789	1.15096e+06		2.79	0		2.79	247.471		2.789	59151.6		2.791	298276		2.789	0
2.796	0		2.792	0		2.792	0		2.792	0		2.794	132799		2.797	0		2.793	0		2.794	1.15096e+06		2.795	0		2.795	323.818		2.795	57608.4		2.796	299127		2.794	948.26
2.802	0		2.798	0		2.798	0		2.798	0		2.8	134168		2.803	0		2.799	0		2.8	1.15096e+06		2.801	0		2.801	0		2.8	55066.5		2.802	298937		2.8	1296.62
2.807	0		2.803	0		2.803	0		2.803	0		2.805	134457		2.808	0		2.804	0		2.805	1.15096e+06		2.806	0		2.806	276.96		2.806	56112.5		2.808	297759		2.805	1279.47
2.813	0		2.809	381.778		2.809	0		2.809	0		2.811	134141		2.814	0		2.81	0		2.811	1.15096e+06		2.812	0		2.812	0		2.811	55657		2.813	298936		2.811	1755.98
2.818	0		2.814	0		2.814	729.868		2.814	0		2.817	134006		2.819	0		2.815	0		2.817	1.15096e+06		2.817	0		2.817	0		2.817	55542.8		2.819	298831		2.816	2479.21
2.824	0		2.82	0		2.82	0		2.82	0		2.822	132799		2.825	0		2.821	0		2.822	1.15096e+06		2.823	0		2.823	0		2.822	56715		2.824	298644		2.822	1968.69
2.829	0		2.825	0		2.825	0		2.825	0		2.828	134497		2.831	0		2.826	0		2.828	1.15215e+06		2.828	0		2.828	0		2.828	54389		2.83	298961		2.827	3172.49
2.835	0		2.831	0		2.831	0		2.831	0		2.833	132799		2.836	0		2.832	0		2.833	1.15214e+06		2.834	0		2.834	0		2.833	58967.2		2.835	298645		2.833	3872.29
2.84	0		2.837	289.039		2.836	0		2.836	0		2.839	133679		2.842	0		2.837	0		2.839	1.15187e+06		2.839	0		2.84	261.457		2.839	54545.4		2.841	298376		2.838	4726.53
2.846	394.203		2.842	454.964		2.842	485.875		2.842	0		2.844	132799		2.847	0		2.843	0		2.844	1.15228e+06		2.845	0		2.845	0		2.844	52149.4		2.846	298271		2.844	4199.54
2.851	0		2.848	0		2.848	0		2.847	0		2.85	132799		2.853	0		2.848	0		2.85	1.152e+06		2.851	0		2.851	0		2.85	47827		2.852	298592		2.85	5476.94
2.857	0		2.853	1006.23		2.853	649.351		2.853	0		2.855	133461		2.858	0		2.854	0		2.855	1.15096e+06		2.856	0		2.856	294.485		2.856	50613.6		2.857	298355		2.855	5532.49
2.863	0		2.859	566.178		2.859	0		2.859	0		2.861	133618		2.864	0		2.86	0		2.861	1.15096e+06		2.862	0		2.862	0		2.861	45959		2.863	298687		2.861	6747.07
2.868	0		2.864	1192.82		2.864	648.662		2.864	0		2.866	134320		2.869	0		2.865	0		2.866	1.15096e+06		2.867	0		2.867	0		2.867	44715.5		2.869	298799		2.866	8021.63
2.874	0		2.87	1428		2.87	0		2.87	0		2.872	133483		2.875	0		2.871	0		2.872	1.15096e+06		2.873	0		2.873	0		2.872	45166.9		2.874	298467		2.872	7947.12
2.879	0		2.875	1046.45		2.875	347.735		2.875	0		2.878	133791		2.88	0		2.876	0		2.878	1.15096e+06		2.878	0		2.878	0		2.878	44110.6		2.88	298525		2.877	9142.14
2.885	0		2.881	2213.28		2.881	0		2.881	765.089		2.883	133906		2.886	0		2.882	0		2.883	1.15096e+06		2.884	0		2.884	0		2.883	44320.1		2.885	298733		2.883	7560.54
2.89	0		2.886	1599.91		2.886	0		2.886	0		2.889	134178		2.892	0		2.887	0		2.889	1.15096e+06		2.889	0		2.889	0		2.889	44359.4		2.891	298413		2.888	7757.32
2.896	0		2.892	2802.66		2.892	0		2.892	0		2.894	133494		2.897	0		2.893	0		2.894	1.15096e+06		2.895	0		2.895	0		2.894	43761.8		2.896	298439		2.894	9101.42
2.901	0		2.897	2638		2.897	0		2.897	0		2.9	133622		2.903	0		2.898	0		2.9	1.15162e+06		2.9	0		2.9	0		2.9	41396.6		2.902	298742		2.899	8674.39
2.907	0		2.903	2843.98		2.903	0		2.903	0		2.905	132799		2.908	0		2.904	0		2.905	1.15096e+06		2.906	0		2.906	0		2.905	38998.4		2.907	298718		2.905	9113.29
2.912	0		2.909	3169.84		2.908	0		2.908	0		2.911	133928		2.914	0		2.909	0		2.911	1.15179e+06		2.912	0		2.912	266.414		2.911	41055.8		2.913	298622		2.91	9422.66
2.918	0		2.914	4285.84		2.914	492.556		2.914	0		2.916	133891		2.919	0		2.915	0		2.916	1.15152e+06		2.917	0		2.917	0		2.916	39380.9		2.918	298319		2.916	10956.1
2.923	0		2.92	5160.44		2.92	0		2.92	0		2.922	133676		2.925	0		2.921	0		2.922	1.15096e+06		2.923	0		2.923	469.125		2.922	37837.3		2.924	297759		2.922	10857.5
2.929	0		2.925	6199.25		2.925	0		2.925	0		2.927	133734		2.93	0		2.926	0		2.927	1.15175e+06		2.928	0		2.928	0		2.928	35859.4		2.929	298400		2.927	11482.8
2.935	0		2.931	6474.07		2.931	382.342		2.931	0		2.933	132799		2.936	0		2.932	0		2.933	1.15096e+06		2.934	1.06297		2.934	0		2.933	36466.7		2.935	298406		2.933	12163.4
2.94	0		2.936	8237.77		2.936	470.001		2.936	0		2.938	133803		2.941	0		2.937	0		2.938	1.15096e+06		2.939	0		2.939	0		2.939	31612.1		2.941	298429		2.938	12539.8
2.946	0		2.942	8033.3		2.942	0		2.942	0		2.944	132799		2.947	0		2.943	0		2.944	1.15096e+06		2.945	0		2.945	0		2.944	31770.1		2.946	298422		2.944	13755.2
2.951	881.342		2.947	10098.5		2.947	0		2.947	0		2.95	132799		2.952	0		2.948	0		2.95	1.15096e+06		2.95	0		2.95	277.941		2.95	31138.5		2.952	298297		2.949	11214.6
2.957	0		2.953	10732.8		2.953	0		2.953	0		2.955	133911		2.958	0		2.954	0		2.955	1.15196e+06		2.956	0		2.956	0		2.955	33646.9		2.957	298620		2.955	13144.6
2.962	0		2.958	9757.95		2.958	0		2.958	870.913		2.961	134182		2.964	0		2.959	0		2.961	1.15096e+06		2.961	1.5541		2.961	0		2.961	31649.8		2.963	298441		2.96	12945.5
2.968	1995.79		2.964	11270.2		2.964	0		2.964	0		2.966	133870		2.969	0		2.965	0		2.966	1.15096e+06		2.967	0.709283		2.967	603.144		2.966	29382.3		2.968	298429		2.966	12618.6
2.973	3521.17		2.97	11307.3		2.969	381.698		2.969	0		2.972	133807		2.975	0		2.97	0		2.972	1.15096e+06		2.973	0		2.973	709.729		2.972	29560.7		2.974	298497		2.971	12691.4
2.979	5328.99		2.975	12985.7		2.975	506.207		2.975	0		2.977	132799		2.98	0		2.976	0		2.977	1.15156e+06		2.978	0		2.978	883.651		2.977	30881.7		2.979	298249		2.977	13435.2
2.984	0		2.981	12162.8		2.981	0		2.98	0		2.983	132799		2.986	0		2.981	0		2.983	1.15197e+06		2.984	2.07757		2.984	1009.38		2.983	25539.3		2.985	298483		2.983	13964.8
2.99	7608.92		2.986	12694.4		2.986	0		2.986	0		2.988	134203		2.991	0		2.987	0		2.988	1.15096e+06		2.989	2.78683		2.989	1689.06		2.989	25911.9		2.99	298416		2.988	13919
2.996	10419.8		2.992	14877.3		2.992	0		2.992	0		2.994	132799		2.997	0		2.993	0		2.994	1.15096e+06		2.995	0		2.995	1882.19		2.994	26150.8		2.996	298662		2.994	14019.5
3.001	15425.9		2.997	14642.2		2.997	771.418		2.997	0		2.999	134610		3.002	0		2.998	0		2.999	1.15096e+06		3	3.90488		3	2863.1		3	26490.3		3.002	297759		2.999	13631.6
3.007	18818.8		3.003	13865.1		3.003	0		3.003	0		3.005	134807		3.008	0		3.004	0		3.005	1.15096e+06		3.006	5.01415		3.006	2784.32		3.005	23844.9		3.007	298452		3.005	12954
3.012	25286.2		3.008	14114.2		3.008	808.766		3.008	0		3.011	134087		3.013	0		3.009	0		3.011	1.15096e+06		3.011	7.61838		3.011	3219.01		3.011	23470.8		3.013	298501		3.01	12574.7
3.018	32764.1		3.014	13768.4		3.014	344.164		3.014	0		3.016	132799		3.019	0		3.015	0		3.016	1.15096e+06		3.017	10.4676		3.017	4438.77		3.016	23362.4		3.018	298598		3.016	13907.3
3.023	45595.5		3.019	14182.8		3.019	0		3.019	0		3.022	132799		3.025	0		3.02	0		3.022	1.15096e+06		3.022	14.4477		3.022	4814.51		3.022	23403.1		3.024	297759		3.021	12863
3.029	62835.6		3.025	14177.7		3.025	0		3.025	0		3.027	132799		3.03	0		3.026	0		3.027	1.15096e+06		3.028	15.0952		3.028	6139.74		3.027	21519.1		3.029	298774		3.027	13486.7
3.034	80094.5		3.03	14272.1		3.03	1030.42		3.03	0		3.033	132799		3.036	0		3.031	0		3.033	1.15096e+06		3.033	23.1096		3.034	6986.5		3.033	22338.9		3.035	298608		3.032	11986.6
3.04	103135		3.036	13381.5		3.036	675.565		3.036	0		3.038	134521		3.041	0		3.037	0		3.038	1.15096e+06		3.039	20.8713		3.039	8267.01		3.038	23163.9		3.04	298341		3.038	10468.6
3.045	123783		3.042	13260.9		3.041	0		3.041	0		3.044	134876		3.047	0		3.042	549.026		3.044	1.15096e+06		3.045	32.1431		3.045	9902.55		3.044	20454.9		3.046	298507		3.043	10893.9
3.051	160733		3.047	13981.3		3.047	642.001		3.047	0		3.049	132799		3.052	0		3.048	526.157		3.049	1.15096e+06		3.05	34.8486		3.05	12948.6		3.049	19423.1		3.051	298847		3.049	11922.1
3.057	191627		3.053	13623.2		3.053	723.014		3.053	0		3.055	134219		3.058	0		3.054	663.961		3.055	1.15096e+06		3.056	38.7502		3.056	16182.3		3.055	19176.2		3.057	298576		3.055	11098.8
3.062	230066		3.058	12075.2		3.058	417.114		3.058	0		3.06	134748		3.063	0		3.059	0		3.06	1.15096e+06		3.061	49.8141		3.061	18804.7		3.061	18595		3.062	299181		3.06	11430.1
3.068	280889		3.064	12881.6		3.064	0		3.064	0		3.066	135001		3.069	0		3.065	0		3.066	1.15096e+06		3.067	51.5741		3.067	23675.9		3.066	18349.6		3.068	298784		3.066	10681.9
3.073	326543		3.069	12325.8		3.069	835.35		3.069	0		3.071	132799		3.074	0		3.07	1286.23		3.071	1.15096e+06		3.072	64.1936		3.072	25249.4		3.072	15996.9		3.074	298424		3.071	9580.72
3.079	391528		3.075	11990.4		3.075	862.256		3.075	0		3.077	135531		3.08	0		3.076	0		3.077	1.15096e+06		3.078	65.9837		3.078	28186.5		3.077	17326.4		3.079	298790		3.077	9262.43
3.084	444824		3.08	12063.5		3.08	838.475		3.08	0		3.083	132799		3.085	0		3.081	1721.16		3.083	1.15096e+06		3.083	73.8847		3.083	30278.3		3.083	18209.6		3.085	298821		3.082	10647
3.09	503459		3.086	11666.3		3.086	633.184		3.086	0		3.088	132799		3.091	0		3.087	2220.07		3.088	1.15096e+06		3.089	80.8428		3.089	32915.5		3.088	15607.9		3.09	298387		3.088	10038.4
3.095	570769		3.091	11858.4		3.091	872.091		3.091	0		3.094	132799		3.097	0		3.092	0		3.094	1.15096e+06		3.094	88.261		3.094	34061.4		3.094	17599.7		3.096	298829		3.093	9314.12
3.101	636445		3.097	11147.3		3.097	447.001		3.097	1105.14		3.099	132799		3.102	0		3.098	4058.92		3.099	1.15096e+06		3.1	91.7669		3.1	39180.4		3.099	16369.5		3.101	298831		3.099	8905.65
3.106	675199		3.103	11720.6		3.102	0		3.102	0		3.105	135553		3.108	0		3.103	4842.19		3.105	1.15096e+06		3.106	92.2755		3.106	40943.3		3.105	13077.4		3.107	297759		3.104	9254.1
3.112	740847		3.108	12548.8		3.108	0		3.108	0		3.11	136043		3.113	0		3.109	6755.53		3.11	1.15096e+06		3.111	95.3176		3.111	42309.7		3.11	14788.8		3.112	299007		3.11	8553.15
3.117	801447		3.114	10627.7		3.114	729.922		3.113	0		3.116	132799		3.119	0		3.114	8154.74		3.116	1.15096e+06		3.117	91.6733		3.117	45185.4		3.116	15122.7		3.118	298935		3.116	8639.29
3.123	826974		3.119	9476.24		3.119	1064.73		3.119	0		3.121	135866		3.124	0		3.12	10585.6		3.121	1.15096e+06		3.122	91.9895		3.122	47800.9		3.122	15144.7		3.123	298857		3.121	8314.64
3.129	873856		3.125	9710.42		3.125	0		3.125	0		3.127	135770		3.13	0		3.126	13393.4		3.127	1.15096e+06		3.128	100		3.128	48214.2		3.127	14282.3		3.129	299130		3.127	8697.34
3.134	914135		3.13	10029.8		3.13	818.914		3.13	0		3.132	136497		3.135	0		3.131	15368.4		3.132	1.15096e+06		3.133	95.11		3.133	50392.9		3.133	11697.6		3.135	299575		3.132	8369.12
3.14	955349		3.136	9881.54		3.136	1298.45		3.136	0		3.138	137574		3.141	0		3.137	21894.9		3.138	1.15583e+06		3.139	94.8274		3.139	48714.5		3.138	13725.6		3.14	298971		3.138	8338.08
3.145	978053		3.141	9817.2		3.141	598.556		3.141	0		3.144	136918		3.146	0		3.142	27919		3.144	1.15809e+06		3.144	89.2258		3.144	48230		3.144	13897.8		3.146	299710		3.143	7522.39
3.151	1.00682e+06		3.147	8930.13		3.147	0		3.147	0		3.149	137524		3.152	0		3.148	35474.8		3.149	1.16308e+06		3.15	84.7711		3.15	50560.1		3.149	12659.9		3.151	297759		3.149	7534.46
3.156	1025926		3.152	10041.9		3.152	795.922		3.152	0		3.155	138259		3.158	0		3.153	42848.1		3.155	1.16363e+06		3.155	82.0813		3.155	50835.4		3.155	11678.8		3.157	299121		3.154	8455.81
3.162	1.03379e+06		3.158	9539.72		3.158	1056.23		3.158	609.385		3.16	138596		3.163	0		3.159	53253.6		3.16	1.17048e+06		3.161	78.0015		3.161	48449.1		3.16	11793.7		3.162	299293		3.16	8908.56
3.167	1.04229e+06		3.163	7875.29		3.163	512.735		3.163	0		3.166	138725		3.169	0		3.164	65296.1		3.166	1.17646e+06		3.166	76.5792		3.167	47293.2		3.166	13247.1		3.168	299193		3.165	7540.67
3.173	1.05855e+06		3.169	8631.79		3.169	789.941		3.169	0		3.171	139019		3.174	0.257204		3.17	84242.9		3.171	1.17981e+06		3.172	71.5792		3.172	46635.3		3.171	12732.7		3.173	298978		3.171	8080.17
3.178	1.08372e+06		3.175	8197.14		3.175	877.835		3.174	0		3.177	139169		3.18	0		3.175	103514		3.177	1.19302e+06		3.178	69.3834		3.178	48522.7		3.177	11736.6		3.179	299407		3.177	7539.6
3.184	1095449		3.18	8098.67		3.18	0		3.18	0		3.182	139316		3.185	0.354068		3.181	130332		3.182	1.20362e+06		3.183	65.9246		3.183	54214.1		3.182	11873		3.184	299541		3.182	7087.33
3.19	1.08399e+06		3.186	7577.58		3.186	885.004		3.186	0		3.188	138599		3.191	0		3.187	154742		3.188	1.22051e+06		3.189	62.6011		3.189	45884		3.188	12366.7		3.19	299219		3.188	6832.37
3.195	1.07006e+06		3.191	6989.57		3.191	1222.3		3.191	0		3.193	138541		3.196	0		3.192	191205		3.193	1.24352e+06		3.194	66.6635		3.194	49581.3		3.194	10943.8		3.195	300138		3.193	8528.22
3.201	1.08137e+06		3.197	8070.67		3.197	1679.4		3.197	0		3.199	138990		3.202	0		3.198	226255		3.199	1.26967e+06		3.2	61.1197		3.2	48856.1		3.199	10515.3		3.201	299250		3.199	6537.43
3.206	1.09975e+06		3.202	7085.27		3.202	903.08		3.202	0		3.204	139439		3.207	1.49425		3.203	261869		3.204	1.295e+06		3.205	63.4304		3.205	46602.9		3.205	11314.8		3.207	299463		3.204	6495.34
3.212	1.05848e+06		3.208	6338.51		3.208	1244.59		3.208	792.37		3.21	139615		3.213	1.13011		3.209	302734		3.21	1.34332e+06		3.211	55.6399		3.211	44259.7		3.21	11019		3.212	299441		3.21	6247.62
3.217	1.06187e+06		3.213	5416.93		3.213	844.49		3.213	0		3.216	139638		3.218	1.82784		3.214	331804		3.216	1.37941e+06		3.216	49.8513		3.216	44125.4		3.216	9823.19		3.218	299514		3.215	6572.06
3.223	1.05305e+06		3.219	5974.56		3.219	0		3.219	1820.11		3.221	139751		3.224	2.7177		3.22	386730		3.221	1.41356e+06		3.222	58.0603		3.222	45757.9		3.221	9709.44		3.223	299516		3.221	7099.38
3.228	1.041e+06		3.224	6551.83		3.224	1298.98		3.224	0		3.227	139250		3.23	4.24369		3.225	435185		3.227	1.48058e+06		3.227	55.2214		3.227	43143.2		3.227	9416.28		3.229	299908		3.226	6370.03
3.234	1.02901e+06		3.23	6401.19		3.23	1320.58		3.23	0		3.232	139729		3.235	5.22958		3.231	486679		3.232	1.54721e+06		3.233	51.7004		3.233	38476		3.232	8995.48		3.234	299345		3.232	5819.58
3.239	1.01711e+06		3.236	5343.89		3.235	1209.18		3.235	0		3.238	139431		3.241	6.32045		3.236	522190		3.238	1.61198e+06		3.239	49.7423		3.239	38672.4		3.238	11483.7		3.24	299461		3.237	5794.88
3.245	1.01782e+06		3.241	5163.75		3.241	1597.7		3.241	3252.76		3.243	138543		3.246	7.9493		3.242	552023		3.243	1.68567e+06		3.244	43.8924		3.244	39296.5		3.243	8139.38		3.245	299439		3.243	6160.71
3.25	990199		3.247	4048.34		3.247	1632.92		3.246	3915.41		3.249	138679		3.252	9.21673		3.247	592478		3.249	1.73886e+06		3.25	45.0492		3.25	36680.4		3.249	10151.2		3.251	299900		3.249	5202.24
3.256	983064		3.252	4372.74		3.252	2236.98		3.252	0		3.254	139190		3.257	12.2263		3.253	612120		3.254	1.79642e+06		3.255	38.7853		3.255	36628.6		3.255	9386.65		3.256	299987		3.254	6322.31
3.262	971266		3.258	4749.45		3.258	2806.21		3.258	5523.81		3.26	139224		3.263	17.3368		3.259	633946		3.26	1.84115e+06		3.261	36.8649		3.261	36270.2		3.26	8959.92		3.262	300237		3.26	5323.18
3.267	955414		3.263	4499.28		3.263	2881.68		3.263	0		3.265	132799		3.268	22.0051		3.264	672429		3.265	1.88861e+06		3.266	37.9414		3.266	34585.8		3.266	9054.76		3.268	299941		3.265	5600.78
3.273	924918		3.269	3542.98		3.269	2897.11		3.269	8952.07		3.271	138788		3.274	25.0207		3.27	689652		3.271	1.90266e+06		3.272	31.6126		3.272	34817.7		3.271	8075		3.273	299395		3.271	6287.41
3.278	921531		3.274	4277.52		3.274	2795.23		3.274	10675.7		3.277	138327		3.279	28.9876		3.275	696347		3.277	1.91506e+06		3.277	29.648		3.277	31864.5		3.277	8287.63		3.279	300765		3.276	4799.12
3.284	893885		3.28	5061.89		3.28	4349.93		3.28	12998.2		3.282	132799		3.285	37.8477		3.281	730607		3.282	1.91611e+06		3.283	33.2178		3.283	31153.4		3.282	8703.76		3.284	300543		3.282	4409.11
3.289	875180		3.285	3849.19		3.285	4003.13		3.285	13873.7		3.288	132799		3.291	43.5087		3.286	732075		3.288	1.91827e+06		3.288	33.0321		3.288	31901		3.288	8978.75		3.29	300403		3.287	4866.52
3.295	840535		3.291	4287.23		3.291	4855.76		3.291	16550.4		3.293	132799		3.296	49.3519		3.292	725408		3.293	1.91698e+06		3.294	27.2896		3.294	30072.3		3.293	7972.74		3.295	300094		3.293	5345.62
3.3	833106		3.296	4104.77		3.296	5877.44		3.296	20190.1		3.299	137458		3.302	55.0084		3.297	728848		3.299	1.88901e+06		3.299	30.5704		3.3	28678.9		3.299	6846.77		3.301	301689		3.298	4860.9
3.306	818582		3.302	3416.9		3.302	5698.08		3.302	17813.5		3.304	132799		3.307	62.1148		3.303	722029		3.304	1.858e+06		3.305	26.6199		3.305	31780.4		3.304	9150.77		3.306	301270		3.304	4221.56
3.311	800483		3.308	3291.34		3.308	5686.07		3.307	19105.3		3.31	132799		3.313	69.5522		3.308	728270		3.31	1.83636e+06		3.311	22.2034		3.311	27648.7		3.31	8086.68		3.312	300449		3.31	4599.65
3.317	791023		3.313	2748.74		3.313	7276.81		3.313	22478.7		3.315	132799		3.318	74.4019		3.314	723490		3.315	1.80255e+06		3.316	25.1121		3.316	25614.4		3.315	7913.63		3.317	300593		3.315	4843.82
3.323	769712		3.319	3439.11		3.319	7180.51		3.319	25518		3.321	132799		3.324	80.2713		3.32	714575		3.321	1.78122e+06		3.322	21.8458		3.322	24437.8		3.321	8334.25		3.323	301036		3.321	4221.01
3.328	748870		3.324	2627.88		3.324	7515.58		3.324	25498.3		3.326	132799		3.329	84.6983		3.325	723947		3.326	1.75502e+06		3.327	21.3239		3.327	24716.1		3.327	7804.61		3.328	301098		3.326	4429.74
3.334	732867		3.33	3060.76		3.33	8040.94		3.33	24935.7		3.332	132799		3.335	88.3548		3.331	703733		3.332	1.7286e+06		3.333	24.484		3.333	23430.8		3.332	7605.37		3.334	302102		3.332	3364.6
3.339	724387		3.335	2380.45		3.335	8962.65		3.335	27288.2		3.338	132799		3.34	92.7533		3.336	719578		3.338	1.69824e+06		3.338	22.5171		3.338	22097.7		3.338	9099.99		3.34	301975		3.337	4137.41
3.345	680383		3.341	2974.54		3.341	8117.46		3.341	30763.6		3.343	132799		3.346	93.9313		3.342	675953		3.343	1.66604e+06		3.344	20.036		3.344	22919.9		3.343	8590.38		3.345	301665		3.343	3477.41
3.35	666500		3.346	3097.83		3.346	8482.86		3.346	32008.1		3.349	132799		3.352	95.0244		3.347	664539		3.349	1.66479e+06		3.349	19.7208		3.349	22788.7		3.349	6609.5		3.351	301534		3.348	4262.86
3.356	657262		3.352	2937		3.352	8611.36		3.352	31504.3		3.354	132799		3.357	92.6696		3.353	659814		3.354	1.64148e+06		3.355	17.0859		3.355	20256.8		3.354	7242.02		3.356	301953		3.354	4164.95
3.361	633510		3.357	3269.55		3.357	8577.71		3.357	31208.7		3.36	132799		3.363	97.9609		3.358	655032		3.36	1.62014e+06		3.36	18.2579		3.36	19116.6		3.36	6785.14		3.362	302663		3.359	4608.91
3.367	622364		3.363	2284.49		3.363	8812.69		3.363	32663.7		3.365	132799		3.368	100		3.364	631748		3.365	1.61725e+06		3.366	14.3921		3.366	18691.2		3.365	6766.81		3.367	301365		3.365	3988.51
3.372	613701		3.369	3042		3.368	8413.39		3.368	31854.3		3.371	132799		3.374	92.4715		3.369	622002		3.371	1.58203e+06		3.372	17.9764		3.372	20833.5		3.371	7844.31		3.373	302432		3.37	4071.19
3.378	580677		3.374	2323.11		3.374	10064		3.374	31533.6		3.376	132799		3.379	90.2526		3.375	588868		3.376	1.56661e+06		3.377	16.3376		3.377	16270.1		3.376	6601.25		3.378	302552		3.376	4044.76
3.383	558818		3.38	0		3.38	9540.14		3.379	31526.6		3.382	132799		3.385	92.3169		3.381	595325		3.382	1.54162e+06		3.383	18.237		3.383	14583		3.382	5780.25		3.384	303509		3.382	3157.6
3.389	561663		3.385	2999.93		3.385	9600.41		3.385	31278.6		3.387	132799		3.39	89.2204		3.386	577492		3.387	1.5449e+06		3.388	13.0603		3.388	16399.6		3.388	7038.21		3.389	302439		3.387	3035.77
3.395	537913		3.391	2617.91		3.391	8439.66		3.391	34913.8		3.393	132799		3.396	84.5397		3.392	572401		3.393	1.52648e+06		3.394	11.7409		3.394	15439.5		3.393	5746.02		3.395	303658		3.393	2830.1
3.4	519156		3.396	2292.1		3.396	9637.04		3.396	31271.9		3.398	132799		3.401	86.8608		3.397	543793		3.398	1.51222e+06		3.399	15.4199		3.399	16912.5		3.399	5913.34		3.401	304366		3.398	3490.45
3.406	507106		3.402	1771.4		3.402	9615.26		3.402	32592.3		3.404	132799		3.407	81.2191		3.403	537965		3.404	1.5009e+06		3.405	0		3.405	15080.3		3.404	6040.76		3.406	304217		3.404	3194.93
3.411	497679		3.407	2055.92		3.407	8938.11		3.407	31606.2		3.41	132799		3.412	77.6104		3.408	526399		3.41	1.49115e+06		3.41	13.2773		3.41	13506.4		3.41	6174.14		3.412	305760		3.409	3304.63
3.417	479093		3.413	2450.88		3.413	9309.32		3.413	29516.1		3.415	132799		3.418	79.2093		3.414	512235		3.415	1.47646e+06		3.416	0		3.416	13572.8		3.415	6215.42		3.417	307296		3.415	3014.71
3.422	458527		3.418	2219.45		3.418	9511.54		3.418	33905.1		3.421	132799		3.424	74.1832		3.419	497226		3.421	1.47597e+06		3.421	14.7623		3.421	14097.3		3.421	5944.79		3.423	308506		3.42	2837.66
3.428	453992		3.424	1237.68		3.424	7468.03		3.424	27477		3.426	132799		3.429	71.5832		3.425	492894		3.426	1.46347e+06		3.427	12.8455		3.427	12285.5		3.426	5861.38		3.428	308153		3.426	2819.28
3.433	437740		3.43	1647.35		3.429	9874.87		3.429	30402.5		3.432	132799		3.435	73.01		3.43	473515		3.432	1.45714e+06		3.432	10.4881		3.433	12263.2		3.432	6680.79		3.434	312538		3.431	3116.08
3.439	429494		3.435	1835.06		3.435	6764.09		3.435	30647.9		3.437	132799		3.44	71.6288		3.436	448234		3.437	1.45148e+06		3.438	11.181		3.438	11725.1		3.437	6372.1		3.439	314565		3.437	1756.05
3.444	414482		3.441	1759.88		3.441	8198.73		3.44	26412.4		3.443	132799		3.446	66.1526		3.441	425690		3.443	1.44308e+06		3.444	11.8323		3.444	10488.9		3.443	6248.97		3.445	318490		3.443	2287.26
3.45	404376		3.446	2137.6		3.446	7767.46		3.446	26248.9		3.448	132799		3.451	65.0879		3.447	440224		3.448	1.43288e+06		3.449	10.432		3.449	11680.7		3.448	5523.13		3.45	317895		3.448	3578.47
3.456	385135		3.452	1747.63		3.452	7274.84		3.452	27688.6		3.454	132799		3.457	63.7427		3.453	406863		3.454	1.43407e+06		3.455	8.82596		3.455	10562.7		3.454	5809.02		3.456	321682		3.454	2483.2
3.461	383775		3.457	1426.32		3.457	7242.62		3.457	24186.9		3.459	132799		3.462	60.6934		3.458	407453		3.459	1.42931e+06		3.46	9.30785		3.46	10848.5		3.46	4927.39		3.461	326280		3.459	1571.28
3.467	376448		3.463	1598.92		3.463	7831.25		3.463	25824		3.465	132799		3.468	58.7955		3.464	392695		3.465	1.42594e+06		3.466	8.94225		3.466	9154.84		3.465	5690.42		3.467	328853		3.465	2088.53
3.472	361531		3.468	1781.39		3.468	8514.44		3.468	24726.2		3.471	132799		3.473	58.2627		3.469	378957		3.471	1.41626e+06		3.471	10.059		3.471	10112.4		3.471	5373.75		3.473	332495		3.47	2909.5
3.478	343147		3.474	1617.03		3.474	7258.65		3.474	25327.3		3.476	132799		3.479	58.9455		3.475	366236		3.476	1.41429e+06		3.477	8.58981		3.477	9611.07		3.476	5425.47		3.478	337212		3.476	2472.25
3.483	334985		3.479	1231.38		3.479	6792.51		3.479	26786.4		3.482	132799		3.485	57.1557		3.48	360628		3.482	1.41057e+06		3.482	9.47023		3.482	8597.6		3.482	4003.08		3.484	342318		3.481	2278.6
3.489	334447		3.485	1697.26		3.485	6720.32		3.485	23046.4		3.487	132799		3.49	55.2191		3.486	343067		3.487	1.41207e+06		3.488	8.96546		3.488	8616.07		3.487	5374.29		3.489	344569		3.487	2160.43
3.494	318831		3.49	1453.27		3.49	6332.38		3.49	23787.8		3.493	132799		3.496	53.3933		3.491	328191		3.493	1.41311e+06		3.493	10.3617		3.493	8639.45		3.493	5160.65		3.495	347381		3.492	2200.36
3.5	304072		3.496	1844.14		3.496	7533.57		3.496	24451.2		3.498	132799		3.501	53.8655		3.497	317767		3.498	1.41563e+06		3.499	8.69794		3.499	9307.48		3.498	4972.18		3.5	348159		3.498	1970.64
3.505	303020		3.502	2300.7		3.501	6154.73		3.501	22391.3		3.504	132799		3.507	50.8737		3.502	305303		3.504	1.41008e+06		3.505	9.00505		3.505	8354.27		3.504	6313.43		3.506	352428		3.503	1653.17
3.511	289571		3.507	1195.41		3.507	5578.78		3.507	20995.5		3.509	140106		3.512	49.5548		3.508	295977		3.509	1404830		3.51	8.40276		3.51	7234.04		3.509	5302.08		3.511	353940		3.509	2241.32
3.516	291642		3.513	1726.63		3.513	6148.34		3.513	22177.8		3.515	132799		3.518	48.6246		3.514	290667		3.515	1.40745e+06		3.516	9.83143		3.516	7250.53		3.515	5434.34		3.517	357690		3.515	1602.37
3.522	272503		3.518	846.378		3.518	5589.34		3.518	20978.8		3.52	141333		3.523	49.6702		3.519	272317		3.52	1.41145e+06		3.521	8.10336		3.521	0		3.521	5131.79		3.522	356056		3.52	1710.08
3.528	271093		3.524	1536.71		3.524	5034.4		3.524	19860.6		3.526	141919		3.529	46.1208		3.525	258789		3.526	1.40469e+06		3.527	0		3.527	7099.42		3.526	4023.5		3.528	360443		3.526	0
3.533	259917		3.529	741.735		3.529	6308.96		3.529	19703.1		3.531	144014		3.534	45.1454		3.53	262419		3.531	1.40726e+06		3.532	5.79211		3.532	6811.21		3.532	0		3.534	363927		3.531	1495.73
3.539	257846		3.535	876.657		3.535	6556.05		3.535	18909.3		3.537	144822		3.54	43.6084		3.536	249438		3.537	1.40687e+06		3.538	6.44369		3.538	6255.76		3.537	3578.69		3.539	360216		3.537	1987.89
3.544	254344		3.54	1106.9		3.54	4989.87		3.54	16039.7		3.543	149538		3.545	43.1803		3.541	244631		3.543	1.41169e+06		3.543	6.88891		3.543	7003.44		3.543	4972.08		3.545	359217		3.542	1760.89
3.55	248049		3.546	1411.59		3.546	4802.71		3.546	17125.5		3.548	153262		3.551	43.6291		3.547	244087		3.548	1.40812e+06		3.549	6.02041		3.549	7149.27		3.548	4846.67		3.55	358308		3.548	1607.92
3.555	248791		3.551	786.681		3.551	4870.56		3.551	15451		3.554	155762		3.557	38.232		3.552	234797		3.554	1.40795e+06		3.554	7.09883		3.554	6379.92		3.554	4759.03		3.556	362297		3.553	1567.81
3.561	236877		3.557	1195.53		3.557	4057.21		3.557	14736.7		3.559	161391		3.562	43.3592		3.558	222882		3.559	1.40358e+06		3.56	5.78831		3.56	5874.65		3.559	5065.76		3.561	359127		3.559	1715.87
3.566	230166		3.563	1431.89		3.562	4530.95		3.562	13835		3.565	166514		3.568	38.1065		3.563	210970		3.565	1.41126e+06		3.565	6.95723		3.566	5545.52		3.565	4758.94		3.567	359749		3.564	1772.18
3.572	223105		3.568	1429		3.568	4360.14		3.568	15344.5		3.57	173741		3.573	41.7057		3.569	209172		3.57	1.40456e+06		3.571	8.69146		3.571	6104.02		3.57	4198.86		3.572	358573		3.57	1661.35
3.577	215434		3.574	1254.12		3.574	4985.03		3.573	14204.5		3.576	177486		3.579	37.3976		3.574	201328		3.576	1.40536e+06		3.577	6.15874		3.577	5380.4		3.576	4851.46		3.578	357147		3.576	1328.75
3.583	213294		3.579	0		3.579	4122.98		3.579	13303		3.581	182852		3.584	34.8097		3.58	195876		3.581	1.40954e+06		3.582	6.0044		3.582	4698.63		3.581	3897.09		3.583	360409		3.581	979.724
3.589	206496		3.585	1023.54		3.585	3790.13		3.585	13088.5		3.587	185874		3.59	35.0013		3.586	191508		3.587	1.40562e+06		3.588	7.02735		3.588	4997.29		3.587	4684.88		3.589	359756		3.587	1850.83
3.594	212548		3.59	1264.58		3.59	4765.9		3.59	12030.9		3.592	191312		3.595	34.3539		3.591	187683		3.592	1.40728e+06		3.593	5.79326		3.593	4545.12		3.593	5127.4		3.594	354646		3.592	0
3.6	204249		3.596	1419.81		3.596	4939.27		3.596	14385.8		3.598	195168		3.601	36.49		3.597	176020		3.598	1.4067e+06		3.599	6.7871		3.599	4711.87		3.598	4062.81		3.6	356233		3.598	0
3.605	196806		3.601	1096.14		3.601	3724.13		3.601	11800.9		3.604	199793		3.606	30.2659		3.602	168077		3.604	1.40486e+06		3.604	7.41369		3.604	4627.7		3.604	4230.8		3.606	353767		3.603	1350.56
3.611	191625		3.607	1051.49		3.607	4647.57		3.607	11004.4		3.609	203045		3.612	30.6684		3.608	163783		3.609	1.40467e+06		3.61	0		3.61	4144.64		3.609	3323.19		3.611	355553		3.609	1203.9
3.616	192685		3.612	604.334		3.612	4169.01		3.612	11093.6		3.615	207172		3.618	32.3144		3.613	166572		3.615	1.40475e+06		3.615	0		3.615	4991.85		3.615	0		3.617	353410		3.614	1610.72
3.622	187436		3.618	674.75		3.618	3309.85		3.618	12199.3		3.62	214726		3.623	31.1294		3.619	152698		3.62	1.39967e+06		3.621	4.45519		3.621	4439.54		3.62	0		3.622	355454		3.62	1121.85
3.627	181634		3.623	620.14		3.623	3803.27		3.623	10371.7		3.626	214806		3.629	30.0262		3.624	154608		3.626	1.41123e+06		3.626	0		3.626	5179.76		3.626	4507.61		3.628	349610		3.625	1414.23
3.633	179336		3.629	1239.8		3.629	3355.01		3.629	9852.59		3.631	214875		3.634	28.3898		3.63	148638		3.631	1.40935e+06		3.632	4.24333		3.632	4609		3.631	4014.99		3.633	349710		3.631	1197.58
3.638	174446		3.635	974.636		3.634	3341.06		3.634	8743.57		3.637	217122		3.64	29.4978		3.635	142375		3.637	1.40861e+06		3.638	6.72606		3.638	4306.8		3.637	3099.24		3.639	349181		3.636	1195.37
3.644	171293		3.64	789.713		3.64	3301.16		3.64	10056.5		3.642	219591		3.645	29.3769		3.641	144488		3.642	1.40599e+06		3.643	5.62677		3.643	4830.63		3.642	3962.69		3.644	348897		3.642	1499.24
3.649	165974		3.646	1334.72		3.646	2933.9		3.646	9598.69		3.648	216277		3.651	28.6524		3.647	135855		3.648	1.40011e+06		3.649	5.01853		3.649	0		3.648	4098.91		3.65	347984		3.648	2138.84
3.655	166739		3.651	768.413		3.651	3829.03		3.651	10246.1		3.653	220507		3.656	28.7465		3.652	136893		3.653	1.40481e+06		3.654	6.86134		3.654	0		3.654	3755.2		3.655	345516		3.653	1121.75
3.661	156606		3.657	640.411		3.657	3182.72		3.657	9417.45		3.659	214370		3.662	25.2775		3.658	131038		3.659	1.39646e+06		3.66	3.61313		3.66	3373.16		3.659	3351.13		3.661	346298		3.659	1275.47
3.666	163540		3.662	707.438		3.662	3197.73		3.662	8520.04		3.664	218771		3.667	23.7126		3.663	127982		3.664	1.39612e+06		3.665	5.25604		3.665	4579.24		3.665	3039.27		3.667	342461		3.664	1622.78
3.672	155834		3.668	789.178		3.668	3204.22		3.668	8302.4		3.67	221331		3.673	23.018		3.669	125101		3.67	1.39998e+06		3.671	0		3.671	4452.82		3.67	3683.41		3.672	342967		3.67	936.268
3.677	154127		3.673	805.314		3.673	2900.99		3.673	8677.36		3.676	215754		3.678	24.3542		3.674	120039		3.676	1.39602e+06		3.676	5.59366		3.676	3958.03		3.676	3910.4		3.678	342382		3.675	1573.33
3.683	156340		3.679	999.48		3.679	2970.89		3.679	9248.68		3.681	215207		3.684	22.7529		3.68	115140		3.681	1.39111e+06		3.682	3.3117		3.682	3861.45		3.681	2810.61		3.683	344482		3.681	1387.1
3.688	153990		3.684	605.043		3.684	2878.05		3.684	0		3.687	213277		3.69	21.9606		3.685	116836		3.687	1.39135e+06		3.687	5.06249		3.687	3749.04		3.687	3472.97		3.689	339307		3.686	1293.76
3.694	156593		3.69	660.062		3.69	2590.81		3.69	10637.7		3.692	216906		3.695	21.8155		3.691	115137		3.692	1.38899e+06		3.693	4.90064		3.693	2718.89		3.692	4433.36		3.694	342065		3.692	1411.16
3.699	150957		3.696	598.024		3.695	2402.31		3.695	7306.41		3.698	213219		3.701	23.4955		3.696	109111		3.698	1.38758e+06		3.698	5.11875		3.699	3149		3.698	3514.71		3.7	340552		3.697	793.47
3.705	142658		3.701	0		3.701	3454.88		3.701	8237.59		3.703	210357		3.706	22.0319		3.702	111052		3.703	1.38829e+06		3.704	4.24063		3.704	3386.1		3.703	3875.98		3.705	340116		3.703	1296.65
3.71	148857		3.707	761.284		3.707	1820.28		3.706	9109.93		3.709	209128		3.712	21.5526		3.707	108262		3.709	1.3836e+06		3.71	3.99686		3.71	0		3.709	2983.3		3.711	341659		3.709	1289.78
3.716	134864		3.712	907.521		3.712	2856.01		3.712	0		3.714	205748		3.717	21.2462		3.713	106345		3.714	1.38053e+06		3.715	0		3.715	0		3.715	3817.35		3.716	337571		3.714	0
3.722	137652		3.718	363.642		3.718	2478.98		3.718	6930.28		3.72	207272		3.723	21.4433		3.719	104303		3.72	1.37983e+06		3.721	0		3.721	2840.82		3.72	3323.6		3.722	338449		3.72	1429.98
3.727	137594		3.723	621.364		3.723	2923.96		3.723	7850.77		3.725	202640		3.728	20.872		3.724	100849		3.725	1.38263e+06		3.726	3.8027		3.726	2991.44		3.726	4114.78		3.727	335336		3.725	1523.44
3.733	138991		3.729	831.43		3.729	1953.69		3.729	7501.57		3.731	201328		3.734	18.8305		3.73	98338.2		3.731	1.3794e+06		3.732	5.27284		3.732	3216.07		3.731	3056.97		3.733	333142		3.731	1311.09
3.738	142344		3.734	0		3.734	2453.33		3.734	0		3.737	201465		3.739	18.2269		3.735	91689.4		3.737	1.38283e+06		3.737	2.9156		3.737	3608.19		3.737	2762.36		3.739	333716		3.736	931.752
3.744	137974		3.74	725.32		3.74	2711.47		3.74	6565.4		3.742	201581		3.745	19.2416		3.741	94042.2		3.742	1.37619e+06		3.743	0		3.743	0		3.742	3455.09		3.744	332810		3.742	1217.57
3.749	136688		3.745	0		3.745	2533.08		3.745	6842.03		3.748	197473		3.751	18.052		3.746	85930.8		3.748	1.38398e+06		3.748	0		3.748	3602		3.748	4278.97		3.75	335088		3.747	1018.17
3.755	129182		3.751	566.079		3.751	2605.61		3.751	6552.5		3.753	193940		3.756	19.3096		3.752	92946.1		3.753	1.37348e+06		3.754	3.16781		3.754	2718.71		3.753	3292.8		3.755	331189		3.753	0
3.76	136833		3.756	0		3.756	2860.19		3.756	5657.55		3.759	198456		3.762	16.9249		3.757	88484.7		3.759	1.37779e+06		3.759	5.2861		3.76	0		3.759	4278.74		3.761	329459		3.758	1331.65
3.766	135829		3.762	557.16		3.762	2458.74		3.762	6652.03		3.764	193075		3.767	17.8113		3.763	84161		3.764	1.37884e+06		3.765	3.49405		3.765	2676.56		3.764	3607.25		3.766	329018		3.764	1117.51
3.771	128337		3.768	528.144		3.767	2792.92		3.767	6052.98		3.77	190924		3.773	15.8629		3.768	79953.8		3.77	1.37183e+06		3.771	0		3.771	3319.78		3.77	0		3.772	331805		3.769	811.09
3.777	129437		3.773	717.444		3.773	2315.23		3.773	0		3.775	186309		3.778	15.2991		3.774	78484.5		3.775	1.35909e+06		3.776	6.13525		3.776	2798.32		3.775	4122.68		3.777	329401		3.775	0
3.782	129279		3.779	801.359		3.779	2600.1		3.779	5895.13		3.781	188865		3.784	15.002		3.78	78694.7		3.781	1.35996e+06		3.782	0		3.782	3386.66		3.781	2842.71		3.783	326278		3.781	606.22
3.788	126431		3.784	734.83		3.784	3236.72		3.784	0		3.786	186607		3.789	15.1486		3.785	73816.4		3.786	1.35912e+06		3.787	3.59409		3.787	3286.17		3.787	3084.57		3.788	327096		3.786	1301.01
3.794	121728		3.79	540.421		3.79	2270.91		3.79	0		3.792	184481		3.795	12.311		3.791	72408.3		3.792	1.35313e+06		3.793	5.0028		3.793	2645.95		3.792	2663.66		3.794	326722		3.792	1073.55
3.799	127661		3.795	600.219		3.795	2274.82		3.795	5607.56		3.797	182965		3.8	14.5277		3.796	71192.8		3.797	1.3409e+06		3.798	3.5668		3.798	2918.97		3.798	3213.3		3.8	326013		3.797	1317.74
3.805	120189		3.801	0		3.801	2339.12		3.801	5099.45		3.803	177926		3.806	12.8504		3.802	71162.7		3.803	1.32794e+06		3.804	3.99332		3.804	3294.41		3.803	3194.68		3.805	326061		3.803	0
3.81	118998		3.806	624.338		3.806	2723.05		3.806	0		3.809	176266		3.811	11.8209		3.807	68666.5		3.809	1.32433e+06		3.809	2.66938		3.809	2739.57		3.809	2673.77		3.811	324864		3.808	1108.89
3.816	118262		3.812	593.284		3.812	2882.43		3.812	4137.28		3.814	173532		3.817	11.6164		3.813	66074.9		3.814	1.3139e+06		3.815	2.87705		3.815	2415.63		3.814	2797.52		3.816	323495		3.814	610.552
3.821	117157		3.817	417.569		3.817	2752.95		3.817	5102.94		3.82	170976		3.823	12.0754		3.818	64408.9		3.82	1.30811e+06		3.82	2.12098		3.82	2723.66		3.82	3026.94		3.822	322992		3.819	1170.15
3.827	125280		3.823	265.248		3.823	2109.21		3.823	0		3.825	169264		3.828	10.4137		3.824	66521		3.825	1.30109e+06		3.826	0		3.826	1967.39		3.825	2699.02		3.827	321050		3.825	855.648
3.832	116756		3.829	528.89		3.828	2402.57		3.828	0		3.831	164735		3.834	9.68353		3.829	64130.3		3.831	1.29204e+06		3.831	0		3.832	2439.06		3.831	3226.29		3.833	323557		3.83	1324.34
3.838	113332		3.834	535.778		3.834	2522.76		3.834	0		3.836	165585		3.839	10.2223		3.835	59763.6		3.836	1.28642e+06		3.837	2.8113		3.837	2207		3.836	2531.02		3.838	320106		3.836	0
3.843	115031		3.84	858.889		3.84	1717.63		3.839	0		3.842	164479		3.845	8.82097		3.84	59041.8		3.842	1.28012e+06		3.843	0		3.843	3322.84		3.842	0		3.844	321548		3.842	933.479
3.849	113159		3.845	650.492		3.845	2722.2		3.845	0		3.847	161674		3.85	7.94134		3.846	61140.9		3.847	1.26825e+06		3.848	2.90386		3.848	2152.19		3.848	2109.16		3.849	319398		3.847	0
3.855	111474		3.851	513.682		3.851	2106.05		3.851	4910.01		3.853	159042		3.856	7.42138		3.852	53988.4		3.853	1.25945e+06		3.854	2.84577		3.854	2720.04		3.853	0		3.855	322190		3.853	744.365
3.86	113618		3.856	506.309		3.856	2169.25		3.856	0		3.858	161191		3.861	7.55273		3.857	56076.3		3.858	1.25564e+06		3.859	0		3.859	2135.2		3.859	2931.48		3.861	322493		3.858	0
3.866	107558		3.862	351.267		3.862	1873.63		3.862	0		3.864	159323		3.867	7.24996		3.863	59356.9		3.864	1.24303e+06		3.865	2.82107		3.865	2317.05		3.864	0		3.866	319163		3.864	398.136
3.871	105111		3.867	951.819		3.867	2655.51		3.867	3831.84		3.87	157853		3.872	6.51826		3.868	53793.9		3.87	1.23803e+06		3.87	2.0058		3.87	1796.02		3.87	3383.8		3.872	322987		3.869	637.656
3.877	101202		3.873	447.922		3.873	1627.25		3.873	0		3.875	158391		3.878	5.08739		3.874	51611.9		3.875	1.23325e+06		3.876	0		3.876	3293.9		3.875	2711.67		3.877	318906		3.875	856.984
3.882	102153		3.878	687.279		3.878	2569.68		3.878	4152.4		3.881	156996		3.884	5.29826		3.879	54879.6		3.881	1.22489e+06		3.881	0		3.881	3165.58		3.881	0		3.883	319031		3.88	1388.61
3.888	106054		3.884	590.526		3.884	2087.03		3.884	4022.73		3.886	154226		3.889	5.37238		3.885	50649.9		3.886	1.21662e+06		3.887	0		3.887	2515.76		3.886	2953.95		3.888	316543		3.886	719.298
3.893	102448		3.889	532.495		3.889	1854.11		3.889	3601.96		3.892	155536		3.895	4.73186		3.89	47838.2		3.892	1.21091e+06		3.892	1.40465		3.893	1974.28		3.892	3209.55		3.894	317616		3.891	934.568
3.899	102627		3.895	575.036		3.895	2491.54		3.895	0		3.897	153450		3.9	4.32305		3.896	48213.8		3.897	1.20817e+06		3.898	0		3.898	2310.05		3.897	2167.82		3.899	316853		3.897	1114.88
3.904	99677.1		3.901	368.25		3.9	2078.72		3.9	0		3.903	151892		3.906	3.89347		3.901	47995.7		3.903	1.20028e+06		3.904	1.56193		3.904	2089.4		3.903	2866.46		3.905	316836		3.902	0
3.91	94650.9		3.906	427.144		3.906	1230.39		3.906	0		3.908	150637		3.911	2.88929		3.907	50362.7		3.908	1.19902e+06		3.909	1.46108		3.909	0		3.908	2694.12		3.91	317783		3.908	776.191
3.915	96293.1		3.912	503.139		3.912	2437.05		3.912	3447.25		3.914	152364		3.917	3.27497		3.913	48501.9		3.914	1.19449e+06		3.915	0		3.915	0		3.914	2027.19		3.916	314001		3.914	1029.73
3.921	100658		3.917	626.696		3.917	1699.92		3.917	0		3.919	150610		3.922	0		3.918	43985.8		3.919	1.19277e+06		3.92	1.59427		3.92	1617.87		3.92	2612.66		3.921	316017		3.919	890.08
3.927	93727.4		3.923	604.557		3.923	1450.48		3.923	3856.9		3.925	148440		3.928	0		3.924	47495		3.925	1.18465e+06		3.926	0		3.926	0		3.925	3577.78		3.927	314347		3.925	0
3.932	93648.2		3.928	279.272		3.928	2146.64		3.928	2964.24		3.93	132799		3.933	2.32054		3.929	43567.7		3.93	1.18392e+06		3.931	0		3.931	2072.43		3.931	2770.86		3.933	315519		3.93	481.007
3.938	89362.2		3.934	549.25		3.934	1788.41		3.934	0		3.936	147701		3.939	2.53042		3.935	43000.5		3.936	1.18047e+06		3.937	1.50131		3.937	1880.55		3.936	2506.57		3.938	313809		3.936	1309.56
3.943	87995.4		3.939	581.013		3.939	1762.45		3.939	3926.57		3.942	132799		3.944	2.04607		3.94	45412.9		3.942	1.17915e+06		3.942	0.974481		3.942	2613.3		3.942	2496.01		3.944	313680		3.941	0
3.949	82658.5		3.945	0		3.945	1917.93		3.945	3243.75		3.947	132799		3.95	0		3.946	39813.5		3.947	1.17376e+06		3.948	1.68836		3.948	1556.33		3.947	2829.02		3.949	312755		3.947	548.26
3.954	87718.7		3.95	425.226		3.95	1741.6		3.95	0		3.953	132799		3.956	1.54406		3.951	42138.5		3.953	1.17533e+06		3.953	0		3.953	2099.46		3.953	2466.11		3.955	311160		3.952	0
3.96	86543.4		3.956	420.581		3.956	1767.8		3.956	2476.01		3.958	132799		3.961	1.77397		3.957	41990.6		3.958	1.17211e+06		3.959	0		3.959	1318.48		3.958	2266.53		3.96	310657		3.958	895.785
3.965	85464.9		3.962	291.617		3.961	1779.82		3.961	0		3.964	132799		3.967	1.05759		3.962	40172.3		3.964	1.16978e+06		3.964	0		3.965	1214.48		3.964	1950.4		3.966	311852		3.963	997.823
3.971	85828.3		3.967	586.735		3.967	2060.56		3.967	0		3.969	132799		3.972	0.780401		3.968	43426.6		3.969	1.16796e+06		3.97	0		3.97	1710.64		3.969	0		3.971	310244		3.969	1009.38
3.976	81501.1		3.973	0		3.973	1658.63		3.972	0		3.975	132799		3.978	0		3.973	37614.8		3.975	1.16713e+06		3.976	0		3.976	1468.6		3.975	2293.79		3.977	310118		3.975	754.036
3.982	77056.3		3.978	481.1		3.978	1916.45		3.978	2801.64		3.98	132799		3.983	1.10791		3.979	37833		3.98	1.16521e+06		3.981	0		3.981	0		3.981	3294.25		3.982	310723		3.98	759.606
3.988	75610.3		3.984	481.403		3.984	1198.33		3.984	2399.7		3.986	132799		3.989	0.843547		3.985	38504.7		3.986	1.16494e+06		3.987	0		3.987	1224.33		3.986	2073.12		3.988	310456		3.986	1083.55
3.993	76637.9		3.989	0		3.989	1721.16		3.989	0		3.991	132799		3.994	0.758875		3.99	37606.1		3.991	1.16434e+06		3.992	0		3.992	0		3.992	2833.5		3.994	308524		3.991	0
3.999	69343.9		3.995	243.492		3.995	2239.4		3.995	2472.33		3.997	132799		4	0.774646		3.996	36986.4		3.997	1.15096e+06		3.998	0		3.998	1371.02		3.997	2551.56		3.999	307873		3.997	914.276
4.004	70448.9		4	0		4	2290.38		4	3113.97		4.003	132799		4.005	0		4.001	36302.9		4.003	1.15096e+06		4.003	0		4.003	1589.04		4.003	2774.5		4.005	307959		4.002	900.38
4.01	65855		4.006	669.102		4.006	1418.35		4.006	0		4.008	132799		4.011	0		4.007	35367.4		4.008	1.15096e+06		4.009	0		4.009	1491.42		4.008	0		4.01	307364		4.008	0
4.015	63871.7		4.011	437.609		4.011	1768.23		4.011	0		4.014	132799		4.017	0.528331		4.012	34242		4.014	1.15096e+06		4.014	0		4.014	1929.29		4.014	1941.9		4.016	306929		4.013	437.789
4.021	65228.1		4.017	389.413		4.017	1615.6		4.017	0		4.019	132799		4.022	0.297612		4.018	34274.6		4.019	1.15096e+06		4.02	1.09537		4.02	2060.58		4.019	2731.84		4.021	306934		4.019	668.464
4.026	59263.1		4.022	407.633		4.022	2119.8		4.022	0		4.025	132799		4.028	0.570125		4.023	32896		4.025	1.15096e+06		4.025	0		4.026	1822.34		4.025	0		4.027	307237		4.024	1254.65
4.032	57118.1		4.028	642.128		4.028	1584.63		4.028	2273.7		4.03	132799		4.033	0.445427		4.029	31394.9		4.03	1.15096e+06		4.031	0		4.031	1598.91		4.03	2171.94		4.032	306612		4.03	0
4.037	55177.2		4.034	0		4.033	1178.78		4.033	2354.67		4.036	132799		4.039	0		4.034	30297.7		4.036	1.15096e+06		4.037	0		4.037	2131.73		4.036	1836.9		4.038	306460		4.035	693.119
4.043	57086.7		4.039	0		4.039	1822.59		4.039	2296.92		4.041	132799		4.044	0		4.04	32011.3		4.041	1.15096e+06		4.042	0		4.042	2039.98		4.041	2091.11		4.043	307018		4.041	760.895
4.048	56601.5		4.045	0		4.045	1210.72		4.045	2177.35		4.047	132799		4.05	0		4.046	30627.7		4.047	1.15096e+06		4.048	0		4.048	1641.69		4.047	2289.01		4.049	306476		4.047	0
4.054	52772.8		4.05	240.073		4.05	1561.21		4.05	0		4.052	132799		4.055	0.341207		4.051	29565.4		4.052	1.15096e+06		4.053	0		4.053	1760.37		4.053	1797.73		4.054	306666		4.052	0
4.06	50554.9		4.056	0		4.056	1651.77		4.056	0		4.058	132799		4.061	0.19678		4.057	27089		4.058	1.15096e+06		4.059	0		4.059	2410.65		4.058	2014.78		4.06	306741		4.058	451.012
4.065	50400.8		4.061	0		4.061	1479.8		4.061	2280.97		4.063	132799		4.066	0		4.062	26195.5		4.063	1.15096e+06		4.064	0		4.064	2288.22		4.064	0		4.066	306757		4.063	0
4.071	54058.6		4.067	0		4.067	1970.14		4.067	1854.49		4.069	132799		4.072	0.342738		4.068	24224.3		4.069	1.15096e+06		4.07	0		4.07	2099.51		4.069	2111.92		4.071	306408		4.069	451.32
4.076	51696.5		4.072	446.632		4.072	1811.64		4.072	0		4.075	132799		4.077	0.323371		4.073	25877.7		4.075	1.15096e+06		4.075	0		4.075	2280.12		4.075	0		4.077	306239		4.074	653.538
4.082	47594.2		4.078	0		4.078	0		4.078	0		4.08	132799		4.083	0.283956		4.079	24327.9		4.08	1.15096e+06		4.081	0		4.081	2870.37		4.08	2482.05		4.082	308360		4.08	1058.53
4.087	45796.8		4.083	512.706		4.083	1604.68		4.083	0		4.086	132799		4.089	0		4.084	22609.3		4.086	1.15096e+06		4.086	0		4.086	0		4.086	2281.25		4.088	308527		4.085	0
4.093	45166.9		4.089	480.273		4.089	2033.13		4.089	2528.15		4.091	132799		4.094	0.250568		4.09	23326.1		4.091	1.15096e+06		4.092	0		4.092	3028.04		4.091	2263.74		4.093	308910		4.091	0
4.098	43634.6		4.095	0		4.094	2102.91		4.094	0		4.097	132799		4.1	0		4.095	23792.8		4.097	1.15096e+06		4.097	0		4.098	2808.16		4.097	0		4.099	297759		4.096	1116.8
4.104	43470.4		4.1	250.463		4.1	1767.76		4.1	2170.12		4.102	132799		4.105	0.421288		4.101	21944.2		4.102	1.15096e+06		4.103	0		4.103	0		4.102	1301.51		4.104	297759		4.102	625.545
4.109	40415.8		4.106	0		4.106	1514.65		4.105	0		4.108	132799		4.111	0.445596		4.106	20864.5		4.108	1.15096e+06		4.109	0		4.109	0		4.108	0		4.11	297759		4.108	744.361
4.115	41841.1		4.111	0		4.111	1950		4.111	0		4.113	132799		4.116	0.306272		4.112	19513.8		4.113	1.15096e+06		4.114	0		4.114	0		4.114	2495		4.115	297759		4.113	782.039
4.121	40027.3		4.117	0		4.117	1886.55		4.117	0		4.119	132799		4.122	0		4.118	19817		4.119	1.15096e+06		4.12	0		4.12	0		4.119	0		4.121	297759		4.119	428.231
4.126	40240.5		4.122	0		4.122	2089.13		4.122	0		4.124	132799		4.127	0.428433		4.123	20332.1		4.124	1.15096e+06		4.125	0		4.125	0		4.125	2029.11		4.127	297759		4.124	476.633
4.132	35710.9		4.128	0		4.128	1860.85		4.128	1688.75		4.13	132799		4.133	0.430663		4.129	17243.2		4.13	1.15096e+06		4.131	0		4.131	0		4.13	0		4.132	297759		4.13	636.76
4.137	35957.8		4.133	0		4.133	1877.99		4.133	0		4.136	132799		4.138	0		4.134	17805		4.136	1.15096e+06		4.136	0		4.136	0		4.136	0		4.138	297759		4.135	0
4.143	37126.8		4.139	0		4.139	1621.96		4.139	0		4.141	132799		4.144	0.503594		4.14	16492.5		4.141	1.15096e+06		4.142	0.705981		4.142	0		4.141	0		4.143	297759		4.141	243.166
4.148	37504.3		4.144	0		4.144	0		4.144	0		4.147	132799		4.15	0		4.145	15082.5		4.147	1.15096e+06		4.147	0		4.147	0		4.147	0		4.149	297759		4.146	0
4.154	34395.7		4.15	0		4.15	0		4.15	0		4.152	132799		4.155	0.588937		4.151	16183.9		4.152	1.15096e+06		4.153	0		4.153	0		4.152	1965.17		4.154	297759		4.152	0
4.159	33290.9		4.155	0		4.155	0		4.155	1626.02		4.158	132799		4.161	0		4.156	14338		4.158	1.15096e+06		4.158	0		4.159	0		4.158	0		4.16	297759		4.157	0
4.165	31958.4		4.161	295.27		4.161	0		4.161	0		4.163	132799		4.166	0		4.162	13118.5		4.163	1.15096e+06		4.164	0		4.164	0		4.163	1789.29		4.165	297759		4.163	587.252
4.17	31767		4.167	0		4.166	0		4.166	2085.42		4.169	132799		4.172	0		4.167	14199.1		4.169	1.15096e+06		4.17	0		4.17	0		4.169	2038.5		4.171	297759		4.168	984.015
4.176	28643		4.172	0		4.172	0		4.172	0		4.174	132799		4.177	0.73206		4.173	13249.5		4.174	1.15096e+06		4.175	0.650343		4.175	0		4.174	2087.44		4.176	297759		4.174	539.136
4.181	27521.9		4.178	0		4.178	0		4.178	0		4.18	132799		4.183	0.737194		4.179	12706.5		4.18	1.15096e+06		4.181	0		4.181	0		4.18	1504.99		4.182	297759		4.18	0
4.187	28695.1		4.183	0		4.183	0		4.183	0		4.185	132799		4.188	0.466333		4.184	10725.6		4.185	1.15096e+06		4.186	0		4.186	2895.94		4.186	1718.21		4.187	297759		4.185	366.002
4.193	27066.2		4.189	0		4.189	0		4.189	0		4.191	132799		4.194	0.940104		4.19	12432		4.191	1.15096e+06		4.192	0.858165		4.192	0		4.191	2135.61		4.193	297759		4.191	397.425
4.198	28521.1		4.194	0		4.194	0		4.194	0		4.196	132799		4.199	0.824248		4.195	10208.7		4.196	1.15096e+06		4.197	0		4.197	0		4.197	1064.25		4.199	297759		4.196	0
4.204	24596.6		4.2	0		4.2	0		4.2	0		4.202	132799		4.205	0		4.201	9947.77		4.202	1.1642e+06		4.203	0		4.203	0		4.202	0		4.204	297759		4.202	0
4.209	26618.6		4.205	0		4.205	0		4.205	0		4.208	132799		4.21	1.05171		4.206	8703.13		4.208	1.15096e+06		4.208	0		4.208	0		4.208	0		4.21	297759		4.207	0
4.215	25255.7		4.211	0		4.211	0		4.211	0		4.213	132799		4.216	0.860156		4.212	9034.95		4.213	1.15096e+06		4.214	0		4.214	0		4.213	0		4.215	297759		4.213	419.139
4.22	21175.6		4.216	0		4.216	0		4.216	1471.8		4.219	132799		4.222	0.973469		4.217	8095.4		4.219	1.16542e+06		4.219	0		4.219	0		4.219	1781.08		4.221	297759		4.218	412.92
4.226	22441.1		4.222	0		4.222	0		4.222	1062.64		4.224	132799		4.227	0		4.223	7933.31		4.224	1.15096e+06		4.225	0		4.225	0		4.224	1345.12		4.226	297759		4.224	0
4.231	21127.3		4.228	0		4.227	0		4.227	0		4.23	132799		4.233	0		4.228	6752.95		4.23	1.15096e+06		4.231	0		4.231	0		4.23	2283.77		4.232	297759		4.229	414.316
4.237	19512		4.233	0		4.233	0		4.233	1393.24		4.235	132799		4.238	1.14524		4.234	7466.77		4.235	1.16691e+06		4.236	1.54876		4.236	0		4.235	2213.57		4.237	297759		4.235	0
4.242	20208.6		4.239	0		4.239	0		4.238	0		4.241	132799		4.244	1.29375		4.239	6974.87		4.241	1.16647e+06		4.242	0		4.242	0		4.241	1391.9		4.243	297759		4.241	0
4.248	16410.1		4.244	0		4.244	0		4.244	0		4.246	132799		4.249	0		4.245	5701.64		4.246	1.16655e+06		4.247	0		4.247	0		4.247	1539.11		4.248	297759		4.246	0
4.254	19075.1		4.25	0		4.25	0		4.25	0		4.252	132799		4.255	1.23848		4.251	5854.23		4.252	1.167e+06		4.253	0		4.253	0		4.252	0		4.254	297759		4.252	0
4.259	18443.3		4.255	0		4.255	0		4.255	584.29		4.257	132799		4.26	0		4.256	4686.02		4.257	1.16876e+06		4.258	0		4.258	0		4.258	891.649		4.26	297759		4.257	0
4.265	16587.5		4.261	0		4.261	0		4.261	636.116		4.263	132799		4.266	1.7129		4.262	5216.26		4.263	1.16779e+06		4.264	0		4.264	0		4.263	1289.22		4.265	297759		4.263	0
4.27	16921.5		4.266	0		4.266	0		4.266	793.516		4.269	132799		4.271	1.55644		4.267	4812.92		4.269	1.1693e+06		4.269	0		4.269	0		4.269	0		4.271	297759		4.268	0
4.276	15589.1		4.272	0		4.272	0		4.272	0		4.274	132799		4.277	1.15545		4.273	4407.96		4.274	1.16952e+06		4.275	0		4.275	0		4.274	0		4.276	297759		4.274	0
4.281	16304		4.277	0		4.277	0		4.277	0		4.28	132799		4.283	0		4.278	4530.22		4.28	1.17044e+06		4.28	0		4.28	0		4.28	1384.27		4.282	297759		4.279	280.125
4.287	14679.3		4.283	0		4.283	0		4.283	411.312		4.285	132799		4.288	0		4.284	4583.08		4.285	1.17137e+06		4.286	0.895717		4.286	0		4.285	1485.89		4.287	297759		4.285	0
4.292	15137.9		4.288	0		4.288	0		4.288	0		4.291	132799		4.294	1.42128		4.289	3531.03		4.291	1.17052e+06		4.291	1.30232		4.292	0		4.291	0		4.293	297759		4.29	0
4.298	14527.7		4.294	0		4.294	0		4.294	0		4.296	132799		4.299	1.27521		4.295	3724.09		4.296	1.17275e+06		4.297	0		4.297	0		4.296	0		4.298	297759		4.296	0
4.303	0		4.3	0		4.299	0		4.299	634.161		4.302	132799		4.305	0		4.3	0		4.302	1.17112e+06		4.303	0		4.303	0		4.302	981.688		4.304	297759		4.301	0
4.309	0		4.305	0		4.305	0		4.305	596.816		4.307	132799		4.31	1.26849		4.306	2960.31		4.307	1.17387e+06		4.308	0		4.308	0		4.307	0		4.309	297759		4.307	390.005
4.315	13378.8		4.311	0		4.311	0		4.311	641.174		4.313	132799		4.316	1.47883		4.312	3038.21		4.313	1.17169e+06		4.314	0.739115		4.314	0		4.313	1066.48		4.315	297759		4.313	0
4.32	0		4.316	0		4.316	0		4.316	547.113		4.318	132799		4.321	2.11697		4.317	0		4.318	1.17366e+06		4.319	0		4.319	0		4.319	663.039		4.32	297759		4.318	0
4.326	0		4.322	0		4.322	0		4.322	0		4.324	132799		4.327	1.53412		4.323	3783.25		4.324	1.17485e+06		4.325	0		4.325	0		4.324	0		4.326	297759		4.324	0
4.331	0		4.327	0		4.327	0		4.327	0		4.329	132799		4.332	0		4.328	3123.92		4.329	1.17293e+06		4.33	0		4.33	0		4.33	1081.65		4.332	297759		4.329	0
4.337	0		4.333	0		4.333	0		4.333	0		4.335	132799		4.338	0		4.334	2782.14		4.335	1.17332e+06		4.336	0		4.336	0		4.335	1152.13		4.337	297759		4.335	0
4.342	0		4.338	0		4.338	0		4.338	857.028		4.341	132799		4.343	0		4.339	2314.8		4.341	1.17338e+06		4.341	1.23689		4.341	0		4.341	0		4.343	297759		4.34	313.231
4.348	0		4.344	0		4.344	0		4.344	493.736		4.346	132799		4.349	0		4.345	2621.25		4.346	1.17442e+06		4.347	2.45047		4.347	0		4.346	0		4.348	297759		4.346	0
4.353	0		4.349	0		4.349	0		4.349	421.786		4.352	132799		4.355	1.41331		4.35	2473.18		4.352	1.17341e+06		4.352	0		4.352	0		4.352	370.355		4.354	297759		4.351	0
4.359	10975.1		4.355	0		4.355	0		4.355	0		4.357	132799		4.36	1.34162		4.356	2522.29		4.357	1.17559e+06		4.358	1.04106		4.358	0		4.357	603.258		4.359	297759		4.357	0
4.364	0		4.361	0		4.36	0		4.36	315.506		4.363	132799		4.366	1.70087		4.361	1875.26		4.363	1.1748e+06		4.364	0.911879		4.364	0		4.363	0		4.365	297759		4.362	0
4.37	0		4.366	0		4.366	0		4.366	356.507		4.368	132799		4.371	1.57099		4.367	2067.91		4.368	1.17502e+06		4.369	0		4.369	0		4.368	625.941		4.37	297759		4.368	0
4.375	0		4.372	0		4.372	0		4.371	0		4.374	132799		4.377	0		4.372	2097.55		4.374	1.17644e+06		4.375	1.29502		4.375	0		4.374	0		4.376	297759		4.374	0
4.381	10096.5		4.377	0		4.377	0		4.377	0		4.379	132799		4.382	1.8163		4.378	1673.6		4.379	1.1762e+06		4.38	0		4.38	0		4.38	0		4.381	297759		4.379	0
4.387	0		4.383	0		4.383	0		4.383	0		4.385	132799		4.388	0		4.384	0		4.385	1.17772e+06		4.386	0.671085		4.386	0		4.385	383.302		4.387	297759		4.385	0
4.392	11863.9		4.388	0		4.388	0		4.388	0		4.39	132799		4.393	1.55773		4.389	1862.73		4.39	1.1758e+06		4.391	1.59431		4.391	2402.46		4.391	0		4.393	297759		4.39	0
4.398	9753.32		4.394	0		4.394	0		4.394	0		4.396	132799		4.399	0		4.395	1353.09		4.396	1.17609e+06		4.397	0		4.397	0		4.396	0		4.398	297759		4.396	0
4.403	9260.66		4.399	0		4.399	0		4.399	0		4.402	132799		4.404	1.29142		4.4	2183.11		4.402	1.17589e+06		4.402	0		4.402	0		4.402	332.436		4.404	297759		4.401	0
4.409	7649.23		4.405	0		4.405	0		4.405	0		4.407	132799		4.41	0		4.406	2058.83		4.407	1.1763e+06		4.408	0.831508		4.408	0		4.407	367.723		4.409	297759		4.407	0
4.414	8930.27		4.41	0		4.41	0		4.41	0		4.413	132799		4.416	0		4.411	1641.28		4.413	1.17456e+06		4.413	0		4.413	0		4.413	374.005		4.415	297759		4.412	0
4.42	7833.77		4.416	0		4.416	0		4.416	298.159		4.418	132799		4.421	0		4.417	2157.01		4.418	1.17488e+06		4.419	1.21716		4.419	0		4.418	0		4.42	297759		4.418	0
4.425	9093.7		4.421	0		4.421	0		4.421	647.046		4.424	132799		4.427	1.58806		4.422	1845.78		4.424	1.17695e+06		4.424	0		4.425	0		4.424	300.382		4.426	297759		4.423	0
4.431	8913.03		4.427	0		4.427	0		4.427	0		4.429	132799		4.432	1.88618		4.428	3035.27		4.429	1.17636e+06		4.43	0		4.43	0		4.429	377.685		4.431	297759		4.429	0
4.436	0		4.433	0		4.433	0		4.432	201.6		4.435	132799		4.438	1.59453		4.433	1771.78		4.435	1.17743e+06		4.436	1.43328		4.436	0		4.435	0		4.437	297759		4.435	0
4.442	8774.71		4.438	0		4.438	0		4.438	0		4.44	132799		4.443	1.19876		4.439	0		4.44	1.17772e+06		4.441	1.07741		4.441	0		4.44	300.032		4.442	297759		4.44	429.264
4.448	9342.53		4.444	0		4.444	0		4.444	0		4.446	132799		4.449	1.72096		4.445	0		4.446	1.17858e+06		4.447	0.971237		4.447	0		4.446	366.778		4.448	297759		4.446	0
4.453	10821.5		4.449	0		4.449	0		4.449	0		4.451	132799		4.454	1.50875		4.45	2547.78		4.451	1.17515e+06		4.452	0		4.452	0		4.452	0		4.453	297759		4.451	0
4.459	9079.92		4.455	0		4.455	0		4.455	0		4.457	132799		4.46	0		4.456	2216.16		4.457	1.17633e+06		4.458	0		4.458	0		4.457	0		4.459	297759		4.457	0
4.464	10092.6		4.46	0		4.46	0		4.46	0		4.462	132799		4.465	0		4.461	2429.95		4.462	1.17688e+06		4.463	0		4.463	2360.97		4.463	0		4.465	297759		4.462	385.247
4.47	10789.8		4.466	0		4.466	0		4.466	0		4.468	132799		4.471	0		4.467	2205.18		4.468	1.1764e+06		4.469	1.16691		4.469	0		4.468	225.94		4.47	297759		4.468	0
4.475	9894.94		4.471	0		4.471	0		4.471	0		4.474	132799		4.476	0		4.472	2853.86		4.474	1.17468e+06		4.474	1.09743		4.474	0		4.474	0		4.476	297759		4.473	336.133
4.481	12151.3		4.477	0		4.477	0		4.477	0		4.479	132799		4.482	1.35927		4.478	2434.5		4.479	1.1755e+06		4.48	0.844579		4.48	0		4.479	0		4.481	297759		4.479	0
4.486	12077.5		4.482	0		4.482	0		4.482	0		4.485	132799		4.488	0		4.483	0		4.485	1.17617e+06		4.485	0.952266		4.485	0		4.485	0		4.487	297759		4.484	231.125
4.492	11021.9		4.488	0		4.488	0		4.488	0		4.49	132799		4.493	0		4.489	2940.79		4.49	1.1771e+06		4.491	0		4.491	0		4.49	314.337		4.492	297759		4.49	425.178
4.497	11321.6		4.494	0		4.493	0		4.493	0		4.496	132799		4.499	1.41172		4.494	0		4.496	1.17695e+06		4.497	0		4.497	0		4.496	0		4.498	297759		4.495	360.331
4.503	13091.6		4.499	0		4.499	0		4.499	0		4.501	132799		4.504	1.00004		4.5	3013.04		4.501	1.17449e+06		4.502	0		4.502	0		4.501	0		4.503	297759		4.501	0
4.508	12981.3		4.505	0		4.505	0		4.504	0		4.507	132799		4.51	1.29824		4.506	0		4.507	1.17577e+06		4.508	0		4.508	0		4.507	0		4.509	297759		4.507	0
4.514	13087.3		4.51	0		4.51	0		4.51	0		4.512	132799		4.515	1.12728		4.511	3010.46		4.512	1.17556e+06		4.513	0		4.513	0		4.513	0		4.514	297759		4.512	0
4.52	13719.1		4.516	0		4.516	0		4.516	0		4.518	132799		4.521	1.25196		4.517	3197.23		4.518	1.17629e+06		4.519	0.946182		4.519	0		4.518	0		4.52	297759		4.518	0
4.525	13748.6		4.521	0		4.521	0		4.521	0		4.523	132799		4.526	0		4.522	3137.71		4.523	1.17548e+06		4.524	0		4.524	0		4.524	276.527		4.526	297759		4.523	0
4.531	12036.2		4.527	0		4.527	0		4.527	0		4.529	132799		4.532	0		4.528	2942.15		4.529	1.17606e+06		4.53	0		4.53	0		4.529	0		4.531	297759		4.529	0
4.536	12798.3		4.532	0		4.532	0		4.532	0		4.535	132799		4.537	0		4.533	3922.38		4.535	1.17591e+06		4.535	0		4.535	0		4.535	0		4.537	297759		4.534	0
4.542	12435		4.538	0		4.538	0		4.538	0		4.54	132799		4.543	0		4.539	2690.85		4.54	1.17446e+06		4.541	1.39723		4.541	0		4.54	0		4.542	297759		4.54	298.918
4.547	14707.1		4.543	0		4.543	0		4.543	0		4.546	132799		4.549	1.44772		4.544	2520.38		4.546	1.17453e+06		4.546	1.19657		4.546	0		4.546	0		4.548	297759		4.545	0
4.553	12678.5		4.549	0		4.549	0		4.549	0		4.551	132799		4.554	1.15782		4.55	3457.95		4.551	1.17322e+06		4.552	0		4.552	0		4.551	279.015		4.553	297759		4.551	0
4.558	14919.7		4.555	0		4.554	0		4.554	260.761		4.557	132799		4.56	0		4.555	3540.8		4.557	1.1731e+06		4.557	1.35581		4.558	0		4.557	0		4.559	297759		4.556	0
4.564	15134.4		4.56	0		4.56	0		4.56	0		4.562	132799		4.565	1.09951		4.561	2595.91		4.562	1.17445e+06		4.563	0		4.563	2301.88		4.562	0		4.564	297759		4.562	0
4.569	14876.2		4.566	0		4.566	0		4.565	0		4.568	132799		4.571	0		4.566	3324.63		4.568	1.17444e+06		4.569	0		4.569	0		4.568	0		4.57	297759		4.568	477.036
4.575	16385.8		4.571	0		4.571	0		4.571	0		4.573	132799		4.576	0		4.572	4093.73		4.573	1.17596e+06		4.574	0		4.574	0		4.573	0		4.575	297759		4.573	0
4.581	14667.5		4.577	0		4.577	0		4.577	0		4.579	132799		4.582	0		4.578	2687.01		4.579	1.17424e+06		4.58	0		4.58	0		4.579	0		4.581	297759		4.579	0
4.586	14082.3		4.582	0		4.582	0		4.582	0		4.584	132799		4.587	1.18905		4.583	3310.85		4.584	1.17537e+06		4.585	0		4.585	0		4.585	0		4.586	297759		4.584	0
4.592	16167.4		4.588	0		4.588	0		4.588	0		4.59	132799		4.593	1.61495		4.589	3405.48		4.59	1.17417e+06		4.591	1.89037		4.591	2500.07		4.59	275.704		4.592	297759		4.59	322.4
4.597	16369.4		4.593	0		4.593	0		4.593	227.061		4.596	132799		4.598	1.38123		4.594	3757.67		4.596	1.1744e+06		4.596	0		4.596	0		4.596	0		4.598	297759		4.595	442.402
4.603	16414.6		4.599	0		4.599	0		4.599	337.708		4.601	132799		4.604	1.43264		4.6	4107.88		4.601	1.17343e+06		4.602	0		4.602	0		4.601	0		4.603	297759		4.601	0
4.608	15418		4.604	0		4.604	0		4.604	339		4.607	132799		4.61	0		4.605	0		4.607	1.17195e+06		4.607	0		4.607	0		4.607	0		4.609	297759		4.606	406.787
4.614	14746.6		4.61	0		4.61	0		4.61	0		4.612	132799		4.615	0		4.611	3482.16		4.612	1.17493e+06		4.613	0		4.613	0		4.612	0		4.614	297759		4.612	426.399
4.619	16472.1		4.615	0		4.615	0		4.615	0		4.618	132799		4.621	1.29369		4.616	4505.77		4.618	1.17353e+06		4.618	0		4.618	0		4.618	0		4.62	297759		4.617	0
4.625	14837.2		4.621	0		4.621	0		4.621	0		4.623	132799		4.626	1.2241		4.622	4511.57		4.623	1.173e+06		4.624	1.24294		4.624	0		4.623	0		4.625	297759		4.623	329.469
4.63	15465.5		4.627	0		4.626	0		4.626	217.222		4.629	132799		4.632	1.02231		4.627	3291.68		4.629	1.17363e+06		4.63	0		4.63	0		4.629	0		4.631	297759		4.628	0
4.636	15729.1		4.632	237.024		4.632	0		4.632	0		4.634	132799		4.637	0		4.633	3607.94		4.634	1.17334e+06		4.635	1.4777		4.635	0		4.634	0		4.636	297759		4.634	0
4.641	16993.7		4.638	0		4.638	0		4.637	0		4.64	132799		4.643	1.29785		4.639	3949.21		4.64	1.176e+06		4.641	0.706992		4.641	0		4.64	453.463		4.642	297759		4.64	337.141
4.647	15177.6		4.643	225.485		4.643	0		4.643	266.003		4.645	132799		4.648	0		4.644	4332.24		4.645	1.17378e+06		4.646	0		4.646	0		4.646	483.029		4.647	297759		4.645	416.132
4.653	15328.3		4.649	0		4.649	0		4.649	0		4.651	132799		4.654	0		4.65	3724.6		4.651	1.17165e+06		4.652	0.755214		4.652	0		4.651	483.013		4.653	297759		4.651	359.84
4.658	15450.1		4.654	0		4.654	0		4.654	0		4.656	132799		4.659	0		4.655	4001.95		4.656	1.17262e+06		4.657	0		4.657	0		4.657	0		4.659	297759		4.656	455.348
4.664	16041.6		4.66	0		4.66	0		4.66	0		4.662	132799		4.665	1.30277		4.661	3500.27		4.662	1.1721e+06		4.663	0		4.663	0		4.662	208.12		4.664	297759		4.662	427.557
4.669	15896.9		4.665	0		4.665	0		4.665	258.121		4.668	132799		4.67	1.02912		4.666	4127.58		4.668	1.17271e+06		4.668	0		4.668	0		4.668	0		4.67	297759		4.667	0
4.675	16229.9		4.671	0		4.671	0		4.671	0		4.673	132799		4.676	1.45262		4.672	4739.21		4.673	1.17243e+06		4.674	0		4.674	0		4.673	0		4.675	297759		4.673	287.46
4.68	17457.6		4.676	0		4.676	0		4.676	0		4.679	132799		4.682	0.800953		4.677	4745.62		4.679	1.17199e+06		4.679	0		4.679	0		4.679	391.76		4.681	297759		4.678	0
4.686	15159.7		4.682	0		4.682	0		4.682	0		4.684	132799		4.687	1.00398		4.683	3936.92		4.684	1.17261e+06		4.685	0.71178		4.685	0		4.684	0		4.686	297759		4.684	0
4.691	15739.2		4.688	0		4.687	0		4.687	0		4.69	132799		4.693	0.92849		4.688	5244.33		4.69	1.17346e+06		4.69	0		4.691	0		4.69	415.121		4.692	297759		4.689	436.222
4.697	15189.8		4.693	0		4.693	0		4.693	0		4.695	132799		4.698	0		4.694	4569.79		4.695	1.17316e+06		4.696	0		4.696	0		4.695	0		4.697	297759		4.695	0
4.702	16868.4		4.699	0		4.699	0		4.698	0		4.701	132799		4.704	0		4.699	0		4.701	1.17232e+06		4.702	0		4.702	0		4.701	0		4.703	297759		4.701	0
4.708	14796.4		4.704	0		4.704	0		4.704	267		4.706	132799		4.709	0		4.705	3778.88		4.706	1.17201e+06		4.707	0		4.707	0		4.706	277.793		4.708	297759		4.706	500.24
4.714	15829.9		4.71	0		4.71	0		4.71	0		4.712	132799		4.715	0.607625		4.711	4966.08		4.712	1.1722e+06		4.713	0.924259		4.713	0		4.712	229.704		4.714	297759		4.712	778.481
4.719	17990.1		4.715	0		4.715	0		4.715	0		4.717	132799		4.72	0.984243		4.716	4847.7		4.717	1.17134e+06		4.718	0.766627		4.718	0		4.718	505.48		4.719	297759		4.717	0
4.725	16072.9		4.721	213.283		4.721	0		4.721	0		4.723	132799		4.726	0		4.722	5201.06		4.723	1.17233e+06		4.724	0		4.724	0		4.723	0		4.725	297759		4.723	368.513
4.73	16945.9		4.726	0		4.726	0		4.726	0		4.729	132799		4.731	1.25029		4.727	5174.31		4.729	1.17101e+06		4.729	1.45375		4.729	0		4.729	0		4.731	297759		4.728	382.535
4.736	17596.8		4.732	0		4.732	0		4.732	0		4.734	132799		4.737	0		4.733	4276.46		4.734	1.17391e+06		4.735	0		4.735	0		4.734	0		4.736	297759		4.734	294.592
4.741	16952.5		4.737	0		4.737	0		4.737	0		4.74	132799		4.743	1.02808		4.738	4204.1		4.74	1.1723e+06		4.74	0		4.74	0		4.74	480.043		4.742	297759		4.739	507.289
4.747	17505.3		4.743	0		4.743	0		4.743	0		4.745	132799		4.748	1.40274		4.744	3648.9		4.745	1.17443e+06		4.746	1.03898		4.746	0		4.745	0		4.747	297759		4.745	0
4.752	17045		4.748	0		4.748	0		4.748	0		4.751	132799		4.754	1.20035		4.749	4824.68		4.751	1.17284e+06		4.751	0.85877		4.751	0		4.751	321.131		4.753	297759		4.75	442.125
4.758	16985.6		4.754	0		4.754	0		4.754	231.408		4.756	132799		4.759	1.04389		4.755	4542.69		4.756	1.16932e+06		4.757	0		4.757	0		4.756	0		4.758	297759		4.756	0
4.763	16610.4		4.76	0		4.759	0		4.759	0		4.762	132799		4.765	0		4.76	4748.75		4.762	1.17328e+06		4.763	0.808272		4.763	0		4.762	232.005		4.764	297759		4.761	0
4.769	16675.5		4.765	0		4.765	0		4.765	0		4.767	132799		4.77	1.13406		4.766	0		4.767	1.17268e+06		4.768	0		4.768	0		4.767	0		4.769	297759		4.767	0
4.774	17404		4.771	0		4.771	0		4.771	0		4.773	132799		4.776	0.962048		4.772	4906.79		4.773	1.17239e+06		4.774	0.811124		4.774	2795.66		4.773	416.116		4.775	297759		4.773	422.63
4.78	17154.9		4.776	0		4.776	0		4.776	0		4.778	132799		4.781	0		4.777	4006.46		4.778	1.17252e+06		4.779	0.877438		4.779	0		4.779	0		4.78	297759		4.778	0
4.786	16026		4.782	0		4.782	0		4.782	0		4.784	132799		4.787	0.884026		4.783	3927.76		4.784	1.17144e+06		4.785	0		4.785	0		4.784	363.76		4.786	297759		4.784	394.51
4.791	15586.6		4.787	0		4.787	0		4.787	0		4.789	132799		4.792	0		4.788	4186.78		4.789	1.17281e+06		4.79	0		4.79	2802.41		4.79	0		4.792	297759		4.789	0
4.797	16557.7		4.793	0		4.793	0		4.793	344.612		4.795	132799		4.798	0		4.794	4794.96		4.795	1.17157e+06		4.796	0.987063		4.796	0		4.795	408.859		4.797	297759		4.795	470.455
4.802	16577.9		4.798	0		4.798	0		4.798	0		4.801	132799		4.803	0		4.799	4926.87		4.801	1.17222e+06		4.801	0		4.801	2530.03		4.801	330.006		4.803	297759		4.8	400.581
4.808	16294.4		4.804	0		4.804	0		4.804	0		4.806	132799		4.809	0.973507		4.805	5080.78		4.806	1.1702e+06		4.807	0		4.807	0		4.806	0		4.808	297759		4.806	516.125
4.813	17017		4.809	0		4.809	0		4.809	0		4.812	132799		4.815	0		4.81	4366.41		4.812	1.17085e+06		4.812	0		4.812	3475.05		4.812	509.003		4.814	297759		4.811	0
4.819	17107.6		4.815	0		4.815	0		4.815	0		4.817	132799		4.82	1.09888		4.816	5596.43		4.817	1.1717e+06		4.818	0		4.818	0		4.817	321.569		4.819	297759		4.817	0
4.824	17468.7		4.821	0		4.82	0		4.82	361.18		4.823	132799		4.826	1.01322		4.821	4855.3		4.823	1.16898e+06		4.823	0		4.824	2342.92		4.823	0		4.825	297759		4.822	0
4.83	16886.9		4.826	0		4.826	0		4.826	0		4.828	132799		4.831	0		4.827	4756.31		4.828	1.1712e+06		4.829	0		4.829	0		4.828	633.695		4.83	297759		4.828	0
4.835	15891.5		4.832	0		4.832	0		4.831	411.306		4.834	132799		4.837	1.42562		4.833	3461.06		4.834	1.17028e+06		4.835	0.967578		4.835	0		4.834	323.011		4.836	297759		4.834	496.005
4.841	16693.5		4.837	0		4.837	0		4.837	344.083		4.839	132799		4.842	1.13251		4.838	3848.46		4.839	1.17157e+06		4.84	0		4.84	0		4.84	677.099		4.841	297759		4.839	0
4.847	15540.1		4.843	0		4.843	0		4.843	0		4.845	132799		4.848	0		4.844	5110.78		4.845	1.16989e+06		4.846	0		4.846	0		4.845	858.112		4.847	297759		4.845	558.57
4.852	14774.7		4.848	0		4.848	0		4.848	307.375		4.85	132799		4.853	0		4.849	4245.35		4.85	1.17098e+06		4.851	0.791802		4.851	2695.03		4.851	500.416		4.852	297759		4.85	506.036
4.858	15594.9		4.854	0		4.854	0		4.854	0		4.856	132799		4.859	1.04282		4.855	4106.85		4.856	1.17183e+06		4.857	0		4.857	0		4.856	0		4.858	297759		4.856	0
4.863	14561		4.859	0		4.859	0		4.859	0		4.862	132799		4.864	0		4.86	5074.74		4.862	1.17205e+06		4.862	0		4.862	1873.68		4.862	0		4.864	297759		4.861	0
4.869	17163.7		4.865	0		4.865	0		4.865	627.136		4.867	132799		4.87	0		4.866	4378.16		4.867	1.17189e+06		4.868	0.859264		4.868	0		4.867	0		4.869	297759		4.867	0
4.874	16220.9		4.87	0		4.87	0		4.87	0		4.873	132799		4.876	0		4.871	4869.06		4.873	1.17095e+06		4.873	0		4.873	0		4.873	0		4.875	297759		4.872	0
4.88	15565.2		4.876	0		4.876	0		4.876	0		4.878	132799		4.881	0		4.877	4526.26		4.878	1.17116e+06		4.879	0		4.879	2211.39		4.878	0		4.88	297759		4.878	398.066
4.885	15694.5		4.881	326.52		4.881	0		4.881	0		4.884	132799		4.887	0.813251		4.882	4485.81		4.884	1.17189e+06		4.884	1.85788		4.884	0		4.884	0		4.886	297759		4.883	0
4.891	15875.2		4.887	0		4.887	0		4.887	0		4.889	132799		4.892	1.21591		4.888	4962.33		4.889	1.17307e+06		4.89	0		4.89	0		4.889	517.165		4.891	297759		4.889	506
4.896	16683.8		4.893	0		4.892	0		4.892	0		4.895	132799		4.898	0		4.893	4937.45		4.895	1.17045e+06		4.896	0		4.896	0		4.895	559.512		4.897	297759		4.894	418.344
4.902	16190.5		4.898	0		4.898	0		4.898	0		4.9	132799		4.903	0		4.899	4856.82		4.9	1.171e+06		4.901	0		4.901	0		4.901	411.422		4.902	297759		4.9	408.833
4.907	14049.6		4.904	0		4.904	0		4.904	0		4.906	132799		4.909	0		4.905	5199.57		4.906	1.16891e+06		4.907	0		4.907	0		4.906	0		4.908	297759		4.906	0
4.913	15113.3		4.909	0		4.909	0		4.909	0		4.911	132799		4.914	0		4.91	5317.93		4.911	1.16726e+06		4.912	0		4.912	2327.83		4.912	0		4.913	297759		4.911	0
4.919	13476.6		4.915	0		4.915	0		4.915	0		4.917	132799		4.92	0.715814		4.916	5291.08		4.917	1.17076e+06		4.918	0		4.918	0		4.917	377.042		4.919	297759		4.917	0
4.924	15049		4.92	0		4.92	0		4.92	372.059		4.922	132799		4.925	0		4.921	5200.28		4.922	1.17086e+06		4.923	0.994062		4.923	0		4.923	636.497		4.925	297759		4.922	396.167
4.93	16206.3		4.926	0		4.926	0		4.926	0		4.928	132799		4.931	0		4.927	4128.17		4.928	1.17139e+06		4.929	1.25587		4.929	2224.09		4.928	0		4.93	297759		4.928	260.111
4.935	16345.7		4.931	0		4.931	0		4.931	0		4.934	132799		4.936	0		4.932	4558.55		4.934	1.17e+06		4.934	0		4.934	0		4.934	716.006		4.936	297759		4.933	294.174
4.941	13691.6		4.937	0		4.937	0		4.937	0		4.939	132799		4.942	0		4.938	4465.33		4.939	1.169e+06		4.94	1.26652		4.94	2059.9		4.939	0		4.941	297759		4.939	443.266
4.946	14993.3		4.942	0		4.942	0		4.942	0		4.945	132799		4.948	0		4.943	4987.23		4.945	1.1695e+06		4.945	0		4.945	0		4.945	556.306		4.947	297759		4.944	0
4.952	16486.5		4.948	0		4.948	0		4.948	0		4.95	132799		4.953	1.40988		4.949	5803.84		4.95	1.16902e+06		4.951	0		4.951	0		4.95	0		4.952	297759		4.95	0
4.957	16699.8		4.954	0		4.953	0		4.953	227.029		4.956	132799		4.959	1.09158		4.954	4923.27		4.956	1.16985e+06		4.956	0		4.957	0		4.956	657.103		4.958	297759		4.955	0
4.963	17237		4.959	0		4.959	0		4.959	0		4.961	132799		4.964	0		4.96	4735.4		4.961	1.17009e+06		4.962	0		4.962	0		4.961	0		4.963	297759		4.961	0
4.968	14527.6		4.965	0		4.965	0		4.964	336.222		4.967	132799		4.97	1.0577		4.966	4748.11		4.967	1.16977e+06		4.968	0		4.968	1501.57		4.967	853.05		4.969	297759		4.967	0
4.974	15130		4.97	283.654		4.97	0		4.97	0		4.972	132799		4.975	0.66647		4.971	5317.23		4.972	1.16871e+06		4.973	0		4.973	1711.84		4.973	0		4.974	297759		4.972	0
4.98	15296.6		4.976	0		4.976	0		4.976	0		4.978	132799		4.981	1.08417		4.977	5468.67		4.978	1.16917e+06		4.979	0		4.979	1225.05		4.978	708.173		4.98	297759		4.978	0
4.985	13118.5		4.981	0		4.981	0		4.981	0		4.983	132799		4.986	0		4.982	4669.79		4.983	1.16827e+06		4.984	0		4.984	0		4.984	541.07		4.985	297759		4.983	303
4.991	13641.2		4.987	0		4.987	0		4.987	460.009		4.989	136157		4.992	0		4.988	4246.09		4.989	1.16837e+06		4.99	0		4.99	0		4.989	0		4.991	297759		4.989	0
4.996	14547.2		4.992	239.042		4.992	0		4.992	0		4.995	132799		4.997	0		4.993	4278.12		4.995	1.16866e+06		4.995	0		4.995	0		4.995	540.562		4.997	297759		4.994	229.786
5.002	15594.3		4.998	276.38		4.998	0		4.998	0		5	132799		5.003	1.11822		4.999	4487.52		5	1.1688e+06		5.001	0		5.001	0		5	299.817		5.002	297759		5	0
5.007	13881.3		5.003	0		5.003	0		5.003	0		5.006	132799		5.009	0		5.004	4967.27		5.006	1.16967e+06		5.006	0.753588		5.006	0		5.006	386.841		5.008	297759		5.005	0
5.013	17302.2		5.009	0		5.009	0		5.009	0		5.011	132799		5.014	1.04607		5.01	4640.76		5.011	1.16797e+06		5.012	0		5.012	1713.15		5.011	565.515		5.013	297759		5.011	0
5.018	13303.5		5.014	0		5.014	0		5.014	0		5.017	132799		5.02	0.875405		5.015	4311.62		5.017	1.1703e+06		5.017	0		5.018	0		5.017	564.525		5.019	297759		5.016	0
5.024	13610.4		5.02	0		5.02	0		5.02	0		5.022	132799		5.025	0		5.021	5935.88		5.022	1.16825e+06		5.023	0.693274		5.023	1599		5.022	364.618		5.024	297759		5.022	0
5.029	14370.3		5.026	0		5.025	0		5.025	466.522		5.028	132799		5.031	0.889295		5.026	4770.43		5.028	1.17044e+06		5.029	1.17367		5.029	1334.21		5.028	0		5.03	297759		5.027	318.022
5.035	14550		5.031	0		5.031	0		5.031	0		5.033	132799		5.036	0		5.032	5337.71		5.033	1.16917e+06		5.034	0		5.034	1138		5.034	0		5.035	297759		5.033	0
5.04	11620.6		5.037	0		5.037	0		5.037	279.021		5.039	132799		5.042	1.09822		5.038	4712.5		5.039	1.16858e+06		5.04	0		5.04	1408.04		5.039	0		5.041	297759		5.039	0
5.046	12480.2		5.042	0		5.042	0		5.042	396.336		5.044	132799		5.047	0		5.043	4389.67		5.044	1.16843e+06		5.045	1.09679		5.045	1457.59		5.045	770.792		5.046	297759		5.044	0
5.052	14303		5.048	0		5.048	0		5.048	0		5.05	132799		5.053	0.685264		5.049	4679.18		5.05	1.16758e+06		5.051	0		5.051	1528.44		5.05	546.805		5.052	297759		5.05	280.787
5.057	14855.7		5.053	0		5.053	0		5.053	380.56		5.055	132799		5.058	0		5.054	4787.1		5.055	1.16972e+06		5.056	0		5.056	0		5.056	454.653		5.058	297759		5.055	314.631
5.063	13175.8		5.059	0		5.059	0		5.059	0		5.061	132799		5.064	0		5.06	4940.46		5.061	1.16664e+06		5.062	0		5.062	1367.43		5.061	0		5.063	297759		5.061	0
5.068	14061.3		5.064	0		5.064	0		5.064	0		5.067	132799		5.069	0.676715		5.065	3951.13		5.067	1.16689e+06		5.067	0		5.067	1365.89		5.067	750.08		5.069	297759		5.066	0
5.074	11759.3		5.07	223.059		5.07	0		5.07	0		5.072	132799		5.075	0		5.071	3761.11		5.072	1.16702e+06		5.073	0		5.073	1326.27		5.072	940.472		5.074	297759		5.072	0
5.079	14957.4		5.075	0		5.075	0		5.075	0		5.078	132799		5.081	0		5.076	4316.12		5.078	1.16839e+06		5.078	0		5.078	0		5.078	0		5.08	297759		5.077	425.042
5.085	13906.7		5.081	0		5.081	0		5.081	0		5.083	132799		5.086	0		5.082	5467.06		5.083	1.16769e+06		5.084	0		5.084	0		5.083	812.627		5.085	297759		5.083	0
5.09	14259.6		5.087	0		5.086	0		5.086	0		5.089	132799		5.092	0		5.087	5312.34		5.089	1.16669e+06		5.089	0		5.09	1363.66		5.089	582.942		5.091	297759		5.088	0
5.096	12585.9		5.092	0		5.092	0		5.092	657.463		5.094	132799		5.097	0		5.093	4629.54		5.094	1.16699e+06		5.095	1.00271		5.095	1555		5.094	833.445		5.096	297759		5.094	0
5.101	13974.1		5.098	0		5.098	0		5.097	0		5.1	135907		5.103	0.848996		5.099	5012.78		5.1	1.1679e+06		5.101	0		5.101	1263.04		5.1	395.119		5.102	297759		5.1	0
5.107	12629.4		5.103	0		5.103	0		5.103	0		5.105	132799		5.108	0.96988		5.104	4545.1		5.105	1.16719e+06		5.106	0.961756		5.106	1393.73		5.106	0		5.107	297759		5.105	0
5.113	13377.8		5.109	0		5.109	0		5.109	0		5.111	135910		5.114	1.10661		5.11	4383.94		5.111	1.16769e+06		5.112	0		5.112	822.885		5.111	685.964		5.113	297759		5.111	278.521
5.118	14351.6		5.114	0		5.114	0		5.114	0		5.116	132799		5.119	0		5.115	4888.3		5.116	1.16608e+06		5.117	1.03335		5.117	1513.49		5.117	810.297		5.119	297759		5.116	352.115
5.124	14564.6		5.12	0		5.12	0		5.12	0		5.122	132799		5.125	0		5.121	5798.05		5.122	1.16784e+06		5.123	0.697516		5.123	1077.67		5.122	0		5.124	297759		5.122	0
5.129	13441.9		5.125	0		5.125	0		5.125	0		5.128	132799		5.13	0		5.126	4176.43		5.128	1.16748e+06		5.128	0		5.128	1330.65		5.128	0		5.13	297759		5.127	0
5.135	13754.5		5.131	406.25		5.131	0		5.131	0		5.133	132799		5.136	0		5.132	4775.42		5.133	1.16616e+06		5.134	0		5.134	0		5.133	0		5.135	297759		5.133	274.261
5.14	14297.8		5.136	0		5.136	0		5.136	0		5.139	132799		5.142	0		5.137	4985.75		5.139	1.16613e+06		5.139	0.825793		5.139	1249.93		5.139	507.12		5.141	297759		5.138	210.167
5.146	12969.3		5.142	0		5.142	0		5.142	0		5.144	135396		5.147	0.958071		5.143	4639.28		5.144	1.16767e+06		5.145	0		5.145	1401.78		5.144	673.555		5.146	297759		5.144	381.568
5.151	12945.8		5.147	0		5.147	0		5.147	0		5.15	136193		5.153	0		5.148	4514.61		5.15	1.16457e+06		5.15	0		5.151	1143.55		5.15	0		5.152	297759		5.149	0
5.157	13183.7		5.153	337.084		5.153	0		5.153	0		5.155	132799		5.158	0.782568		5.154	0		5.155	1.16768e+06		5.156	0		5.156	0		5.155	0		5.157	297759		5.155	211.039
5.162	13187.8		5.159	0		5.158	0		5.158	0		5.161	132799		5.164	0		5.159	4270.58		5.161	1.16581e+06		5.162	0		5.162	931.68		5.161	758.971		5.163	297759		5.16	0
5.168	14662.1		5.164	0		5.164	0		5.164	0		5.166	132799		5.169	0		5.165	4185.36		5.166	1.16586e+06		5.167	0		5.167	1310.25		5.167	0		5.168	297759		5.166	0
5.173	12544.1		5.17	0		5.17	0		5.17	487.078		5.172	132799		5.175	0		5.171	4785.23		5.172	1.1661e+06		5.173	0.723786		5.173	1197.03		5.172	0		5.174	297759		5.172	0
5.179	12487.8		5.175	0		5.175	0		5.175	0		5.177	132799		5.18	0.686157		5.176	4691.72		5.177	1.16525e+06		5.178	0		5.178	865.01		5.178	0		5.179	297759		5.177	0
5.185	12968		5.181	0		5.181	0		5.181	0		5.183	132799		5.186	0.799213		5.182	4838.4		5.183	1.16573e+06		5.184	0		5.184	1561.88		5.183	638.889		5.185	297759		5.183	226.375
5.19	13238.7		5.186	0		5.186	0		5.186	0		5.188	135809		5.191	0.716348		5.187	4571.45		5.188	1.16536e+06		5.189	0		5.189	1007		5.189	0		5.191	297759		5.188	324.684
5.196	13265.3		5.192	0		5.192	0		5.192	0		5.194	132799		5.197	0.932916		5.193	4506.15		5.194	1.16566e+06		5.195	0.772896		5.195	919.004		5.194	0		5.196	297759		5.194	0
5.201	14224.3		5.197	209.409		5.197	0		5.197	0		5.2	132799		5.202	0		5.198	3967.76		5.2	1.16585e+06		5.2	0		5.2	863.667		5.2	460.259		5.202	297759		5.199	0
5.207	10876.9		5.203	0		5.203	0		5.203	0		5.205	135614		5.208	0.804201		5.204	4195.19		5.205	1.16634e+06		5.206	0		5.206	727.327		5.205	0		5.207	297759		5.205	0
5.212	14460.2		5.208	0		5.208	0		5.208	410.407		5.211	135511		5.214	0.989445		5.209	4691.69		5.211	1.1639e+06		5.211	0.810018		5.211	1017.8		5.211	0		5.213	297759		5.21	230.568
5.218	12518		5.214	0		5.214	0		5.214	0		5.216	135735		5.219	0.566463		5.215	4031.5		5.216	1.16425e+06		5.217	0		5.217	1296.74		5.216	0		5.218	297759		5.216	286.738
5.223	11949.4		5.22	0		5.219	0		5.219	0		5.222	135691		5.225	0.777122		5.22	3993.88		5.222	1.16535e+06		5.222	0.974032		5.223	1159.16		5.222	729.425		5.224	297759		5.221	321.599
5.229	14021.9		5.225	0		5.225	0		5.225	0		5.227	132799		5.23	0		5.226	4146.66		5.227	1.16443e+06		5.228	1.05295		5.228	1323.49		5.227	447.132		5.229	297759		5.227	236.669
5.234	13058		5.231	0		5.231	0		5.23	0		5.233	135320		5.236	0.789886		5.232	4453.56		5.233	1.1656e+06		5.234	0		5.234	1147.14		5.233	0		5.235	297759		5.233	306.111
5.24	10799.6		5.236	0		5.236	0		5.236	363.281		5.238	132799		5.241	0.789071		5.237	4050.7		5.238	1.16444e+06		5.239	0		5.239	935.219		5.239	0		5.24	297759		5.238	0
5.246	14303		5.242	0		5.242	0		5.242	526.045		5.244	134431		5.247	0.876968		5.243	4826.43		5.244	1.16479e+06		5.245	0		5.245	1095.18		5.244	0		5.246	297759		5.244	0
5.251	12038.1		5.247	0		5.247	0		5.247	0		5.249	132799		5.252	0.599495		5.248	3668.62		5.249	1.16563e+06		5.25	0		5.25	1261.17		5.25	0		5.252	297759		5.249	468.229
5.257	12412.3		5.253	0		5.253	0		5.253	368.654		5.255	135415		5.258	0.788382		5.254	3769.12		5.255	1.16445e+06		5.256	0		5.256	1114.93		5.255	0		5.257	297759		5.255	0
5.262	11968.7		5.258	443.001		5.258	0		5.258	0		5.261	135788		5.263	0		5.259	5365.37		5.261	1.16444e+06		5.261	0		5.261	712.207		5.261	0		5.263	297759		5.26	384.799
5.268	12323		5.264	0		5.264	0		5.264	0		5.266	135027		5.269	0		5.265	4469.94		5.266	1.16492e+06		5.267	0		5.267	1016.36		5.266	768.245		5.268	297759		5.266	526.219
5.273	13090.4		5.269	0		5.269	0		5.269	0		5.272	134789		5.275	0		5.27	4182.75		5.272	1.16346e+06		5.272	0		5.272	820.174		5.272	748.205		5.274	297759		5.271	253.14
5.279	13225.8		5.275	0		5.275	0		5.275	0		5.277	134454		5.28	0.785367		5.276	4645.77		5.277	1.16478e+06		5.278	0		5.278	864.397		5.277	448.662		5.279	297759		5.277	0
5.284	12505		5.28	271		5.28	0		5.28	0		5.283	132799		5.286	0		5.281	3375.9		5.283	1.16356e+06		5.283	0		5.284	1156.57		5.283	0		5.285	297759		5.282	523.058
5.29	13204.8		5.286	0		5.286	0		5.286	0		5.288	135056		5.291	0.993791		5.287	3955.88		5.288	1.16432e+06		5.289	0		5.289	915.776		5.288	515.761		5.29	297759		5.288	0
5.295	12973.4		5.292	364.066		5.291	0		5.291	0		5.294	132799		5.297	0		5.292	4417.17		5.294	1.16326e+06		5.295	0		5.295	0		5.294	936.375		5.296	297759		5.294	0
5.301	10745.2		5.297	0		5.297	0		5.297	0		5.299	135259		5.302	0		5.298	4851.49		5.299	1.16256e+06		5.3	0.936242		5.3	686.161		5.3	610.62		5.301	297759		5.299	0
5.307	10991.6		5.303	0		5.303	0		5.303	0		5.305	134774		5.308	0		5.304	4738.56		5.305	1.16511e+06		5.306	0		5.306	809.664		5.305	0		5.307	297759		5.305	0
5.312	10738.2		5.308	286.066		5.308	0		5.308	0		5.31	134572		5.313	0		5.309	4656.83		5.31	1.16399e+06		5.311	1.16402		5.311	0		5.311	808.455		5.312	297759		5.31	0
5.318	11295		5.314	0		5.314	0		5.314	412.605		5.316	135080		5.319	0.98599		5.315	4387.97		5.316	1.16418e+06		5.317	0		5.317	706.494		5.316	818.286		5.318	297759		5.316	0
5.323	9982.18		5.319	0		5.319	0		5.319	0		5.321	135325		5.324	0.390448		5.32	5038.69		5.321	1.16369e+06		5.322	0		5.322	890.35		5.322	0		5.324	297759		5.321	0
5.329	10629.5		5.325	0		5.325	0		5.325	0		5.327	135300		5.33	0.652147		5.326	4355.9		5.327	1.16391e+06		5.328	0		5.328	631.24		5.327	0		5.329	297759		5.327	0
5.334	11829.6		5.33	0		5.33	0		5.33	0		5.333	134928		5.336	0.937259		5.331	5240.09		5.333	1.16293e+06		5.333	1.16792		5.333	852.703		5.333	0		5.335	297759		5.332	0
5.34	13747.1		5.336	308.869		5.336	0		5.336	259.978		5.338	135083		5.341	0		5.337	4311.86		5.338	1.16241e+06		5.339	0		5.339	935.161		5.338	0		5.34	297759		5.338	320.889
5.345	12102.8		5.341	0		5.341	0		5.341	792.162		5.344	135060		5.347	0		5.342	3678.89		5.344	1.16275e+06		5.344	0		5.344	947.531		5.344	514.04		5.346	297759		5.343	0
5.351	11783.5		5.347	0		5.347	0		5.347	0		5.349	135230		5.352	0		5.348	4037.18		5.349	1.16253e+06		5.35	0		5.35	837.409		5.349	0		5.351	297759		5.349	314.524
5.356	10073.9		5.353	0		5.352	0		5.352	0		5.355	134862		5.358	0		5.353	4105.6		5.355	1.16316e+06		5.355	0		5.356	792.893		5.355	0		5.357	297759		5.354	363.013
5.362	11595.4		5.358	0		5.358	0		5.358	0		5.36	135271		5.363	0		5.359	3482.03		5.36	1.16304e+06		5.361	0		5.361	0		5.36	638.76		5.362	297759		5.36	423.967
5.367	12416.3		5.364	260.154		5.364	0		5.363	0		5.366	132799		5.369	0.746847		5.365	3909.9		5.366	1.16154e+06		5.367	0.754871		5.367	992.629		5.366	354.02		5.368	297759		5.366	311.579
5.373	11325.9		5.369	0		5.369	0		5.369	0		5.371	132799		5.374	0.783914		5.37	4453.11		5.371	1.16262e+06		5.372	0		5.372	0		5.372	0		5.373	297759		5.371	0
5.379	10756.5		5.375	0		5.375	0		5.375	432.469		5.377	134998		5.38	0		5.376	4695.66		5.377	1.16228e+06		5.378	0.945578		5.378	757		5.377	0		5.379	297759		5.377	0
5.384	11898		5.38	0		5.38	0		5.38	0		5.382	134694		5.385	0		5.381	3619.08		5.382	1.16285e+06		5.383	0		5.383	914.306		5.383	769.778		5.385	297759		5.382	0
5.39	12000.3		5.386	0		5.386	0		5.386	0		5.388	135178		5.391	0		5.387	3766.77		5.388	1.16158e+06		5.389	0		5.389	813.045		5.388	584.022		5.39	297759		5.388	0
5.395	12287.3		5.391	0		5.391	0		5.391	0		5.394	134915		5.396	0.645441		5.392	3780.44		5.394	1.16179e+06		5.394	0		5.394	0		5.394	0		5.396	297759		5.393	295.765
5.401	12022.7		5.397	0		5.397	0		5.397	436.738		5.399	134402		5.402	0.60629		5.398	3984.03		5.399	1.16205e+06		5.4	0.975338		5.4	536.003		5.399	0		5.401	297759		5.399	0
5.406	10930.7		5.402	0		5.402	0		5.402	0		5.405	132799		5.408	0.574032		5.403	3750.28		5.405	1.16312e+06		5.405	0		5.405	613.009		5.405	0		5.407	301824		5.404	0
5.412	9888.77		5.408	0		5.408	0		5.408	0		5.41	135179		5.413	0.360573		5.409	3239.06		5.41	1.1623e+06		5.411	1.0398		5.411	562.976		5.41	0		5.412	297759		5.41	676.867
5.417	11057		5.413	0		5.413	0		5.413	0		5.416	135174		5.419	0.774347		5.414	3923.63		5.416	1.16043e+06		5.416	0		5.417	0		5.416	481.574		5.418	301411		5.415	0
5.423	12386.2		5.419	329.471		5.419	0		5.419	417.001		5.421	134733		5.424	0.997588		5.42	3841.94		5.421	1.16224e+06		5.422	0		5.422	1064.48		5.421	757.864		5.423	297759		5.421	0
5.428	11442.4		5.425	0		5.424	0		5.424	403.692		5.427	134982		5.43	0.876995		5.426	3893.68		5.427	1.1626e+06		5.428	0		5.428	577.067		5.427	716.041		5.429	301870		5.427	372.356
5.434	9974.29		5.43	0		5.43	0		5.43	471.003		5.432	134558		5.435	0		5.431	0		5.432	1.16006e+06		5.433	0		5.433	784.375		5.433	738.401		5.434	297759		5.432	0
5.44	10603.1		5.436	0		5.436	0		5.436	525.856		5.438	134632		5.441	0.668262		5.437	3836.13		5.438	1.16142e+06		5.439	0		5.439	752.491		5.438	586.042		5.44	297759		5.438	0
5.445	11012.4		5.441	0		5.441	0		5.441	0		5.443	134790		5.446	0.725459		5.442	4401.17		5.443	1.16163e+06		5.444	0.774206		5.444	669.1		5.444	0		5.445	297759		5.443	0
5.451	10073.4		5.447	272.125		5.447	0		5.447	0		5.449	134990		5.452	0.685783		5.448	4172.2		5.449	1.16187e+06		5.45	0		5.45	719.719		5.449	0		5.451	297759		5.449	0
5.456	12126.5		5.452	0		5.452	0		5.452	0		5.454	134976		5.457	0.400108		5.453	3150.16		5.454	1.1614e+06		5.455	0		5.455	747.187		5.455	432.028		5.457	297759		5.454	0
5.462	10461.6		5.458	0		5.458	0		5.458	0		5.46	134647		5.463	0.389962		5.459	4470.67		5.46	1.16208e+06		5.461	0.971491		5.461	887.454		5.46	315.705		5.462	301893		5.46	0
5.467	11082.5		5.463	0		5.463	0		5.463	0		5.466	134825		5.469	0		5.464	4524.19		5.466	1.16089e+06		5.466	0		5.466	828.125		5.466	498.043		5.468	301736		5.465	0
5.473	10136.1		5.469	226.289		5.469	0		5.469	324.322		5.471	134762		5.474	0		5.47	3980.86		5.471	1.16061e+06		5.472	0		5.472	663.472		5.471	610.889		5.473	297759		5.471	418.282
5.478	10879.9		5.474	399.361		5.474	0		5.474	351.215		5.477	134549		5.48	0		5.475	3885.61		5.477	1.16035e+06		5.477	0.880314		5.477	696.241		5.477	0		5.479	297759		5.476	0
5.484	11201.4		5.48	338.455		5.48	0		5.48	0		5.482	134237		5.485	0		5.481	4412		5.482	1.15993e+06		5.483	0		5.483	730.266		5.482	444.556		5.484	300717		5.482	0
5.489	10529.5		5.486	330.658		5.485	0		5.485	0		5.488	134566		5.491	0.99878		5.486	3862.04		5.488	1.1622e+06		5.489	1.61749		5.489	476.829		5.488	0		5.49	297759		5.488	307.248
5.495	10908.5		5.491	0		5.491	0		5.491	0		5.493	134152		5.496	0		5.492	4797.31		5.493	1.16079e+06		5.494	1.25322		5.494	0		5.493	0		5.495	297759		5.493	0
5.5	9946.21		5.497	0		5.497	0		5.496	0		5.499	134457		5.502	1.11498		5.498	3609.5		5.499	1.15991e+06		5.5	0		5.5	980.68		5.499	695.301		5.501	301471		5.499	0
5.506	10586.1		5.502	523.838		5.502	0		5.502	0		5.504	135175		5.507	0.668145		5.503	3996.22		5.504	1.16088e+06		5.505	0		5.505	546.688		5.505	676.216		5.506	300840		5.504	0
5.512	11614.2		5.508	525.407		5.508	0		5.508	335.038		5.51	134543		5.513	0.615199		5.509	4155.55		5.51	1.16032e+06		5.511	1.3723		5.511	0		5.51	0		5.512	301416		5.51	0
5.517	11110		5.513	0		5.513	0		5.513	373.123		5.515	134905		5.518	0		5.514	3457.47		5.515	1.1597e+06		5.516	1.1017		5.516	802.87		5.516	0		5.518	297759		5.515	263.178
5.523	9940.66		5.519	0		5.519	0		5.519	0		5.521	134146		5.524	0.51961		5.52	3304.47		5.521	1.16021e+06		5.522	0		5.522	817.828		5.521	787.895		5.523	297759		5.521	0
5.528	11161.8		5.524	0		5.524	0		5.524	0		5.527	134261		5.529	0.423017		5.525	3984.9		5.527	1.15992e+06		5.527	0		5.527	676.015		5.527	0		5.529	301663		5.526	0
5.534	10353.8		5.53	0		5.53	0		5.53	518.201		5.532	134759		5.535	0		5.531	2829.76		5.532	1.15983e+06		5.533	0		5.533	544		5.532	0		5.534	297759		5.532	303.841
5.539	10484		5.535	0		5.535	0		5.535	0		5.538	134798		5.541	0.511173		5.536	3514.19		5.538	1.16006e+06		5.538	0		5.538	595.633		5.538	516.09		5.54	301480		5.537	0
5.545	9483.65		5.541	529.048		5.541	0		5.541	0		5.543	134701		5.546	0		5.542	3767.09		5.543	1.16078e+06		5.544	0		5.544	773.566		5.543	0		5.545	301081		5.543	0
5.55	9635.46		5.546	0		5.546	0		5.546	497.107		5.549	134648		5.552	0.597792		5.547	3760.89		5.549	1.15897e+06		5.549	0		5.55	590.164		5.549	0		5.551	297759		5.548	0
5.556	10947.1		5.552	0		5.552	0		5.552	0		5.554	134472		5.557	0.523406		5.553	3242.54		5.554	1.15853e+06		5.555	0		5.555	661.081		5.554	0		5.556	301322		5.554	0
5.561	10981.1		5.558	0		5.557	0		5.557	0		5.56	134590		5.563	0.546673		5.559	3391.81		5.56	1.15863e+06		5.561	1.76267		5.561	457.544		5.56	0		5.562	300920		5.56	0
5.567	9664.53		5.563	215.515		5.563	0		5.563	0		5.565	134469		5.568	0		5.564	4792.89		5.565	1.15869e+06		5.566	0		5.566	633.383		5.566	0		5.567	300981		5.565	0
5.573	10039.1		5.569	0		5.569	0		5.569	434.219		5.571	134129		5.574	0.426782		5.57	4026.79		5.571	1.16037e+06		5.572	1.51027		5.572	792.598		5.571	0		5.573	301418		5.571	0
5.578	8971.28		5.574	0		5.574	0		5.574	403.001		5.576	134464		5.579	0.488032		5.575	4504.66		5.576	1.15949e+06		5.577	0		5.577	591.629		5.577	0		5.578	301897		5.576	0
5.584	8567.93		5.58	0		5.58	0		5.58	693.066		5.582	134271		5.585	0.557944		5.581	2888.18		5.582	1.16007e+06		5.583	0		5.583	825.657		5.582	552.108		5.584	301409		5.582	0
5.589	10130		5.585	0		5.585	0		5.585	526.592		5.587	134398		5.59	0		5.586	3291.93		5.587	1.15868e+06		5.588	0		5.588	0		5.588	475.072		5.59	301485		5.587	245.388
5.595	10426.3		5.591	0		5.591	0		5.591	0		5.593	134420		5.596	0		5.592	0		5.593	1.15096e+06		5.594	0		5.594	650.562		5.593	761.729		5.595	300916		5.593	0
5.6	9268.6		5.596	313.663		5.596	0		5.596	0		5.599	134429		5.602	0.507332		5.597	3717.7		5.599	1.15917e+06		5.599	1.48585		5.599	589.818		5.599	0		5.601	301438		5.598	471.119
5.606	9563.06		5.602	0		5.602	0		5.602	0		5.604	134968		5.607	0.813854		5.603	3549.03		5.604	1.15996e+06		5.605	0		5.605	0		5.604	212.004		5.606	297759		5.604	0
5.611	9668.88		5.607	0		5.607	0		5.607	0		5.61	134777		5.613	0.721956		5.608	4181.04		5.61	1.15952e+06		5.61	1.49263		5.61	718.131		5.61	607.737		5.612	301098		5.609	0
5.617	10886.5		5.613	293.88		5.613	0		5.613	461.227		5.615	134212		5.618	0		5.614	4172.28		5.615	1.15936e+06		5.616	0		5.616	899.432		5.615	0		5.617	300915		5.615	288.207
5.622	10286.7		5.619	330.56		5.618	0		5.618	0		5.621	134636		5.624	0		5.619	3449.82		5.621	1.15834e+06		5.622	0		5.622	0		5.621	922.929		5.623	301566		5.621	0
5.628	10562.8		5.624	0		5.624	0		5.624	0		5.626	134095		5.629	0		5.625	3943.14		5.626	1.15847e+06		5.627	0		5.627	0		5.626	407.471		5.628	301494		5.626	345.202
5.633	10389.4		5.63	555.308		5.63	0		5.629	0		5.632	134704		5.635	0		5.631	4284.02		5.632	1.15836e+06		5.633	0		5.633	536.647		5.632	0		5.634	301592		5.632	0
5.639	9068.39		5.635	0		5.635	0		5.635	0		5.637	134708		5.64	0		5.636	3467.81		5.637	1.15939e+06		5.638	1.23579		5.638	924.203		5.638	0		5.639	297759		5.637	0
5.645	11206.7		5.641	0		5.641	0		5.641	0		5.643	134594		5.646	0		5.642	4149.5		5.643	1.15816e+06		5.644	0		5.644	674.223		5.643	552.189		5.645	297759		5.643	0
5.65	9364.79		5.646	0		5.646	0		5.646	0		5.648	134549		5.651	0		5.647	4326		5.648	1.15767e+06		5.649	0		5.649	734.008		5.649	0		5.651	301058		5.648	0
5.656	8581.8		5.652	0		5.652	0		5.652	0		5.654	134656		5.657	0		5.653	3776.34		5.654	1.15894e+06		5.655	0		5.655	595.665		5.654	0		5.656	301066		5.654	0
5.661	9264.39		5.657	484.016		5.657	0		5.657	0		5.66	133925		5.663	0.305518		5.658	3783.44		5.66	1.15786e+06		5.66	0		5.66	616.125		5.66	362.714		5.662	300879		5.659	0
5.667	10284.4		5.663	0		5.663	0		5.663	0		5.665	134260		5.668	0.691184		5.664	3243.95		5.665	1.1586e+06		5.666	0		5.666	590.494		5.665	497.241		5.667	297759		5.665	0
5.672	8716.97		5.668	340.75		5.668	0		5.668	0		5.671	134762		5.674	0.528706		5.669	3266.92		5.671	1.15765e+06		5.671	0		5.671	0		5.671	683.401		5.673	300476		5.67	0
5.678	9816.83		5.674	0		5.674	0		5.674	0		5.676	134491		5.679	0		5.675	3794.9		5.676	1.15801e+06		5.677	0		5.677	1110.38		5.676	431.018		5.678	300129		5.676	391.801
5.683	9729.33		5.679	0		5.679	0		5.679	0		5.682	134444		5.685	0.684331		5.68	3633.07		5.682	1.15791e+06		5.682	0		5.683	830.237		5.682	499.59		5.684	300886		5.681	0
5.689	9372.79		5.685	0		5.685	0		5.685	0		5.687	134022		5.69	0.897168		5.686	3280.14		5.687	1.15833e+06		5.688	1.28412		5.688	477.355		5.687	0		5.689	300583		5.687	280.361
5.694	9129.85		5.691	0		5.691	0		5.69	0		5.693	134192		5.696	0.392994		5.692	3603.58		5.693	1.15764e+06		5.694	0		5.694	814.965		5.693	0		5.695	301348		5.693	459.672
5.7	8900.58		5.696	0		5.696	0		5.696	0		5.698	134480		5.701	0.855352		5.697	4387.5		5.698	1.15784e+06		5.699	0		5.699	742.236		5.699	0		5.7	302264		5.698	0
5.706	9231.14		5.702	0		5.702	0		5.702	0		5.704	134173		5.707	0.663006		5.703	3215.63		5.704	1.15912e+06		5.705	1.03729		5.705	779.204		5.704	0		5.706	300976		5.704	0
5.711	10058.8		5.707	332.238		5.707	0		5.707	281.213		5.709	134350		5.712	0		5.708	3705.88		5.709	1.158e+06		5.71	0		5.71	588.497		5.71	0		5.711	300855		5.709	496.633
5.717	9837.2		5.713	0		5.713	0		5.713	0		5.715	134299		5.718	0.774786		5.714	3825.75		5.715	1.15777e+06		5.716	0		5.716	267.284		5.715	517.562		5.717	300861		5.715	0
5.722	8807.56		5.718	380.41		5.718	0		5.718	343.095		5.721	134272		5.723	0		5.719	2808.06		5.721	1.15883e+06		5.721	0		5.721	0		5.721	0		5.723	301027		5.72	0
5.728	8285.8		5.724	0		5.724	0		5.724	0		5.726	134052		5.729	0		5.725	3591.31		5.726	1.15743e+06		5.727	0		5.727	837.75		5.726	0		5.728	300789		5.726	0
5.733	8915.22		5.729	0		5.729	0		5.729	0		5.732	134078		5.735	0		5.73	4196.37		5.732	1.15738e+06		5.732	0		5.732	0		5.732	0		5.734	301730		5.731	0
5.739	8301.28		5.735	0		5.735	0		5.735	0		5.737	133918		5.74	0.633436		5.736	3390.04		5.737	1.15605e+06		5.738	0.988471		5.738	581.246		5.737	0		5.739	300990		5.737	0
5.744	10656.5		5.74	219.157		5.74	0		5.74	0		5.743	134191		5.746	0.56442		5.741	2913.35		5.743	1.15701e+06		5.743	0		5.743	603.026		5.743	0		5.745	301640		5.742	236.812
5.75	9961.07		5.746	0		5.746	0		5.746	0		5.748	134327		5.751	0.39447		5.747	3961.4		5.748	1.1573e+06		5.749	0		5.749	674.111		5.748	0		5.75	300957		5.748	0
5.755	8744.28		5.752	263.158		5.751	0		5.751	0		5.754	134011		5.757	0.531142		5.752	3677.61		5.754	1.15795e+06		5.755	0		5.755	0		5.754	459.29		5.756	300946		5.754	0
5.761	8867.95		5.757	0		5.757	0		5.757	658.006		5.759	132799		5.762	0		5.758	3414.17		5.759	1.1566e+06		5.76	0		5.76	703.246		5.759	0		5.761	300714		5.759	0
5.766	8525.48		5.763	295.625		5.763	0		5.762	314.044		5.765	134769		5.768	0.317354		5.764	3480.33		5.765	1.15652e+06		5.766	0		5.766	881.225		5.765	580.904		5.767	300541		5.765	0
5.772	8662.27		5.768	222.52		5.768	0		5.768	0		5.77	134201		5.773	0		5.769	3183.3		5.77	1.15096e+06		5.771	0		5.771	773.451		5.771	0		5.772	300315		5.77	242.516
5.778	9907.82		5.774	0		5.774	0		5.774	0		5.776	134286		5.779	0.396889		5.775	4024.44		5.776	1.15096e+06		5.777	1.22006		5.777	488.619		5.776	344.229		5.778	301225		5.776	0
5.783	9221.72		5.779	219.896		5.779	0		5.779	0		5.781	134178		5.784	0		5.78	2472.21		5.781	1.15531e+06		5.782	0		5.782	842.362		5.782	529.441		5.784	301201		5.781	0
5.789	8712.13		5.785	0		5.785	0		5.785	0		5.787	134241		5.79	0		5.786	3869.37		5.787	1.15636e+06		5.788	0		5.788	0		5.787	0		5.789	301321		5.787	0
5.794	8660.98		5.79	0		5.79	0		5.79	0		5.793	134014		5.796	0.428192		5.791	3590.2		5.793	1.15612e+06		5.793	0		5.793	522.111		5.793	645.881		5.795	300404		5.792	0
5.8	8267.69		5.796	0		5.796	0		5.796	0		5.798	134550		5.801	0.569384		5.797	2806.24		5.798	1.1577e+06		5.799	0		5.799	524.842		5.798	0		5.8	300397		5.798	0
5.805	8941.16		5.801	0		5.801	0		5.801	0		5.804	134126		5.807	0		5.802	3329.44		5.804	1.15699e+06		5.804	0.81465		5.804	605.601		5.804	646.413		5.806	300645		5.803	0
5.811	8429.67		5.807	0		5.807	0		5.807	0		5.809	133981		5.812	0		5.808	2891.34		5.809	1.1561e+06		5.81	0		5.81	0		5.809	575.592		5.811	300858		5.809	283.07
5.816	9110.72		5.813	0		5.812	0		5.812	0		5.815	134265		5.818	0		5.813	3173.03		5.815	1.1572e+06		5.816	0.924378		5.816	919.087		5.815	0		5.817	301442		5.814	0
5.822	8918.09		5.818	0		5.818	0		5.818	662.553		5.82	134033		5.823	0.699961		5.819	2974.58		5.82	1.15779e+06		5.821	1.37174		5.821	705.408		5.82	0		5.822	300375		5.82	296.25
5.827	7704.61		5.824	0		5.824	0		5.823	0		5.826	133803		5.829	0		5.825	4378.6		5.826	1.15665e+06		5.827	0		5.827	0		5.826	611.355		5.828	299900		5.826	0
5.833	8231.94		5.829	347.559		5.829	0		5.829	0		5.831	133747		5.834	0		5.83	2718.12		5.831	1.15678e+06		5.832	0		5.832	760.556		5.832	0		5.833	300175		5.831	0
5.839	8461.31		5.835	0		5.835	0		5.835	342.64		5.837	133881		5.84	0		5.836	3604.94		5.837	1.15715e+06		5.838	0		5.838	0		5.837	0		5.839	300005		5.837	0
5.844	8901.03		5.84	0		5.84	0		5.84	0		5.842	134027		5.845	0		5.841	2924.24		5.842	1.15667e+06		5.843	0		5.843	1015.22		5.843	0		5.844	299973		5.842	0
5.85	7717.76		5.846	263.408		5.846	0		5.846	0		5.848	134234		5.851	0.484813		5.847	3606.37		5.848	1.15762e+06		5.849	0		5.849	794.136		5.848	574.017		5.85	300781		5.848	0
5.855	9787.5		5.851	0		5.851	0		5.851	0		5.854	134043		5.856	0		5.852	3311.66		5.854	1.15573e+06		5.854	0		5.854	683.07		5.854	0		5.856	300040		5.853	0
5.861	7649.4		5.857	395.163		5.857	0		5.857	573.828		5.859	134688		5.862	0		5.858	2217.48		5.859	1.15721e+06		5.86	1.14449		5.86	0		5.859	0		5.861	301415		5.859	0
5.866	8222.49		5.862	290.862		5.862	0		5.862	0		5.865	134293		5.868	0.46409		5.863	2367.68		5.865	1.15673e+06		5.865	0		5.865	560.352		5.865	393.043		5.867	300926		5.864	0
5.872	8140.92		5.868	0		5.868	0		5.868	0		5.87	134238		5.873	0		5.869	3653.72		5.87	1.15623e+06		5.871	1.14725		5.871	0		5.87	0		5.872	297759		5.87	0
5.877	8047.56		5.873	417.869		5.873	0		5.873	0		5.876	134375		5.879	0.36364		5.874	3273.04		5.876	1.15605e+06		5.876	0		5.876	0		5.876	0		5.878	300378		5.875	0
5.883	7745.27		5.879	0		5.879	0		5.879	0		5.881	134093		5.884	0		5.88	3869.38		5.881	1.15659e+06		5.882	0		5.882	703.879		5.881	0		5.883	300572		5.881	0
5.888	8478.53		5.885	0		5.884	0		5.884	0		5.887	134138		5.89	0		5.885	3119.14		5.887	1.15645e+06		5.888	0		5.888	564.441		5.887	0		5.889	300773		5.887	0
5.894	7183.48		5.89	393.823		5.89	0		5.89	0		5.892	133923		5.895	0.596753		5.891	3328.04		5.892	1.15702e+06		5.893	0		5.893	674.133		5.893	0		5.894	300434		5.892	0
5.899	7324.58		5.896	0		5.896	0		5.895	577.401		5.898	134801		5.901	0.594605		5.897	2955.29		5.898	1.15677e+06		5.899	0		5.899	0		5.898	0		5.9	300285		5.898	361.272
5.905	8456.01		5.901	0		5.901	0		5.901	0		5.903	133822		5.906	0.56001		5.902	3072.48		5.903	1.15597e+06		5.904	0		5.904	703.195		5.904	0		5.905	301056		5.903	0
5.911	8393.92		5.907	0		5.907	0		5.907	0		5.909	134375		5.912	0		5.908	3048.8		5.909	1.15693e+06		5.91	0		5.91	530.108		5.909	0		5.911	300524		5.909	0
5.916	8008.89		5.912	239.613		5.912	0		5.912	225.669		5.914	134114		5.917	0		5.913	3033.79		5.914	1.15628e+06		5.915	0.957086		5.915	603.188		5.915	577.08		5.917	300477		5.914	0
5.922	8211.99		5.918	264.735		5.918	0		5.918	0		5.92	133906		5.923	0		5.919	3580.54		5.92	1.15646e+06		5.921	0		5.921	382.859		5.92	0		5.922	300957		5.92	0
5.927	7481.46		5.923	0		5.923	0		5.923	0		5.926	133973		5.929	0.393696		5.924	3175.55		5.926	1.15557e+06		5.926	1.00833		5.926	0		5.926	0		5.928	300589		5.925	243.75
5.933	8239.45		5.929	0		5.929	0		5.929	0		5.931	133993		5.934	0		5.93	3454.58		5.931	1.15709e+06		5.932	0		5.932	432.543		5.931	0		5.933	299943		5.931	0
5.938	7034.5		5.934	0		5.934	0		5.934	0		5.937	134338		5.94	0.54335		5.935	2781.25		5.937	1.15572e+06		5.937	1.48164		5.937	0		5.937	0		5.939	300258		5.936	0
5.944	8541.42		5.94	272.139		5.94	0		5.94	347.529		5.942	134403		5.945	0		5.941	3035.11		5.942	1.15662e+06		5.943	0		5.943	515.662		5.942	0		5.944	299811		5.942	324.225
5.949	7555.12		5.946	0		5.945	0		5.945	0		5.948	134141		5.951	0.40276		5.946	3030.47		5.948	1.15576e+06		5.949	0		5.949	428.156		5.948	0		5.95	300911		5.947	0
5.955	7922.99		5.951	0		5.951	0		5.951	0		5.953	134078		5.956	0.639361		5.952	3334.91		5.953	1.15585e+06		5.954	0		5.954	0		5.953	517.003		5.955	300537		5.953	0
5.96	8450.54		5.957	0		5.957	0		5.956	0		5.959	133502		5.962	0.703902		5.958	2890.62		5.959	1.15576e+06		5.96	2.43422		5.96	599.152		5.959	655.432		5.961	300214		5.959	0
5.966	7431.72		5.962	0		5.962	0		5.962	0		5.964	133717		5.967	0.572566		5.963	3409.08		5.964	1.15663e+06		5.965	0		5.965	540.72		5.965	0		5.966	300575		5.964	0
5.972	7095.12		5.968	349.36		5.968	0		5.968	0		5.97	134104		5.973	0		5.969	2652.27		5.97	1.1564e+06		5.971	1.13136		5.971	461.222		5.97	0		5.972	299840		5.97	0
5.977	7607.53		5.973	0		5.973	0		5.973	0		5.975	132799		5.978	0.390984		5.974	3390.68		5.975	1.15624e+06		5.976	0		5.976	424.255		5.976	798.481		5.977	300395		5.975	0
5.983	7880.96		5.979	0		5.979	0		5.979	0		5.981	134328		5.984	0.401566		5.98	3789.89		5.981	1.15096e+06		5.982	0		5.982	0		5.981	0		5.983	300467		5.981	318.055
5.988	7970.44		5.984	267		5.984	0		5.984	0		5.987	133609		5.989	0.735681		5.985	3273.56		5.987	1.15564e+06		5.987	0		5.987	336.444		5.987	0		5.989	300636		5.986	416.573
5.994	7119.04		5.99	350.067		5.99	0		5.99	0		5.992	134680		5.995	0		5.991	2997.27		5.992	1.15601e+06		5.993	0		5.993	679.028		5.992	0		5.994	300270		5.992	0
5.999	7900.27		5.995	0		5.995	0		5.995	0		5.998	134183					5.996	2203.5		5.998	1.1563e+06		5.998	0		5.998	503.961		5.998	553.755		6	300294		5.997	0

## Sheet: Figure 2c
A	m/z = 332.0754		T	m/z = 323.0639		G	m/z = 348.0704		C	m/z = 308.0642		B	m/z = 348.0704		Sn	m/z = 322.0799		Sc	m/z = 322.0799		P	m/z = 348.0704		Z	m/z = 352.0540		Xt	m/z = 349.0544		Kn	m/z = 351.0700		J	m/z = = 348.0704		V	m/z = 352.0540
time	Th+Exo+HP		time	Th+Exo+HP		time	Th+Exo+HP		time	Th+Exo+HP		time	Th+Exo+HP		time	Th+Exo+HP		time	Th+Exo+HP		time	Th+Exo+HP		time	Th+Exo+HP		time	Th+Exo+HP		time	Th+Exo+HP		time	Th+Exo+HP		time	Th+Exo+HP
2.001	0		2.001	0		2	0		2.001	0		2.001	120441		2.003	0		2.005	0		2.004	0		2.003	0		2.001	0		2.005	0		2.003	0		2.002	0
2.007	0		2.006	0		2.006	0		2.007	0		2.007	120441		2.009	0		2.01	0		2.009	0		2.008	0		2.007	0		2.01	0		2.009	0		2.007	0
2.012	0		2.012	0		2.011	0		2.012	0		2.012	120441		2.014	0		2.016	331.757		2.015	0		2.014	0		2.012	0		2.016	0		2.014	0		2.013	0
2.018	0		2.017	0		2.017	0		2.018	0		2.018	120441		2.02	0		2.021	0		2.02	0		2.019	0		2.018	0		2.021	0		2.02	0		2.018	0
2.023	0		2.023	0		2.023	0		2.023	0		2.023	120441		2.025	0		2.027	0		2.026	0		2.025	0		2.024	0		2.027	0		2.025	0		2.024	0
2.029	0		2.029	0		2.028	0		2.029	0		2.029	120441		2.031	0		2.032	0		2.031	0		2.03	0		2.029	0		2.032	0		2.031	0		2.03	0
2.035	0		2.034	0		2.034	0		2.034	0		2.034	120441		2.036	0		2.038	0		2.037	0		2.036	0		2.035	0		2.038	0		2.036	0		2.035	0
2.04	0		2.04	0		2.039	0		2.04	0		2.04	120441		2.042	0		2.043	0		2.042	0		2.041	0		2.04	0		2.043	0		2.042	0		2.041	0
2.046	0		2.045	0		2.045	0		2.045	0		2.045	120441		2.047	0		2.049	0		2.048	0		2.047	0		2.046	0		2.049	0		2.048	0		2.046	0
2.051	0		2.051	0		2.05	0		2.051	0		2.051	120441		2.053	0		2.054	411.565		2.054	0		2.053	0		2.051	0		2.054	0		2.053	0		2.052	0
2.057	0		2.056	0		2.056	0		2.056	0		2.057	120441		2.058	0		2.06	0		2.059	0		2.058	0		2.057	0		2.06	0		2.059	0		2.057	0
2.062	0		2.062	0		2.061	0		2.062	0		2.062	120441		2.064	0		2.066	0		2.065	0		2.064	0		2.062	0		2.066	0		2.064	0		2.063	0
2.068	0		2.067	0		2.067	0		2.068	0		2.068	120441		2.07	0		2.071	0		2.07	0		2.069	0		2.068	0		2.071	0		2.07	0		2.068	0
2.073	0		2.073	0		2.072	0		2.073	0		2.073	120441		2.075	0		2.077	0		2.076	0		2.075	0		2.073	0		2.077	0		2.075	0		2.074	0
2.079	0		2.078	0		2.078	0		2.079	0		2.079	120441		2.081	0		2.082	0		2.081	0		2.08	0		2.079	0		2.082	0		2.081	0		2.079	0
2.084	0		2.084	0		2.084	0		2.084	0		2.084	120441		2.086	0		2.088	0		2.087	0		2.086	0		2.084	0		2.088	0		2.086	0		2.085	0
2.09	0		2.09	0		2.089	0		2.09	0		2.09	120441		2.092	0		2.093	0		2.092	300.704		2.091	0		2.09	0		2.093	0		2.092	0		2.091	0
2.095	0		2.095	0		2.095	0		2.095	0		2.095	120441		2.097	0		2.099	0		2.098	0		2.097	0		2.096	0		2.099	0		2.097	0		2.096	0
2.101	0		2.101	0		2.1	0		2.101	0		2.101	120441		2.103	0		2.104	0		2.103	0		2.102	0		2.101	0		2.104	0		2.103	0		2.102	0
2.107	0		2.106	0		2.106	0		2.106	0		2.106	120441		2.108	0		2.11	0		2.109	268.284		2.108	0		2.107	0		2.11	0		2.109	0		2.107	0
2.112	0		2.112	0		2.111	0		2.112	0		2.112	120441		2.114	0		2.115	0		2.114	0		2.113	0		2.112	0		2.115	0		2.114	0		2.113	0
2.118	0		2.117	0		2.117	0		2.117	0		2.118	120441		2.119	0		2.121	0		2.12	0		2.119	0		2.118	0		2.121	0		2.12	0		2.118	0
2.123	0		2.123	0		2.122	0		2.123	0		2.123	120441		2.125	0		2.126	0		2.126	0		2.125	0		2.123	0		2.127	0		2.125	0		2.124	0
2.129	0		2.128	0		2.128	0		2.129	0		2.129	120441		2.131	0		2.132	447.681		2.131	0		2.13	0		2.129	0		2.132	0		2.131	0		2.129	0
2.134	0		2.134	0		2.133	0		2.134	219.053		2.134	120441		2.136	0		2.138	0		2.137	269.15		2.136	0		2.134	0		2.138	0		2.136	0		2.135	0
2.14	0		2.139	0		2.139	0		2.14	0		2.14	120441		2.142	0		2.143	424.246		2.142	0		2.141	0		2.14	0		2.143	0		2.142	0		2.14	0
2.145	0		2.145	0		2.144	0		2.145	0		2.145	120441		2.147	0		2.149	0		2.148	0		2.147	0		2.145	0		2.149	0		2.147	0		2.146	0
2.151	0		2.15	0		2.15	0		2.151	0		2.151	120441		2.153	0		2.154	0		2.153	0		2.152	0		2.151	0		2.154	0		2.153	0		2.151	0
2.156	0		2.156	0		2.156	0		2.156	0		2.156	120441		2.158	0		2.16	0		2.159	0		2.158	0		2.157	0		2.16	0		2.158	277.335		2.157	0
2.162	0		2.162	0		2.161	0		2.162	0		2.162	120441		2.164	0		2.165	0		2.164	0		2.163	0		2.162	0		2.165	0		2.164	354.375		2.163	0
2.168	0		2.167	0		2.167	0		2.167	0		2.167	120441		2.169	0		2.171	0		2.17	0		2.169	0		2.168	0		2.171	0		2.169	0		2.168	0
2.173	0		2.173	0		2.172	0		2.173	0		2.173	120441		2.175	0		2.176	751.959		2.175	0		2.174	296.014		2.173	0		2.176	0		2.175	0		2.174	0
2.179	0		2.178	0		2.178	0		2.178	0		2.178	120441		2.18	0		2.182	0		2.181	0		2.18	0		2.179	0		2.182	0		2.181	0		2.179	0
2.184	0		2.184	0		2.183	0		2.184	0		2.184	120441		2.186	0		2.187	0		2.187	0		2.186	0		2.184	0		2.187	0		2.186	0		2.185	0
2.19	0		2.189	0		2.189	0		2.189	304.005		2.19	120441		2.191	0		2.193	630.907		2.192	0		2.191	0		2.19	0		2.193	0		2.192	0		2.19	0
2.195	0		2.195	0		2.194	0		2.195	0		2.195	120441		2.197	0		2.199	724.613		2.198	0		2.197	0		2.195	0		2.199	212.143		2.197	0		2.196	0
2.201	0		2.2	0		2.2	0		2.201	0		2.201	120441		2.203	0		2.204	720.841		2.203	0		2.202	0		2.201	0		2.204	0		2.203	0		2.201	0
2.206	0		2.206	0		2.205	0		2.206	0		2.206	120679		2.208	0		2.21	850.287		2.209	0		2.208	0		2.206	0		2.21	0		2.208	0		2.207	0
2.212	0		2.211	0		2.211	0		2.212	0		2.212	120441		2.214	0		2.215	704.176		2.214	0		2.213	0		2.212	0		2.215	0		2.214	0		2.212	0
2.217	0		2.217	0		2.217	0		2.217	0		2.217	120441		2.219	0		2.221	834.408		2.22	0		2.219	0		2.217	0		2.221	0		2.219	0		2.218	0
2.223	0		2.223	0		2.222	0		2.223	0		2.223	120441		2.225	0		2.226	0		2.225	0		2.224	0		2.223	0		2.226	0		2.225	0		2.224	0
2.229	0		2.228	0		2.228	0		2.228	0		2.228	120441		2.23	0		2.232	1238.03		2.231	0		2.23	0		2.229	0		2.232	0		2.23	0		2.229	0
2.234	0		2.234	0		2.233	0		2.234	0		2.234	120441		2.236	0		2.237	689.409		2.236	0		2.235	0		2.234	0		2.237	0		2.236	0		2.235	0
2.24	0		2.239	0		2.239	427.125		2.239	0		2.239	120858		2.241	0		2.243	550.063		2.242	0		2.241	0		2.24	0		2.243	0		2.242	376.898		2.24	0
2.245	0		2.245	0		2.244	0		2.245	0		2.245	120441		2.247	0		2.248	565.032		2.247	0		2.246	0		2.245	0		2.248	0		2.247	0		2.246	0
2.251	0		2.25	0		2.25	0		2.25	0		2.251	120441		2.252	0		2.254	513.066		2.253	0		2.252	0		2.251	0		2.254	0		2.253	0		2.251	0
2.256	0		2.256	0		2.255	0		2.256	0		2.256	120441		2.258	0		2.26	333.011		2.259	0		2.258	0		2.256	0		2.26	0		2.258	0		2.257	0
2.262	0		2.261	0		2.261	407.325		2.262	0		2.262	120441		2.264	0		2.265	0		2.264	0		2.263	0		2.262	0		2.265	0		2.264	0		2.262	0
2.267	0		2.267	0		2.266	0		2.267	0		2.267	120441		2.269	0		2.271	205.119		2.27	0		2.269	0		2.267	0		2.271	0		2.269	0		2.268	0
2.273	0		2.272	0		2.272	0		2.273	0		2.273	120441		2.275	0		2.276	0		2.275	0		2.274	0		2.273	0		2.276	0		2.275	0		2.273	0
2.278	0		2.278	0		2.278	713.692		2.278	0		2.278	120441		2.28	0		2.282	0		2.281	0		2.28	0		2.278	0		2.282	0		2.28	0		2.279	0
2.284	0		2.283	0		2.283	0		2.284	0		2.284	120441		2.286	0		2.287	0		2.286	0		2.285	0		2.284	0		2.287	0		2.286	0		2.284	0
2.289	0		2.289	0		2.289	239		2.289	0		2.289	120441		2.291	0		2.293	247.073		2.292	0		2.291	0		2.29	0		2.293	0		2.291	0		2.29	0
2.295	0		2.295	0		2.294	0		2.295	0		2.295	120441		2.297	0		2.298	0		2.297	405.538		2.296	0		2.295	0		2.298	0		2.297	281.166		2.296	0
2.301	0		2.3	0		2.3	0		2.3	0		2.3	120441		2.302	0		2.304	0		2.303	0		2.302	0		2.301	0		2.304	0		2.302	0		2.301	0
2.306	0		2.306	0		2.305	0		2.306	290.077		2.306	120441		2.308	0		2.309	0		2.308	242.571		2.307	0		2.306	0		2.309	0		2.308	276.225		2.307	0
2.312	0		2.311	355.256		2.311	302.123		2.311	0		2.312	120441		2.313	0		2.315	0		2.314	0		2.313	0		2.312	0		2.315	0		2.314	538.003		2.312	0
2.317	0		2.317	0		2.316	0		2.317	0		2.317	120943		2.319	0		2.32	0		2.32	0		2.319	0		2.317	0		2.32	0		2.319	0		2.318	0
2.323	0		2.322	0		2.322	0		2.322	0		2.323	120441		2.324	0		2.326	0		2.325	0		2.324	0		2.323	0		2.326	0		2.325	0		2.323	0
2.328	0		2.328	0		2.327	0		2.328	0		2.328	120441		2.33	0		2.332	0		2.331	0		2.33	0		2.328	0		2.332	0		2.33	0		2.329	0
2.334	0		2.333	0		2.333	0		2.334	0		2.334	120441		2.336	0		2.337	0		2.336	0		2.335	0		2.334	0		2.337	0		2.336	294.924		2.334	0
2.339	0		2.339	0		2.338	0		2.339	0		2.339	120441		2.341	0		2.343	0		2.342	0		2.341	0		2.339	0		2.343	0		2.341	0		2.34	0
2.345	0		2.344	0		2.344	0		2.345	0		2.345	120441		2.347	0		2.348	0		2.347	0		2.346	0		2.345	0		2.348	0		2.347	0		2.345	0
2.35	0		2.35	0		2.35	0		2.35	569.765		2.35	120441		2.352	0		2.354	0		2.353	0		2.352	0		2.35	0		2.354	0		2.352	0		2.351	0
2.356	0		2.356	0		2.355	0		2.356	655.233		2.356	120441		2.358	0		2.359	0		2.358	0		2.357	0		2.356	0		2.359	0		2.358	0		2.357	0
2.362	0		2.361	0		2.361	206.44		2.361	0		2.361	120441		2.363	0		2.365	0		2.364	0		2.363	0		2.362	0		2.365	0		2.363	0		2.362	0
2.367	0		2.367	0		2.366	0		2.367	757.306		2.367	120441		2.369	0		2.37	0		2.369	0		2.368	0		2.367	0		2.37	0		2.369	0		2.368	0
2.373	0		2.372	0		2.372	0		2.372	596.669		2.373	120441		2.374	0		2.376	0		2.375	0		2.374	0		2.373	0		2.376	0		2.375	0		2.373	0
2.378	0		2.378	0		2.377	0		2.378	635.204		2.378	120441		2.38	0		2.381	0		2.38	0		2.38	0		2.378	0		2.381	0		2.38	292.222		2.379	0
2.384	0		2.383	0		2.383	0		2.383	654.759		2.384	120441		2.385	0		2.387	0		2.386	0		2.385	0		2.384	0		2.387	0		2.386	366.23		2.384	0
2.389	0		2.389	0		2.388	0		2.389	243.375		2.389	120441		2.391	0		2.393	0		2.392	0		2.391	0		2.389	0		2.393	0		2.391	0		2.39	0
2.395	0		2.394	0		2.394	0		2.395	0		2.395	120441		2.397	0		2.398	0		2.397	0		2.396	0		2.395	0		2.398	0		2.397	0		2.395	0
2.4	0		2.4	0		2.399	0		2.4	0		2.4	120441		2.402	0		2.404	0		2.403	0		2.402	0		2.4	0		2.404	0		2.402	0		2.401	0
2.406	0		2.405	0		2.405	0		2.406	497.426		2.406	120441		2.408	0		2.409	0		2.408	0		2.407	0		2.406	0		2.409	0		2.408	0		2.406	0
2.411	0		2.411	0		2.411	0		2.411	604.346		2.411	120441		2.413	0		2.415	0		2.414	0		2.413	0		2.411	0		2.415	0		2.413	0		2.412	0
2.417	0		2.416	0		2.416	0		2.417	570.05		2.417	120441		2.419	0		2.42	0		2.419	0		2.418	0		2.417	0		2.42	0		2.419	0		2.418	0
2.422	388.349		2.422	0		2.422	0		2.422	0		2.422	120441		2.424	0		2.426	0		2.425	0		2.424	0		2.423	0		2.426	0		2.424	0		2.423	0
2.428	0		2.428	0		2.427	0		2.428	554.077		2.428	120441		2.43	0		2.431	0		2.43	0		2.429	0		2.428	0		2.431	0		2.43	0		2.429	0
2.434	0		2.433	0		2.433	0		2.433	325.881		2.433	120441		2.435	0		2.437	0		2.436	0		2.435	0		2.434	0		2.437	0		2.436	0		2.434	0
2.439	0		2.439	0		2.438	0		2.439	526.444		2.439	120441		2.441	0		2.442	0		2.441	0		2.44	0		2.439	0		2.442	0		2.441	0		2.44	0
2.445	0		2.444	0		2.444	0		2.444	0		2.445	120441		2.446	0		2.448	0		2.447	0		2.446	0		2.445	0		2.448	0		2.447	0		2.445	0
2.45	0		2.45	0		2.449	0		2.45	698.06		2.45	120441		2.452	0		2.453	0		2.453	0		2.452	0		2.45	0		2.453	0		2.452	0		2.451	0
2.456	0		2.455	0		2.455	0		2.455	0		2.456	120441		2.457	0		2.459	0		2.458	0		2.457	0		2.456	0		2.459	0		2.458	0		2.456	0
2.461	452.225		2.461	0		2.46	0		2.461	436.687		2.461	120441		2.463	0		2.465	0		2.464	0		2.463	0		2.461	0		2.465	0		2.463	0		2.462	0
2.467	0		2.466	0		2.466	0		2.467	0		2.467	120441		2.469	0		2.47	0		2.469	0		2.468	0		2.467	0		2.47	0		2.469	0		2.467	0
2.472	0		2.472	0		2.471	0		2.472	471.292		2.472	120441		2.474	0		2.476	0		2.475	0		2.474	0		2.472	0		2.476	0		2.474	0		2.473	0
2.478	0		2.477	0		2.477	0		2.478	576.426		2.478	120441		2.48	0		2.481	0		2.48	0		2.479	0		2.478	0		2.481	0		2.48	0		2.478	0
2.483	0		2.483	0		2.483	0		2.483	362.521		2.483	120441		2.485	0		2.487	0		2.486	0		2.485	0		2.483	0		2.487	0		2.485	0		2.484	0
2.489	0		2.489	0		2.488	0		2.489	386.904		2.489	120441		2.491	0		2.492	0		2.491	0		2.49	0		2.489	0		2.492	0		2.491	0		2.49	0
2.495	349.02		2.494	0		2.494	0		2.494	0		2.494	120441		2.496	0		2.498	0		2.497	0		2.496	0		2.495	0		2.498	0		2.496	326.902		2.495	0
2.5	0		2.5	0		2.499	0		2.5	0		2.5	120441		2.502	0		2.503	0		2.502	0		2.501	0		2.5	0		2.503	0		2.502	0		2.501	0
2.506	0		2.505	0		2.505	0		2.505	0		2.506	120441		2.507	0		2.509	0		2.508	0		2.507	0		2.506	0		2.509	0		2.508	0		2.506	0
2.511	0		2.511	0		2.51	0		2.511	0		2.511	120441		2.513	0		2.514	0		2.513	0		2.513	0		2.511	0		2.514	314.008		2.513	0		2.512	0
2.517	0		2.516	0		2.516	0		2.516	0		2.517	120441		2.518	0		2.52	0		2.519	0		2.518	0		2.517	0		2.52	0		2.519	0		2.517	0
2.522	0		2.522	0		2.521	0		2.522	0		2.522	120441		2.524	0		2.526	0		2.525	0		2.524	0		2.522	0		2.526	370.939		2.524	0		2.523	0
2.528	0		2.527	0		2.527	0		2.528	750.948		2.528	120441		2.53	0		2.531	0		2.53	0		2.529	0		2.528	0		2.531	703.296		2.53	0		2.528	0
2.533	0		2.533	0		2.532	0		2.533	331.017		2.533	120441		2.535	0		2.537	0		2.536	0		2.535	0		2.533	0		2.537	838.469		2.535	0		2.534	0
2.539	0		2.538	0		2.538	0		2.539	0		2.539	120441		2.541	0		2.542	0		2.541	0		2.54	0		2.539	0		2.542	1330.27		2.541	0		2.539	0
2.544	0		2.544	0		2.544	0		2.544	0		2.544	120441		2.546	0		2.548	0		2.547	0		2.546	0		2.544	0		2.548	1426.89		2.546	0		2.545	0
2.55	0		2.549	0		2.549	0		2.55	0		2.55	120441		2.552	0		2.553	0		2.552	0		2.551	0		2.55	0		2.553	1700.7		2.552	0		2.551	0
2.555	0		2.555	0		2.555	0		2.555	334.683		2.555	120441		2.557	0		2.559	0		2.558	0		2.557	0		2.556	0		2.559	2155.34		2.557	0		2.556	0
2.561	0		2.561	0		2.56	0		2.561	327.782		2.561	120441		2.563	0		2.564	0		2.563	0		2.562	0		2.561	0		2.564	2629.34		2.563	0		2.562	0
2.567	0		2.566	0		2.566	0		2.566	584.014		2.566	120441		2.568	0		2.57	0		2.569	0		2.568	0		2.567	0		2.57	6020.09		2.569	0		2.567	0
2.572	0		2.572	0		2.571	0		2.572	0		2.572	120441		2.574	0		2.575	0		2.574	0		2.573	0		2.572	0		2.575	5033.92		2.574	0		2.573	0
2.578	0		2.577	0		2.577	0		2.577	697.002		2.578	120441		2.579	0		2.581	0		2.58	0		2.579	0		2.578	0		2.581	6614.47		2.58	371.215		2.578	0
2.583	0		2.583	0		2.582	0		2.583	0		2.583	120441		2.585	0		2.586	0		2.586	0		2.585	0		2.583	0		2.586	5820.92		2.585	0		2.584	0
2.589	0		2.588	0		2.588	0		2.588	0		2.589	120441		2.59	0		2.592	0		2.591	0		2.59	0		2.589	0		2.592	7636.67		2.591	0		2.589	0
2.594	0		2.594	0		2.593	0		2.594	0		2.594	120441		2.596	0		2.598	0		2.597	0		2.596	0		2.594	0		2.598	10657		2.596	0		2.595	0
2.6	0		2.599	0		2.599	0		2.6	331.113		2.6	120441		2.602	0		2.603	0		2.602	0		2.601	0		2.6	0		2.603	11701.1		2.602	0		2.6	0
2.605	0		2.605	0		2.604	0		2.605	426.04		2.605	120441		2.607	0		2.609	0		2.608	0		2.607	0		2.605	0		2.609	13688.8		2.607	0		2.606	0
2.611	0		2.61	0		2.61	0		2.611	813.507		2.611	120441		2.613	0		2.614	0		2.613	0		2.612	0		2.611	0		2.614	17868.3		2.613	0		2.611	0
2.616	0		2.616	0		2.616	0		2.616	0		2.616	120441		2.618	0		2.62	0		2.619	0		2.618	0		2.616	0		2.62	17325		2.618	0		2.617	0
2.622	0		2.622	0		2.621	0		2.622	418.56		2.622	120441		2.624	0		2.625	0		2.624	0		2.623	0		2.622	0		2.625	22219.5		2.624	0		2.623	0
2.628	0		2.627	0		2.627	0		2.627	0		2.627	120441		2.629	0		2.631	0		2.63	0		2.629	0		2.628	0		2.631	25598.1		2.629	0		2.628	0
2.633	0		2.633	0		2.632	0		2.633	0		2.633	120441		2.635	0		2.636	0		2.635	0		2.634	0		2.633	0		2.636	27982.8		2.635	0		2.634	0
2.639	0		2.638	0		2.638	0		2.638	431.449		2.639	120441		2.64	0		2.642	0		2.641	0		2.64	0		2.639	0		2.642	28984.8		2.641	0		2.639	0
2.644	0		2.644	0		2.643	0		2.644	496.028		2.644	120441		2.646	0		2.647	0		2.646	0		2.646	0		2.644	0		2.647	33929.5		2.646	0		2.645	0
2.65	0		2.649	0		2.649	0		2.649	339.316		2.65	120441		2.651	0		2.653	0		2.652	0		2.651	0		2.65	0		2.653	38838.2		2.652	0		2.65	0
2.655	0		2.655	0		2.654	0		2.655	756.649		2.655	120441		2.657	0		2.659	0		2.658	0		2.657	0		2.655	0		2.659	38484.2		2.657	0		2.656	0
2.661	0		2.66	0		2.66	0		2.661	421.988		2.661	120441		2.663	0		2.664	0		2.663	0		2.662	0		2.661	0		2.664	39565		2.663	0		2.661	0
2.666	0		2.666	0		2.665	0		2.666	752.249		2.666	120441		2.668	0		2.67	0		2.669	0		2.668	0		2.666	0		2.67	40105.6		2.668	489.723		2.667	0
2.672	0		2.671	0		2.671	0		2.672	359.409		2.672	120441		2.674	0		2.675	0		2.674	0		2.673	0		2.672	0		2.675	45816.4		2.674	0		2.672	0
2.677	0		2.677	0		2.677	0		2.677	642.003		2.677	120441		2.679	0		2.681	0		2.68	0		2.679	0		2.677	0		2.681	45088.2		2.679	0		2.678	0
2.683	0		2.683	0		2.682	0		2.683	0		2.683	120441		2.685	0		2.686	0		2.685	0		2.684	0		2.683	0		2.686	47407.9		2.685	0		2.684	0
2.688	0		2.688	0		2.688	0		2.688	0		2.688	120441		2.69	0		2.692	0		2.691	0		2.69	0		2.689	0		2.692	47650.9		2.69	523.064		2.689	0
2.694	0		2.694	0		2.693	0		2.694	760.92		2.694	120441		2.696	0		2.697	0		2.696	0		2.695	0		2.694	0		2.697	46115.1		2.696	0		2.695	0
2.7	0		2.699	0		2.699	0		2.699	660.13		2.699	120441		2.701	0		2.703	0		2.702	0		2.701	0		2.7	0		2.703	50123.5		2.702	376.921		2.7	0
2.705	0		2.705	0		2.704	0		2.705	545.289		2.705	120441		2.707	0		2.708	0		2.707	0		2.706	0		2.705	0		2.708	52564		2.707	315.001		2.706	0
2.711	0		2.71	0		2.71	0		2.71	626.563		2.711	120441		2.712	0		2.714	0		2.713	0		2.712	0		2.711	0		2.714	53043.3		2.713	608.339		2.711	0
2.716	0		2.716	0		2.715	0		2.716	0		2.716	120441		2.718	0		2.719	0		2.719	0		2.718	0		2.716	0		2.719	55852.2		2.718	0		2.717	0
2.722	0		2.721	0		2.721	0		2.721	0		2.722	120441		2.723	0		2.725	0		2.724	0		2.723	0		2.722	0		2.725	53120		2.724	251.962		2.722	0
2.727	0		2.727	0		2.726	0		2.727	471.726		2.727	120441		2.729	0		2.731	0		2.73	0		2.729	0		2.727	0		2.731	56387		2.729	281.298		2.728	0
2.733	0		2.732	0		2.732	0		2.733	0		2.733	120441		2.735	0		2.736	0		2.735	0		2.734	0		2.733	0		2.736	57887.9		2.735	382.754		2.733	0
2.738	0		2.738	0		2.737	0		2.738	0		2.738	120441		2.74	0		2.742	0		2.741	0		2.74	0		2.738	0		2.742	59001.2		2.74	398.564		2.739	0
2.744	0		2.743	0		2.743	266.561		2.744	0		2.744	120441		2.746	0		2.747	0		2.746	0		2.745	0		2.744	0		2.747	53018.7		2.746	414.333		2.744	0
2.749	0		2.749	0		2.749	0		2.749	0		2.749	120441		2.751	0		2.753	0		2.752	0		2.751	0		2.75	0		2.753	54462.9		2.751	0		2.75	0
2.755	0		2.755	0		2.754	0		2.755	0		2.755	120441		2.757	0		2.758	0		2.757	0		2.756	0		2.755	0		2.758	56571.1		2.757	345.694		2.756	0
2.761	0		2.76	0		2.76	451.072		2.76	0		2.76	120441		2.762	0		2.764	0		2.763	0		2.762	0		2.761	0		2.764	53690.8		2.762	468.103		2.761	0
2.766	0		2.766	0		2.765	0		2.766	0		2.766	120660		2.768	0		2.769	0		2.768	0		2.767	0		2.766	0		2.769	51133.7		2.768	0		2.767	0
2.772	0		2.771	0		2.771	0		2.771	0		2.772	120441		2.773	0		2.775	0		2.774	0		2.773	0		2.772	0		2.775	50837.7		2.774	468.929		2.772	0
2.777	0		2.777	0		2.776	0		2.777	0		2.777	120441		2.779	0		2.78	0		2.78	249.145		2.779	0		2.777	0		2.78	47120.5		2.779	240.014		2.778	0
2.783	0		2.782	0		2.782	251.898		2.782	0		2.783	120441		2.784	0		2.786	0		2.785	218.121		2.784	202.095		2.783	0		2.786	55858.1		2.785	540.226		2.783	262.347
2.788	0		2.788	0		2.787	211.892		2.788	0		2.788	120441		2.79	0		2.792	0		2.791	0		2.79	0		2.788	0		2.792	48697		2.79	356.015		2.789	0
2.794	0		2.793	0		2.793	0		2.794	0		2.794	120441		2.796	0		2.797	0		2.796	0		2.795	0		2.794	0		2.797	49313.7		2.796	493.838		2.794	0
2.799	0		2.799	0		2.798	0		2.799	0		2.799	120441		2.801	0		2.803	0		2.802	210.448		2.801	0		2.799	0		2.803	43472.1		2.801	393.781		2.8	0
2.805	0		2.804	0		2.804	412.642		2.805	0		2.805	120651		2.807	0		2.808	0		2.807	0		2.806	215.885		2.805	0		2.808	46728		2.807	311.141		2.805	217.333
2.81	0		2.81	0		2.81	229.667		2.81	0		2.81	120441		2.812	0		2.814	0		2.813	0		2.812	209.931		2.81	0		2.814	46244.6		2.812	0		2.811	0
2.816	0		2.816	0		2.815	555.889		2.816	0		2.816	120441		2.818	0		2.819	0		2.818	222.403		2.817	0		2.816	0		2.819	44734.8		2.818	441.037		2.817	0
2.821	0		2.821	0		2.821	396.533		2.821	0		2.821	120441		2.823	0		2.825	0		2.824	0		2.823	0		2.822	204.562		2.825	45578.4		2.823	0		2.822	0
2.827	0		2.827	0		2.826	242.926		2.827	0		2.827	120441		2.829	0		2.83	0		2.829	0		2.828	0		2.827	0		2.83	42267.9		2.829	350.471		2.828	370.24
2.833	0		2.832	0		2.832	501.49		2.832	0		2.832	120441		2.834	0		2.836	0		2.835	0		2.834	0		2.833	0		2.836	45388.5		2.835	633.696		2.833	0
2.838	0		2.838	0		2.837	402.668		2.838	0		2.838	120441		2.84	0		2.841	0		2.84	279.255		2.839	0		2.838	0		2.841	44690.7		2.84	340.625		2.839	277.227
2.844	0		2.843	0		2.843	309.852		2.843	0		2.844	120441		2.845	0		2.847	0		2.846	0		2.845	0		2.844	0		2.847	47840.9		2.846	242.005		2.844	0
2.849	0		2.849	0		2.848	458.119		2.849	0		2.849	120441		2.851	0		2.852	0		2.852	272.794		2.851	0		2.849	0		2.852	46490.9		2.851	268.689		2.85	0
2.855	0		2.854	0		2.854	0		2.855	0		2.855	120701		2.856	0		2.858	0		2.857	0		2.856	0		2.855	0		2.858	44338.1		2.857	361.581		2.855	0
2.86	0		2.86	0		2.859	401.13		2.86	0		2.86	120441		2.862	0		2.864	0		2.863	370.314		2.862	0		2.86	0		2.864	39073.7		2.862	0		2.861	220.887
2.866	0		2.865	0		2.865	270.714		2.866	0		2.866	120441		2.868	0		2.869	0		2.868	0		2.867	0		2.866	0		2.869	42231		2.868	0		2.866	288.041
2.871	0		2.871	0		2.87	402.74		2.871	0		2.871	120441		2.873	0		2.875	0		2.874	0		2.873	0		2.871	0		2.875	38866.7		2.873	0		2.872	408.148
2.877	0		2.876	0		2.876	398.099		2.877	0		2.877	120734		2.879	0		2.88	0		2.879	0		2.878	0		2.877	0		2.88	42077.8		2.879	231.571		2.877	404.134
2.882	0		2.882	0		2.882	0		2.882	0		2.882	120441		2.884	0		2.886	0		2.885	0		2.884	0		2.883	0		2.886	38119.4		2.884	382.211		2.883	0
2.888	0		2.888	0		2.887	0		2.888	0		2.888	120441		2.89	0		2.891	0		2.89	0		2.889	0		2.888	0		2.891	39967.8		2.89	0		2.889	396.024
2.894	0		2.893	0		2.893	294.898		2.893	0		2.893	120441		2.895	0		2.897	0		2.896	213.598		2.895	0		2.894	0		2.897	37675.8		2.895	0		2.894	429.671
2.899	0		2.899	0		2.898	0		2.899	0		2.899	120441		2.901	0		2.902	0		2.901	225.571		2.9	0		2.899	0		2.902	36791.2		2.901	0		2.9	447.505
2.905	0		2.904	0		2.904	526.427		2.904	0		2.905	120441		2.906	0		2.908	0		2.907	0		2.906	0		2.905	0		2.908	35897		2.907	0		2.905	799.495
2.91	0		2.91	0		2.909	593.551		2.91	0		2.91	120784		2.912	0		2.913	0		2.913	242.632		2.912	0		2.91	0		2.913	34389		2.912	226.779		2.911	591.601
2.916	0		2.915	0		2.915	555.049		2.915	0		2.916	120441		2.917	0		2.919	0		2.918	0		2.917	0		2.916	0		2.919	33453.4		2.918	425.05		2.916	732.231
2.921	0		2.921	0		2.92	0		2.921	0		2.921	120441		2.923	0		2.925	0		2.924	0		2.923	0		2.921	0		2.925	31141		2.923	0		2.922	1125.08
2.927	0		2.926	0		2.926	311.457		2.927	0		2.927	120737		2.929	0		2.93	0		2.929	0		2.928	0		2.927	0		2.93	30506.2		2.929	0		2.927	1174.79
2.932	0		2.932	0		2.931	507.753		2.932	0		2.932	120441		2.934	0		2.936	0		2.935	0		2.934	0		2.932	209.64		2.936	32285.2		2.934	0		2.933	2435.2
2.938	0		2.937	0		2.937	509.569		2.938	0		2.938	120441		2.94	0		2.941	0		2.94	0		2.939	0		2.938	0		2.941	30672.1		2.94	0		2.938	2353.59
2.943	0		2.943	0		2.943	0		2.943	0		2.943	120441		2.945	0		2.947	0		2.946	0		2.945	0		2.943	0		2.947	27486.5		2.945	0		2.944	2430.5
2.949	0		2.949	0		2.948	399.316		2.949	0		2.949	120725		2.951	0		2.952	0		2.951	0		2.95	0		2.949	0		2.952	29248.1		2.951	0		2.95	3977.72
2.954	0		2.954	0		2.954	0		2.954	0		2.954	120441		2.956	0		2.958	0		2.957	312.285		2.956	0		2.955	0		2.958	27983.2		2.956	0		2.955	4261.04
2.96	0		2.96	485.222		2.959	0		2.96	303.095		2.96	120441		2.962	0		2.963	0		2.962	0		2.961	0		2.96	0		2.963	25825.7		2.962	267.973		2.961	5318.21
2.966	0		2.965	526.006		2.965	508.219		2.965	0		2.965	120855		2.967	0		2.969	0		2.968	0		2.967	0		2.966	0		2.969	25638.7		2.968	0		2.966	5082.67
2.971	0		2.971	589.004		2.97	574.01		2.971	0		2.971	120797		2.973	0		2.974	0		2.973	0		2.972	0		2.971	0		2.974	23176.1		2.973	325.785		2.972	6093.58
2.977	0		2.976	1432.31		2.976	748.345		2.976	0		2.977	120441		2.978	0		2.98	0		2.979	0		2.978	326.695		2.977	0		2.98	26217.2		2.979	0		2.977	6352.67
2.982	0		2.982	1389.7		2.981	0		2.982	0		2.982	120684		2.984	0		2.985	0		2.985	227.44		2.984	372.835		2.982	0		2.986	23816.8		2.984	299.457		2.983	7121.83
2.988	269.58		2.987	2364.98		2.987	431.734		2.988	0		2.988	120441		2.989	0		2.991	0		2.99	0		2.989	329.84		2.988	0		2.991	23228.2		2.99	390.889		2.988	8000.25
2.993	0		2.993	1891.29		2.992	0		2.993	0		2.993	120441		2.995	0		2.997	0		2.996	0		2.995	275.634		2.993	0		2.997	21241		2.995	0		2.994	9075.78
2.999	0		2.998	2170.28		2.998	298.625		2.999	0		2.999	120441		3.001	0		3.002	0		3.001	0		3	538.938		2.999	0		3.002	20914.2		3.001	0		2.999	8564.35
3.004	0		3.004	2169.88		3.003	0		3.004	0		3.004	120441		3.006	0		3.008	0		3.007	0		3.006	0		3.004	0		3.008	16934.2		3.006	243		3.005	9158.06
3.01	512.268		3.009	3871.66		3.009	0		3.01	0		3.01	120441		3.012	0		3.013	0		3.012	0		3.011	914.452		3.01	0		3.013	20258.2		3.012	0		3.011	10582.4
3.015	0		3.015	4521.84		3.015	297.059		3.015	0		3.015	120441		3.017	0		3.019	0		3.018	0		3.017	1460.22		3.016	224.61		3.019	19889.4		3.017	0		3.016	9887.79
3.021	430.88		3.021	6121		3.02	289.445		3.021	0		3.021	120441		3.023	0		3.024	0		3.023	0		3.022	1485.25		3.021	0		3.024	18974.5		3.023	584.025		3.022	11170.8
3.027	425.167		3.026	6562.57		3.026	374.28		3.026	0		3.026	120441		3.028	0		3.03	0		3.029	310.801		3.028	1742.69		3.027	0		3.03	20769.6		3.028	0		3.027	11040.9
3.032	0		3.032	8412.27		3.031	363.141		3.032	0		3.032	120681		3.034	0		3.035	0		3.034	0		3.033	1481.84		3.032	0		3.035	18437.8		3.034	0		3.033	10051.2
3.038	556.408		3.037	7997.01		3.037	433.931		3.037	0		3.038	120441		3.039	0		3.041	0		3.04	293.935		3.039	3108.2		3.038	0		3.041	16252		3.04	0		3.038	11829.4
3.043	0		3.043	9197.65		3.042	745.286		3.043	0		3.043	120441		3.045	0		3.046	0		3.046	0		3.045	3399.31		3.043	0		3.046	17343.4		3.045	0		3.044	11017
3.049	1609.62		3.048	8962.68		3.048	614.013		3.048	0		3.049	120441		3.05	0		3.052	0		3.051	0		3.05	3123.69		3.049	0		3.052	15748.5		3.051	0		3.049	10398.3
3.054	1767.34		3.054	11772.2		3.053	0		3.054	0		3.054	120441		3.056	0		3.058	0		3.057	245.92		3.056	3962.38		3.054	0		3.058	16001.2		3.056	0		3.055	10246.4
3.06	2376.85		3.059	11617.9		3.059	451.64		3.06	0		3.06	120441		3.062	0		3.063	0		3.062	0		3.061	5405.54		3.06	0		3.063	14375.2		3.062	0		3.06	10007.4
3.065	0		3.065	12847.4		3.064	0		3.065	0		3.065	120441		3.067	0		3.069	0		3.068	0		3.067	5764.92		3.065	0		3.069	15610.6		3.067	0		3.066	11149.4
3.071	4495.89		3.07	14231		3.07	278.134		3.071	0		3.071	120441		3.073	0		3.074	0		3.073	0		3.072	6845.13		3.071	0		3.074	13561.5		3.073	0		3.072	10267.2
3.076	5252.62		3.076	11907.6		3.076	0		3.076	0		3.076	120655		3.078	0		3.08	0		3.079	0		3.078	7351.35		3.076	0		3.08	13399.7		3.078	0		3.077	9162.54
3.082	7361.41		3.082	13754.4		3.081	0		3.082	0		3.082	120441		3.084	0		3.085	0		3.084	0		3.083	8219.73		3.082	0		3.085	14040		3.084	0		3.083	10657.3
3.087	9800.32		3.087	14143.8		3.087	0		3.087	0		3.087	120441		3.089	0		3.091	0		3.09	0		3.089	8959.91		3.088	252.485		3.091	12919.6		3.089	0		3.088	10594.9
3.093	12767.9		3.093	14077.8		3.092	0		3.093	0		3.093	120441		3.095	0		3.096	0		3.095	470.021		3.094	9498.27		3.093	416.969		3.096	11890.6		3.095	0		3.094	9352.96
3.099	15006.6		3.098	14430.3		3.098	0		3.098	0		3.098	120441		3.1	0		3.102	0		3.101	627.074		3.1	10361.8		3.099	0		3.102	11269		3.101	0		3.099	9023.84
3.104	19129.4		3.104	15893.8		3.103	0		3.104	0		3.104	120441		3.106	0		3.107	0		3.106	967.061		3.105	10423.5		3.104	528.253		3.107	11090.2		3.106	0		3.105	8960.07
3.11	23833.1		3.109	15616.5		3.109	0		3.109	0		3.11	120441		3.111	0		3.113	0		3.112	1381.16		3.111	11017.7		3.11	0		3.113	11473.8		3.112	0		3.11	8957.47
3.115	26251.7		3.115	15260.7		3.114	616.517		3.115	0		3.115	120441		3.117	0		3.118	0		3.118	0		3.117	10987.3		3.115	857.752		3.119	10546.8		3.117	0		3.116	8937.54
3.121	32199.2		3.12	15310.9		3.12	0		3.121	0		3.121	120766		3.122	0		3.124	0		3.123	1833.38		3.122	8632.12		3.121	775.163		3.124	9864.27		3.123	0		3.121	7861.42
3.126	41838.5		3.126	17365.7		3.125	0		3.126	0		3.126	120441		3.128	0		3.13	0		3.129	2044.17		3.128	11217.6		3.126	871.237		3.13	10002.6		3.128	0		3.127	8635.12
3.132	49789.1		3.131	13862.3		3.131	0		3.132	0		3.132	120441		3.134	0		3.135	0		3.134	3111.97		3.133	9889.82		3.132	1204.11		3.135	9215.96		3.134	470.065		3.132	7421.21
3.137	64375		3.137	13672.1		3.136	518.134		3.137	0		3.137	120441		3.139	0		3.141	0		3.14	4016.82		3.139	9879.33		3.137	1304.24		3.141	9992.09		3.139	310.004		3.138	8136.82
3.143	74637.6		3.142	14102.5		3.142	0		3.143	285.163		3.143	120441		3.145	0		3.146	0		3.145	6355.18		3.144	9586.08		3.143	1714.4		3.146	10258.4		3.145	0		3.144	6604
3.148	85851.8		3.148	13996.4		3.148	642.468		3.148	0		3.148	120441		3.15	0		3.152	0		3.151	8777.33		3.15	8989.4		3.149	1564.76		3.152	10052.3		3.15	0		3.149	7923.54
3.154	114706		3.154	13236		3.153	605.853		3.154	0		3.154	120441		3.156	0		3.157	0		3.156	10652.5		3.155	10003.1		3.154	1713.23		3.157	9864.07		3.156	0		3.155	7738.25
3.16	136912		3.159	13182.1		3.159	776.797		3.159	0		3.159	120846		3.161	0		3.163	0		3.162	14025.3		3.161	11431		3.16	2731.07		3.163	7409.78		3.161	0		3.16	6433.2
3.165	162204		3.165	14056.7		3.164	872.108		3.165	0		3.165	120441		3.167	0		3.168	0		3.167	17450.2		3.166	11266		3.165	3986.23		3.168	9391		3.167	0		3.166	6779.88
3.171	198284		3.17	14387		3.17	0		3.17	0		3.171	120441		3.172	0		3.174	0		3.173	20311.6		3.172	9055.86		3.171	4348.85		3.174	8306.67		3.173	0		3.171	6306.23
3.176	226265		3.176	14822.2		3.175	1045.74		3.176	0		3.176	120739		3.178	0		3.179	0		3.179	26322.8		3.178	8748		3.176	4543.48		3.179	7330.15		3.178	0		3.177	6422.15
3.182	264557		3.181	11881		3.181	1306.82		3.181	0		3.182	120666		3.183	277.57		3.185	0		3.184	29192.5		3.183	8957.75		3.182	5816.01		3.185	7828.89		3.184	750.429		3.182	4961.91
3.187	292270		3.187	12276.4		3.186	0		3.187	0		3.187	120441		3.189	0		3.191	0		3.19	39124.4		3.189	10607.6		3.187	5894.85		3.191	7443.68		3.189	0		3.188	6811.16
3.193	330885		3.192	13034.4		3.192	1253.68		3.193	229.471		3.193	120946		3.195	0		3.196	0		3.195	48926.8		3.194	9244.8		3.193	8225.97		3.196	7951.74		3.195	0		3.193	5085.01
3.198	370526		3.198	12880.2		3.197	0		3.198	0		3.198	120441		3.2	0		3.202	0		3.201	61204.1		3.2	9074.79		3.198	8822.21		3.202	7416.57		3.2	0		3.199	5898.05
3.204	409137		3.203	11414.2		3.203	1989.23		3.204	0		3.204	120441		3.206	0		3.207	803.915		3.206	79449.3		3.205	10626		3.204	9760.99		3.207	6117.53		3.206	0		3.205	5227.28
3.209	439713		3.209	11310.8		3.209	2382.54		3.209	0		3.209	120767		3.211	0		3.213	898.131		3.212	98084.8		3.211	8113.33		3.209	11085.4		3.213	6965.4		3.211	0		3.21	5236.23
3.215	480209		3.215	10847.5		3.214	2160.01		3.215	0		3.215	120441		3.217	1333.7		3.218	848.711		3.217	119968		3.216	10503.9		3.215	12802.1		3.218	7246.72		3.217	0		3.216	5054.77
3.221	493861		3.22	10019.9		3.22	2454.48		3.22	0		3.22	120441		3.222	0		3.224	2568.83		3.223	149360		3.222	7670.06		3.221	12200.9		3.224	8510.73		3.222	0		3.221	5699.03
3.226	531918		3.226	9571.48		3.225	1757.27		3.226	0		3.226	120441		3.228	1916.84		3.229	2499.41		3.228	186759		3.227	8432.93		3.226	13233.2		3.229	7506.8		3.228	0		3.227	4819.28
3.232	546444		3.231	8372.17		3.231	2809.72		3.231	0		3.231	120441		3.233	2271.18		3.235	3431.38		3.234	207280		3.233	8674.81		3.232	16415		3.235	7565.71		3.234	0		3.232	5438.33
3.237	566104		3.237	9340.62		3.236	2449.58		3.237	0		3.237	120878		3.239	2421.64		3.24	5028.29		3.239	257786		3.238	6353.76		3.237	14493.4		3.24	7361.59		3.239	0		3.238	4728.03
3.243	576354		3.242	8434		3.242	3198.53		3.242	0		3.243	120441		3.244	3444.37		3.246	5263.72		3.245	294263		3.244	8767.56		3.243	14520.4		3.246	5617.76		3.245	0		3.243	4691.7
3.248	577161		3.248	8039.63		3.247	3505.47		3.248	0		3.248	121018		3.25	3823.38		3.251	7232.74		3.251	340770		3.25	7037.56		3.248	16547		3.252	5748.69		3.25	0		3.249	4100.59
3.254	602775		3.253	8979.12		3.253	3783.95		3.254	0		3.254	120441		3.255	4405.31		3.257	8839.09		3.256	397527		3.255	6551.65		3.254	16489.2		3.257	5461.37		3.256	0		3.254	4811.32
3.259	612316		3.259	8498.75		3.258	4058.69		3.259	0		3.259	120441		3.261	6236.92		3.263	11815		3.262	439938		3.261	6776.84		3.259	15801.1		3.263	4922.68		3.261	0		3.26	4675.57
3.265	609274		3.264	7500.05		3.264	4111.05		3.265	0		3.265	120441		3.267	7134.93		3.268	14747.1		3.267	493444		3.266	5331.2		3.265	16876		3.268	6004.62		3.267	0		3.265	4547.96
3.27	613909		3.27	8220.65		3.27	3672.08		3.27	248.029		3.27	120441		3.272	8894.28		3.274	18473.3		3.273	531760		3.272	5606.11		3.27	14966.5		3.274	5854.93		3.272	0		3.271	4375.41
3.276	615216		3.275	6628.18		3.275	3757.91		3.276	0		3.276	120657		3.278	10506.1		3.279	21411.3		3.278	568836		3.277	5883.11		3.276	17284.1		3.279	5376.8		3.278	1328.8		3.277	5105.47
3.281	623158		3.281	6649.46		3.281	4281.11		3.281	0		3.281	120441		3.283	16685		3.285	26354.1		3.284	653076		3.283	5692.14		3.282	15097.9		3.285	5228.47		3.283	0		3.282	4256.38
3.287	602710		3.287	7625.17		3.286	4260.35		3.287	0		3.287	120441		3.289	17636.3		3.29	36474.8		3.289	683070		3.288	5416.74		3.287	14458.8		3.29	5773.01		3.289	0		3.288	3782.08
3.293	598035		3.292	6287.94		3.292	4314.97		3.292	299.789		3.292	120954		3.294	20134.5		3.296	44418.8		3.295	712966		3.294	5699.95		3.293	16462.3		3.296	5167.39		3.294	0		3.293	3840.05
3.298	577982		3.298	6311.24		3.297	4096.79		3.298	0		3.298	120441		3.3	23127		3.301	60317.9		3.3	726341		3.299	4166.36		3.298	16454.7		3.301	5220.68		3.3	1026.67		3.299	4496.92
3.304	592030		3.303	5374.88		3.303	4219.33		3.303	0		3.304	120441		3.305	28608.1		3.307	74346.4		3.306	770260		3.305	5148.31		3.304	14261.7		3.307	4989.77		3.306	0		3.304	3904.37
3.309	575752		3.309	6312.68		3.308	4393.94		3.309	587.65		3.309	120441		3.311	33412.2		3.312	90046.6		3.312	785631		3.311	6199.94		3.309	14886.1		3.312	5481.99		3.311	0		3.31	4951.57
3.315	558795		3.314	5279.17		3.314	4628.65		3.314	684.133		3.315	120441		3.316	38417.4		3.318	101998		3.317	814616		3.316	3414.26		3.315	14294.3		3.318	5621.45		3.317	1870		3.315	4778.35
3.32	556003		3.32	4595.65		3.319	4521.41		3.32	1149.52		3.32	120441		3.322	42100.4		3.324	131094		3.323	819844		3.322	5204.74		3.32	12935.1		3.324	5250.5		3.322	1889.84		3.321	4715.9
3.326	544502		3.325	5646.45		3.325	4874.1		3.326	637.61		3.326	120917		3.328	45315.6		3.329	148694		3.328	814538		3.327	4083.38		3.326	15418		3.329	4284.52		3.328	0		3.326	4134.79
3.331	528022		3.331	4330.6		3.33	5277.63		3.331	1232.32		3.331	120441		3.333	53225.6		3.335	179542		3.334	834702		3.333	3659.93		3.331	12389.7		3.335	5568.12		3.333	0		3.332	3547.17
3.337	526293		3.336	4963.43		3.336	5001.82		3.337	1261.92		3.337	121060		3.339	57002.8		3.34	207154		3.339	821174		3.338	3131.11		3.337	10868.8		3.34	5011.74		3.339	1457.26		3.338	3805.51
3.342	484707		3.342	4344.78		3.342	6227.13		3.342	1215.46		3.342	120441		3.344	62954.9		3.346	232590		3.345	845459		3.344	3635.68		3.342	12210.2		3.346	3874.26		3.344	0		3.343	3562.79
3.348	495515		3.348	4440.71		3.347	5966.08		3.348	1137.9		3.348	120765		3.35	62051.3		3.351	264208		3.35	821976		3.349	4301.17		3.348	12654.1		3.351	4528.58		3.35	0		3.349	4229.18
3.354	473047		3.353	3556.99		3.353	5633.2		3.353	1603.44		3.353	120441		3.355	67825.9		3.357	286675		3.356	806885		3.355	3395.64		3.354	12063.9		3.357	4618.99		3.355	0		3.354	3446.27
3.359	478093		3.359	3291.05		3.358	6992.04		3.359	2903.82		3.359	120441		3.361	72549.2		3.362	314222		3.361	803928		3.36	3831.76		3.359	12075.7		3.362	4283.15		3.361	1740.05		3.36	3095.53
3.365	475657		3.364	3882.04		3.364	7981.21		3.364	2627.15		3.365	120686		3.366	74008.2		3.368	325242		3.367	795693		3.366	3535.02		3.365	10880.6		3.368	4761.08		3.367	1619.41		3.365	3078.04
3.37	445727		3.37	3425.25		3.369	8003.3		3.37	3377.1		3.37	120441		3.372	75327.7		3.373	362320		3.372	774328		3.371	2949.74		3.37	11012.3		3.373	4449.89		3.372	1506.08		3.371	3224.72
3.376	439371		3.375	4247.58		3.375	8896.04		3.375	4519.49		3.376	121013		3.377	82679.9		3.379	377832		3.378	777580		3.377	2809.36		3.376	8848.08		3.379	4547.18		3.378	1754.85		3.376	2774.74
3.381	416578		3.381	4285.48		3.38	9843.8		3.381	5323.76		3.381	120441		3.383	75157.4		3.384	387250		3.384	742155		3.383	2477.59		3.381	9743.37		3.385	4889.95		3.383	0		3.382	2234.05
3.387	393495		3.386	3313.78		3.386	11610.8		3.387	5809.5		3.387	120441		3.389	80014.4		3.39	416426		3.389	723574		3.388	1706.12		3.387	8218.05		3.39	4662.88		3.389	1637.07		3.387	3545.12
3.392	379705		3.392	4386.67		3.391	13094.4		3.392	8086.48		3.392	120441		3.394	80969.6		3.396	413245		3.395	712027		3.394	2040.37		3.392	9290.36		3.396	3245.49		3.394	0		3.393	2847.32
3.398	370274		3.397	3691.8		3.397	10967.3		3.398	8501.33		3.398	120441		3.4	75656.2		3.401	428255		3.4	710959		3.399	2310.61		3.398	8690.68		3.401	3272.49		3.4	1978.24		3.398	2441.69
3.403	371223		3.403	3500.55		3.403	15080.8		3.403	10050.2		3.403	120441		3.405	78204.3		3.407	427385		3.406	696826		3.405	2214.67		3.403	7678.91		3.407	4096.64		3.405	0		3.404	2688.92
3.409	360949		3.408	3056.48		3.408	18325		3.409	12191.2		3.409	120997		3.411	72944.8		3.412	437600		3.411	670460		3.41	2425.23		3.409	7965.88		3.412	3967.06		3.411	1848.11		3.41	3052.09
3.414	347452		3.414	3026.56		3.414	16478.1		3.414	12629.7		3.414	120833		3.416	72446.3		3.418	428500		3.417	634857		3.416	1541.5		3.415	8978.74		3.418	3788.27		3.416	1946.42		3.415	2116.78
3.42	333831		3.42	2889.12		3.419	19305.8		3.42	15529.8		3.42	121159		3.422	78343.6		3.423	433597		3.422	628770		3.421	1404.47		3.42	7635.15		3.423	3912.63		3.422	1974.1		3.421	2941.93
3.426	314390		3.425	3113		3.425	24273.5		3.425	18027.7		3.425	121015		3.427	70697.3		3.429	422809		3.428	641439		3.427	1661.8		3.426	7122.87		3.429	3896.5		3.427	0		3.426	2582.84
3.431	308089		3.431	3295		3.43	23071.4		3.431	18005.6		3.431	120850		3.433	71911.7		3.434	425554		3.433	623584		3.432	1573.52		3.431	7264.9		3.434	3837.58		3.433	0		3.432	1839.76
3.437	281776		3.436	2926.22		3.436	23370.9		3.436	19366.2		3.437	120881		3.438	66411		3.44	407686		3.439	586300		3.438	1426.05		3.437	6468.65		3.44	4190.17		3.439	1584.94		3.437	2034.59
3.442	277706		3.442	2561.11		3.441	25879		3.442	21980.3		3.442	120441		3.444	70563.5		3.445	407444		3.445	583552		3.444	1613.63		3.442	7454.04		3.445	3325.48		3.444	1941.55		3.443	1445.29
3.448	278027		3.447	2557.69		3.447	26567.2		3.447	21518		3.448	120441		3.449	68130.2		3.451	394443		3.45	581531		3.449	1692.22		3.448	5975.76		3.451	3665.71		3.45	1620.46		3.448	2527.71
3.453	268277		3.453	2704.88		3.452	27106.2		3.453	21277.8		3.453	120441		3.455	68800.6		3.457	389905		3.456	562250		3.455	1897.91		3.453	6375.61		3.457	3377.65		3.455	1961.64		3.454	2407.48
3.459	259164		3.458	2497.58		3.458	27842.2		3.459	24157		3.459	121140		3.461	69230.8		3.462	377608		3.461	556865		3.46	1271.9		3.459	7416.74		3.462	3130.01		3.461	1864.63		3.459	2136.13
3.464	257729		3.464	2264.53		3.463	28097.9		3.464	27280.8		3.464	121003		3.466	61025.6		3.468	372125		3.467	546025		3.466	1563.17		3.464	5439.64		3.468	3224.82		3.466	0		3.465	2179.01
3.47	250473		3.469	1930.98		3.469	30873		3.47	26495.9		3.47	120983		3.472	63724.1		3.473	358327		3.472	500884		3.471	0		3.47	4787.38		3.473	2967.66		3.472	2066.26		3.471	1932.11
3.475	238559		3.475	2074.1		3.475	30495.7		3.475	26898.4		3.475	120441		3.477	59739.4		3.479	346266		3.478	501755		3.477	1425.23		3.475	4989.65		3.479	4154.29		3.477	2090.09		3.476	1988.62
3.481	235719		3.481	1985.19		3.48	28603.7		3.481	30032.4		3.481	121523		3.483	56366.4		3.484	348283		3.483	485624		3.482	1661.65		3.481	4702.46		3.484	2937.51		3.483	1512.96		3.482	2067.98
3.487	229864		3.486	2682.86		3.486	30256.5		3.486	25883.7		3.486	120441		3.488	56472.4		3.49	334798		3.489	472284		3.488	1180.16		3.487	4362.96		3.49	2904.14		3.488	2202.05		3.487	1848.01
3.492	215076		3.492	2558.74		3.491	29997		3.492	26999.7		3.492	121215		3.494	51610.4		3.495	316042		3.494	458805		3.493	1878.66		3.492	4887.68		3.495	3160.05		3.494	2018.54		3.493	1773.86
3.498	211653		3.497	1737.66		3.497	30001.2		3.497	27795.9		3.498	121110		3.499	50153.6		3.501	313296		3.5	441848		3.499	1345.53		3.498	4029.66		3.501	3138.83		3.5	2120.58		3.498	2047.58
3.503	194983		3.503	2064.36		3.502	29410.1		3.503	29043.7		3.503	121644		3.505	48664.8		3.506	308141		3.505	426863		3.504	1693.04		3.503	3992.62		3.506	3933.24		3.505	2285.42		3.504	2001.46
3.509	189552		3.508	1551.19		3.508	30097.3		3.508	28719.3		3.509	120441		3.51	47991.2		3.512	287765		3.511	426010		3.51	1327.9		3.509	4005.73		3.512	2153.04		3.511	2057.84		3.509	715.385
3.514	181898		3.514	1612.35		3.513	30732		3.514	27154.8		3.514	122257		3.516	51534.6		3.518	289177		3.517	408441		3.516	1237.52		3.514	4560.04		3.518	3180.75		3.516	2315.55		3.515	1465.92
3.52	180935		3.519	2124.87		3.519	30546.1		3.52	26860.3		3.52	122811		3.522	47569		3.523	282415		3.522	390233		3.521	1505.22		3.52	3526.87		3.523	3331.5		3.522	2663.32		3.52	1812.89
3.525	172483		3.525	1289.13		3.524	26918.4		3.525	26212.1		3.525	123413		3.527	42103.8		3.529	277033		3.528	375501		3.527	1079.73		3.525	3956.58		3.529	2700.2		3.527	2907.55		3.526	1199
3.531	170564		3.53	1860.71		3.53	28901.3		3.531	26983.2		3.531	124584		3.533	43072.7		3.534	264965		3.533	376170		3.532	1619.94		3.531	3738.1		3.534	3155.98		3.533	3153.29		3.531	1423.77
3.536	167169		3.536	1266.76		3.536	26475.5		3.536	24315.5		3.536	123793		3.538	41459.6		3.54	261088		3.539	358999		3.538	1703.67		3.536	3942.64		3.54	2484.56		3.538	3894.72		3.537	1704.38
3.542	154276		3.541	1632.44		3.541	25973.6		3.542	26398.1		3.542	123924		3.544	42174.7		3.545	259735		3.544	351055		3.543	1504.78		3.542	3021.11		3.545	3011.37		3.544	4416.65		3.543	1104.97
3.547	146548		3.547	1221.95		3.547	24323.1		3.547	24783.1		3.547	125328		3.549	36825		3.551	246993		3.55	326203		3.549	0		3.548	3573.17		3.551	2396.24		3.549	5516.85		3.548	1386.89
3.553	145264		3.553	1296.65		3.552	27487.6		3.553	24473.7		3.553	125399		3.555	32917.6		3.556	245296		3.555	327809		3.554	1268.42		3.553	2830.83		3.556	2532.07		3.555	5578.35		3.554	1241.64
3.559	141020		3.558	1661.51		3.558	26214.5		3.558	23460.4		3.558	126233		3.56	35394.7		3.562	244272		3.561	320582		3.56	770.875		3.559	2553.37		3.562	3133.22		3.56	9194.01		3.559	1335.43
3.564	136849		3.564	1784.78		3.563	23412.3		3.564	23656.6		3.564	127790		3.566	32915.4		3.567	230143		3.566	310234		3.565	1008.69		3.564	3027.34		3.567	2942.49		3.566	9231.46		3.565	1604.83
3.57	127184		3.569	1231.75		3.569	24107.5		3.569	25308.9		3.57	128887		3.571	34855.5		3.573	223354		3.572	300381		3.571	1027.21		3.57	2976.45		3.573	2651.53		3.572	10702.4		3.57	1433.38
3.575	129947		3.575	1354.21		3.574	22032		3.575	23732.6		3.575	130428		3.577	33701.4		3.578	218784		3.578	288222		3.577	1160.21		3.575	2751.67		3.578	2377.23		3.577	13572.6		3.576	1286.02
3.581	122864		3.58	1159.55		3.58	24168.7		3.58	23506.5		3.581	131992		3.582	31356.7		3.584	203761		3.583	274760		3.582	503.001		3.581	2610.62		3.584	2793.46		3.583	16324.4		3.581	1094.49
3.586	122653		3.586	1405.75		3.585	22592.3		3.586	20640.9		3.586	134229		3.588	28749		3.59	205274		3.589	270076		3.588	1306.31		3.586	2702.04		3.59	2108.11		3.588	20111.8		3.587	1366.26
3.592	118278		3.591	1401.27		3.591	21140.5		3.592	20034		3.592	133475		3.594	29431.5		3.595	193338		3.594	260134		3.593	706.814		3.592	2484.25		3.595	2834.31		3.594	22265.5		3.592	1159.02
3.597	113306		3.597	1180.42		3.596	19534.3		3.597	20252.9		3.597	134801		3.599	29451.9		3.601	187498		3.6	258030		3.599	910.631		3.597	2980.84		3.601	2857.75		3.599	22870.9		3.598	1739.35
3.603	107693		3.602	1280.74		3.602	18900.4		3.603	21042.2		3.603	135427		3.605	24206.5		3.606	179701		3.605	256438		3.604	1024.28		3.603	3241.58		3.606	2218.27		3.605	27171.2		3.604	562.049
3.608	105202		3.608	1030.09		3.608	20766.5		3.608	20464.7		3.608	136697		3.61	25274.8		3.612	175074		3.611	243979		3.61	941.063		3.608	2210.3		3.612	2056.23		3.61	29668.7		3.609	1444.41
3.614	103223		3.614	1025.69		3.613	18222		3.614	17840.4		3.614	136628		3.616	23885.1		3.617	162201		3.616	240220		3.615	817.627		3.614	2143.03		3.617	2854.69		3.616	33855.4		3.615	979.901
3.62	99877		3.619	916.365		3.619	17577.8		3.619	17641.5		3.619	137884		3.621	25259.7		3.623	168129		3.622	228000		3.621	1117.74		3.62	2194.81		3.623	2301.61		3.621	34721.5		3.62	827.815
3.625	93725.2		3.625	1307.23		3.624	16077.6		3.625	20527.9		3.625	136702		3.627	20339.2		3.628	157530		3.627	220587		3.626	724.77		3.625	1892.94		3.628	3021.03		3.627	36196.9		3.626	1045.61
3.631	99402.1		3.63	1148.99		3.63	18075.8		3.63	16262.4		3.631	136662		3.632	20644.3		3.634	158237		3.633	215791		3.632	1017.46		3.631	1979.98		3.634	2291.85		3.633	41692.1		3.631	1441.07
3.636	91390.8		3.636	1046.33		3.635	18050.4		3.636	16431		3.636	137469		3.638	19887.1		3.639	150984		3.638	205848		3.638	951.134		3.636	2354.53		3.639	2060.45		3.638	43252.6		3.637	924.922
3.642	86764.9		3.641	756.346		3.641	15661.9		3.641	17625.2		3.642	139706		3.643	19911.6		3.645	142730		3.644	202529		3.643	1102		3.642	1643.39		3.645	2278.2		3.644	44089.5		3.642	1145.73
3.647	85640.9		3.647	902.777		3.646	14187.7		3.647	15606.9		3.647	140514		3.649	19109.3		3.651	134785		3.65	197310		3.649	742.427		3.647	2488.27		3.651	2441.98		3.649	46657		3.648	850.962
3.653	81229.1		3.652	893.277		3.652	16289.9		3.653	14464.7		3.653	138168		3.655	19555.8		3.656	127882		3.655	187297		3.654	456.89		3.653	1870.01		3.656	2408.67		3.655	45136		3.653	1135.19
3.658	80675.3		3.658	0		3.657	14066.8		3.658	15510.8		3.658	136860		3.66	18750.2		3.662	125120		3.661	186216		3.66	938.816		3.658	1569.72		3.662	2203.95		3.66	45885.6		3.659	723.579
3.664	78388.4		3.663	0		3.663	12458.2		3.664	13639.8		3.664	137977		3.666	17981.7		3.667	126619		3.666	175591		3.665	883.787		3.664	2027.46		3.667	2334.52		3.666	48288.5		3.664	714.826
3.669	77356.5		3.669	1275.37		3.669	15213.3		3.669	13488.2		3.669	139093		3.671	16573.2		3.673	120896		3.672	170585		3.671	737.951		3.669	1697.67		3.673	1937.01		3.671	45418.3		3.67	823.969
3.675	76547.7		3.674	1073.77		3.674	12128.5		3.675	11728.8		3.675	138710		3.677	15239.6		3.678	111995		3.677	168211		3.676	524.768		3.675	1665.01		3.678	2374.83		3.677	49902.3		3.676	786.921
3.68	75457.8		3.68	755.474		3.68	12051.3		3.68	12807.8		3.68	138219		3.682	15968.8		3.684	103765		3.683	166490		3.682	805.959		3.681	1621.15		3.684	2844.08		3.682	49843		3.681	831.287
3.686	72890.2		3.686	840.219		3.685	11551.8		3.686	11912.9		3.686	139221		3.688	14350.5		3.689	106010		3.688	164607		3.687	803.236		3.686	1336.36		3.689	2092.02		3.688	51337		3.687	1062.6
3.692	71921.6		3.691	812.12		3.691	11382		3.691	10026.9		3.691	138406		3.693	14716.6		3.695	98789.3		3.694	162856		3.693	688.308		3.692	1664.05		3.695	2000.32		3.694	48441.1		3.692	457.331
3.697	66593.7		3.697	604.208		3.696	12760.7		3.697	10963.2		3.697	137995		3.699	16376		3.7	96073.7		3.699	152118		3.698	734.712		3.697	1616.44		3.7	1541.12		3.699	46933.7		3.698	926.923
3.703	67508.8		3.702	656.721		3.702	9193.34		3.702	11234.4		3.703	138529		3.704	14199.6		3.706	89261		3.705	144068		3.704	842.127		3.703	1707.52		3.706	1436.51		3.705	48872.2		3.703	846.51
3.708	66401.6		3.708	997.506		3.707	11670.6		3.708	10766.1		3.708	137660		3.71	12478.2		3.711	82843.7		3.711	148962		3.71	427.062		3.708	1328.39		3.711	1507.11		3.71	45458.3		3.709	1065.25
3.714	64726		3.713	0		3.713	9832.68		3.713	9978.1		3.714	136226		3.715	12706.9		3.717	81970.1		3.716	141206		3.715	0		3.714	925.607		3.717	1329.69		3.716	51337.9		3.714	553.362
3.719	60504.2		3.719	566.978		3.718	10074.7		3.719	10677.2		3.719	137839		3.721	12340.1		3.723	74810.7		3.722	145710		3.721	420.533		3.719	1317.67		3.723	1526.66		3.721	46185.8		3.72	837.838
3.725	56932.5		3.724	1135.02		3.724	10017.4		3.725	9488.89		3.725	136494		3.727	13627.4		3.728	71815.1		3.727	139202		3.726	758.002		3.725	1151.16		3.728	1291.28		3.727	49018.3		3.725	579.438
3.73	61705.3		3.73	794.472		3.729	9574.73		3.73	9132.46		3.73	133463		3.732	10013.4		3.734	70004		3.733	131328		3.732	544.042		3.73	2009.11		3.734	1701.4		3.732	45403.2		3.731	698.8
3.736	55261		3.735	898.034		3.735	7927.49		3.736	9133.84		3.736	136773		3.738	11102		3.739	64532.6		3.738	133171		3.737	867.002		3.736	1776.03		3.739	1754.17		3.738	45140.1		3.737	832.445
3.741	56328.5		3.741	981.963		3.741	8109.61		3.741	8693.87		3.741	135756		3.743	10414.2		3.745	62173.2		3.744	128514		3.743	355.887		3.741	1411.54		3.745	1612.02		3.743	41436.2		3.742	410.901
3.747	52203.8		3.747	0		3.746	10108.7		3.747	7628.86		3.747	135010		3.749	10652.7		3.75	57482.5		3.749	120017		3.748	0		3.747	2085.69		3.75	1407		3.749	43394		3.748	768.011
3.753	48370.1		3.752	487.573		3.752	7642.12		3.752	7314.69		3.752	133391		3.754	8610.88		3.756	52806.8		3.755	111317		3.754	511.347		3.753	1863.12		3.756	1728.96		3.754	38446.6		3.753	693.473
3.758	46564.9		3.758	714.216		3.757	7298.39		3.758	7882.66		3.758	134135		3.76	9828.65		3.761	51676.3		3.76	110297		3.759	754.209		3.758	0		3.761	1733.31		3.76	37495.8		3.759	845.083
3.764	46961.4		3.763	998.173		3.763	8111.61		3.763	5797.26		3.764	133401		3.765	9372.88		3.767	45743		3.766	108101		3.765	741.178		3.764	1941.33		3.767	1651.4		3.766	35200.7		3.764	639.178
3.769	45557.4		3.769	0		3.768	8271.91		3.769	6145.25		3.769	132969		3.771	7930.99		3.772	44989.9		3.771	94922.8		3.771	543.505		3.769	1860.16		3.772	1331.72		3.771	33537.7		3.77	582.571
3.775	41479.7		3.774	503.951		3.774	8506.34		3.774	6579.48		3.775	132569		3.776	9644.85		3.778	42399.2		3.777	97225		3.776	520.778		3.775	1956.21		3.778	858.037		3.777	32120		3.775	793.03
3.78	41855.6		3.78	740.503		3.779	7151.34		3.78	6331.05		3.78	133052		3.782	7834.01		3.784	39531.4		3.783	92069.1		3.782	0		3.78	2354.31		3.784	1067.03		3.782	29177.9		3.781	705.963
3.786	45459.6		3.785	0		3.785	7890.87		3.786	6450.79		3.786	132491		3.788	7507.81		3.789	36528.4		3.788	86859.5		3.787	348.333		3.786	1872.14		3.789	0		3.788	30799		3.786	589.97
3.791	41029.6		3.791	0		3.79	8152.49		3.791	4980.78		3.791	134536		3.793	7055.37		3.795	34981.7		3.794	80918.5		3.793	470.647		3.791	0		3.795	0		3.793	28289.1		3.792	672.679
3.797	37884.2		3.796	565.704		3.796	7440.29		3.797	5119.45		3.797	130826		3.799	6005.35		3.8	31782.6		3.799	76781		3.798	669.367		3.797	0		3.8	1193.52		3.799	26204.7		3.797	564.656
3.802	38772.7		3.802	241.008		3.802	7294.39		3.802	4673.69		3.802	130044		3.804	6390.27		3.806	29344.7		3.805	82260.2		3.804	0		3.802	3048.44		3.806	1315.27		3.804	26938.1		3.803	455.254
3.808	35129.3		3.807	0		3.807	7390.93		3.808	4397.88		3.808	131208		3.81	6095.56		3.811	27096.6		3.81	74118.4		3.809	0		3.808	0		3.811	1068.55		3.81	24583.1		3.809	508.699
3.813	33629		3.813	0		3.813	0		3.813	4246.65		3.813	130931		3.815	5650.87		3.817	25210		3.816	70134.8		3.815	350.495		3.814	0		3.817	612.776		3.815	26441.2		3.814	631.253
3.819	35364		3.819	0		3.818	0		3.819	4605.3		3.819	131100		3.821	5408.45		3.822	24221.8		3.821	66890.2		3.82	377.571		3.819	0		3.822	828.066		3.821	21933.8		3.82	346.261
3.825	31936		3.824	0		3.824	0		3.824	3974.91		3.824	129746		3.826	4654.89		3.828	20630.1		3.827	62021		3.826	250.654		3.825	0		3.828	578.605		3.827	23542		3.825	447.006
3.83	32696.7		3.83	0		3.829	0		3.83	3569.37		3.83	128692		3.832	5126.5		3.833	17933.2		3.832	59099.5		3.831	488.055		3.83	0		3.833	840.229		3.832	23484.8		3.831	356.003
3.836	32727.2		3.835	0		3.835	0		3.835	2950.59		3.836	129451		3.837	4096.35		3.839	18657.3		3.838	54589.9		3.837	639.453		3.836	0		3.839	1113.68		3.838	21828.5		3.836	526.175
3.841	26465.9		3.841	0		3.84	0		3.841	4041.21		3.841	129702		3.843	4422.56		3.844	16741		3.844	54694.1		3.843	413.081		3.841	0		3.844	983.689		3.843	22283.8		3.842	559.256
3.847	31509.8		3.846	0		3.846	0		3.846	2685.58		3.847	128866		3.848	4871.05		3.85	17667.3		3.849	52104		3.848	0		3.847	0		3.85	789.572		3.849	19097.4		3.847	299.531
3.852	29278.7		3.852	0		3.851	0		3.852	3430.63		3.852	127707		3.854	3402.22		3.856	12695.2		3.855	47364.6		3.854	491.316		3.852	0		3.856	440.959		3.854	21445.6		3.853	0
3.858	28706.6		3.857	0		3.857	0		3.858	2237.56		3.858	129624		3.86	3710.89		3.861	13229.4		3.86	42367.4		3.859	559.125		3.858	0		3.861	672.601		3.86	20456.1		3.858	404.806
3.863	27733.8		3.863	0		3.862	0		3.863	2893.95		3.863	128467		3.865	2869		3.867	11848.4		3.866	43175.8		3.865	0		3.863	0		3.867	565.889		3.865	21359.5		3.864	361.845
3.869	27343.8		3.868	0		3.868	0		3.869	1950.86		3.869	128089		3.871	3069.29		3.872	10116.7		3.871	38998.8		3.87	431.742		3.869	0		3.872	0		3.871	20922.7		3.87	366.893
3.874	27093.3		3.874	0		3.874	0		3.874	1929.2		3.874	128207		3.876	2691.48		3.878	10254.9		3.877	35731.7		3.876	307.017		3.874	0		3.878	0		3.876	20020.5		3.875	0
3.88	26629.2		3.88	0		3.879	0		3.88	1965.58		3.88	128121		3.882	0		3.883	8078.58		3.882	33542.6		3.881	0		3.88	0		3.883	0		3.882	17781.3		3.881	0
3.886	25646.4		3.885	0		3.885	0		3.885	1271.25		3.885	129166		3.887	2816.18		3.889	7494.79		3.888	32886.8		3.887	0		3.886	0		3.889	0		3.887	18316.4		3.886	0
3.891	25029.5		3.891	0		3.89	0		3.891	1888.98		3.891	129803		3.893	2000.62		3.894	8422.84		3.893	31400.7		3.892	511.781		3.891	0		3.894	0		3.893	18379.1		3.892	0
3.897	25497.8		3.896	0		3.896	0		3.896	0		3.897	128229		3.898	2387.85		3.9	6913.94		3.899	28983		3.898	405.255		3.897	0		3.9	0		3.899	18979.1		3.897	0
3.902	25015.7		3.902	0		3.901	0		3.902	993.17		3.902	120441		3.904	1794.03		3.905	7346.94		3.904	25659		3.904	401.893		3.902	0		3.905	353.188		3.904	17171.8		3.903	0
3.908	22614.9		3.907	0		3.907	0		3.907	1394.4		3.908	120441		3.909	1938.28		3.911	4369.74		3.91	22959.7		3.909	0		3.908	0		3.911	0		3.91	16524.4		3.908	305.492
3.913	23008.3		3.913	0		3.912	0		3.913	1127.21		3.913	120441		3.915	1601.1		3.917	5129.98		3.916	24909.2		3.915	294.723		3.913	0		3.917	316.002		3.915	16392.3		3.914	0
3.919	23328.7		3.918	0		3.918	0		3.919	1155.5		3.919	120441		3.921	993.371		3.922	4332.54		3.921	21579.4		3.92	0		3.919	0		3.922	0		3.921	15306.1		3.919	0
3.924	18621.7		3.924	0		3.923	0		3.924	741.547		3.924	120441		3.926	1133.11		3.928	5318.28		3.927	18936.8		3.926	215.223		3.924	0		3.928	0		3.926	14750.9		3.925	0
3.93	19373.1		3.929	0		3.929	0		3.93	0		3.93	120441		3.932	0		3.933	4325.05		3.932	19944.3		3.931	0		3.93	0		3.933	0		3.932	14563		3.93	0
3.935	18631.1		3.935	0		3.935	0		3.935	594.019		3.935	120441		3.937	0		3.939	3828.93		3.938	18085.5		3.937	0		3.935	0		3.939	0		3.937	15615.1		3.936	0
3.941	19195.6		3.941	0		3.94	0		3.941	901.014		3.941	120441		3.943	943.485		3.944	3281		3.943	0		3.942	350.002		3.941	0		3.944	0		3.943	14129.4		3.942	0
3.946	0		3.946	0		3.946	0		3.946	903.722		3.946	120441		3.948	646.463		3.95	3252.38		3.949	14476.4		3.948	0		3.947	0		3.95	0		3.948	14354.8		3.947	0
3.952	17761.1		3.952	0		3.951	0		3.952	451.6		3.952	120441		3.954	769.208		3.955	3266.25		3.954	0		3.953	0		3.952	0		3.955	0		3.954	12453		3.953	366.015
3.958	16025.2		3.957	0		3.957	0		3.957	979.853		3.957	120441		3.959	497.014		3.961	3168.92		3.96	0		3.959	284.025		3.958	0		3.961	0		3.96	13181.5		3.958	0
3.963	0		3.963	0		3.962	0		3.963	0		3.963	120441		3.965	697.592		3.966	2481.78		3.965	0		3.964	0		3.963	0		3.966	0		3.965	0		3.964	0
3.969	0		3.968	0		3.968	0		3.968	0		3.969	120441		3.97	641.454		3.972	2962.06		3.971	0		3.97	0		3.969	0		3.972	338.851		3.971	0		3.969	0
3.974	0		3.974	0		3.973	0		3.974	440.879		3.974	120441		3.976	614.68		3.977	2156.16		3.977	0		3.976	0		3.974	0		3.977	0		3.976	13324.9		3.975	206.875
3.98	15231.4		3.979	203.002		3.979	0		3.979	0		3.98	120441		3.981	630.86		3.983	2744.27		3.982	0		3.981	0		3.98	0		3.983	0		3.982	0		3.98	0
3.985	0		3.985	0		3.984	0		3.985	402.042		3.985	120441		3.987	0		3.989	2577.32		3.988	0		3.987	0		3.985	0		3.989	0		3.987	0		3.986	244.556
3.991	0		3.99	0		3.99	0		3.991	269.152		3.991	120441		3.993	533.641		3.994	1937.31		3.993	0		3.992	0		3.991	0		3.994	306.909		3.993	0		3.991	0
3.996	0		3.996	0		3.995	0		3.996	305.787		3.996	120441		3.998	532.191		4	1972.77		3.999	0		3.998	208.67		3.996	0		4	206.561		3.998	0		3.997	0
4.002	0		4.001	0		4.001	0		4.002	0		4.002	120441		4.004	707.675		4.005	1723.55		4.004	0		4.003	0		4.002	0		4.005	0		4.004	0		4.003	0
4.007	0		4.007	0		4.007	0		4.007	0		4.007	120441		4.009	0		4.011	2067.36		4.01	0		4.009	0		4.008	0		4.011	0		4.009	0		4.008	0
4.013	0		4.013	0		4.012	0		4.013	0		4.013	120441		4.015	0		4.016	2133.7		4.015	0		4.014	0		4.013	0		4.016	0		4.015	0		4.014	0
4.019	0		4.018	0		4.018	0		4.018	237.302		4.018	120441		4.02	0		4.022	2109.71		4.021	0		4.02	0		4.019	0		4.022	513.324		4.02	0		4.019	0
4.024	0		4.024	0		4.023	0		4.024	366.361		4.024	120441		4.026	0		4.027	2271.94		4.026	0		4.025	0		4.024	0		4.027	0		4.026	0		4.025	0
4.03	0		4.029	0		4.029	0		4.029	0		4.03	120441		4.031	255		4.033	2459.18		4.032	0		4.031	0		4.03	0		4.033	270.25		4.032	0		4.03	259.49
4.035	0		4.035	0		4.034	0		4.035	349.175		4.035	120441		4.037	334.6		4.038	3414.59		4.038	0		4.037	0		4.035	0		4.038	0		4.037	0		4.036	0
4.041	0		4.04	0		4.04	0		4.04	203.568		4.041	120441		4.042	0		4.044	2631.14		4.043	0		4.042	277.01		4.041	0		4.044	0		4.043	0		4.041	0
4.046	0		4.046	0		4.045	0		4.046	201.045		4.046	120441		4.048	0		4.05	2661.45		4.049	0		4.048	0		4.046	0		4.05	0		4.048	0		4.047	0
4.052	0		4.051	0		4.051	0		4.052	288.589		4.052	120441		4.054	334.358		4.055	2274.97		4.054	0		4.053	0		4.052	0		4.055	349.431		4.054	0		4.052	0
4.057	0		4.057	0		4.056	0		4.057	381.977		4.057	120441		4.059	0		4.061	3327.56		4.06	0		4.059	0		4.057	0		4.061	486.102		4.059	0		4.058	0
4.063	0		4.062	0		4.062	0		4.063	0		4.063	120441		4.065	0		4.066	2481.38		4.065	0		4.064	0		4.063	0		4.066	0		4.065	0		4.063	0
4.068	0		4.068	0		4.068	0		4.068	0		4.068	120441		4.07	0		4.072	3930.97		4.071	0		4.07	0		4.068	0		4.072	0		4.07	0		4.069	251.161
4.074	0		4.074	0		4.073	0		4.074	0		4.074	120441		4.076	0		4.077	3403.11		4.076	0		4.075	0		4.074	0		4.077	453.005		4.076	0		4.075	260.828
4.079	0		4.079	0		4.079	0		4.079	0		4.079	120441		4.081	0		4.083	4076.04		4.082	0		4.081	0		4.08	0		4.083	490.75		4.081	0		4.08	295.471
4.085	0		4.085	0		4.084	0		4.085	226.134		4.085	120441		4.087	0		4.088	3140.84		4.087	0		4.086	0		4.085	0		4.088	0		4.087	0		4.086	0
4.091	0		4.09	0		4.09	0		4.09	0		4.09	120441		4.092	300.21		4.094	3464.76		4.093	0		4.092	0		4.091	0		4.094	0		4.093	0		4.091	248.736
4.096	0		4.096	0		4.095	0		4.096	203.76		4.096	120441		4.098	0		4.099	3350.1		4.098	0		4.097	0		4.096	0		4.099	0		4.098	0		4.097	0
4.102	0		4.101	0		4.101	0		4.101	0		4.102	120441		4.103	0		4.105	3734.34		4.104	0		4.103	0		4.102	0		4.105	0		4.104	0		4.102	0
4.107	0		4.107	0		4.106	0		4.107	0		4.107	120441		4.109	291.13		4.11	3680.57		4.11	0		4.109	0		4.107	0		4.111	0		4.109	0		4.108	225.432
4.113	0		4.112	0		4.112	0		4.113	0		4.113	120441		4.114	510		4.116	2642.25		4.115	0		4.114	0		4.113	0		4.116	542.923		4.115	0		4.113	297.817
4.118	0		4.118	0		4.117	0		4.118	0		4.118	120441		4.12	0		4.122	4084		4.121	0		4.12	0		4.118	0		4.122	0		4.12	0		4.119	0
4.124	0		4.123	0		4.123	0		4.124	0		4.124	120441		4.126	301.127		4.127	4277.56		4.126	0		4.125	0		4.124	0		4.127	0		4.126	0		4.124	0
4.129	0		4.129	0		4.128	0		4.129	242.636		4.129	120441		4.131	0		4.133	3489.45		4.132	0		4.131	393.921		4.129	0		4.133	0		4.131	0		4.13	302.125
4.135	0		4.134	0		4.134	0		4.135	0		4.135	120441		4.137	250.22		4.138	4196.88		4.137	0		4.136	0		4.135	0		4.138	0		4.137	0		4.136	0
4.14	0		4.14	0		4.14	0		4.14	0		4.14	120441		4.142	0		4.144	4599.55		4.143	0		4.142	0		4.141	0		4.144	811.817		4.142	0		4.141	229
4.146	0		4.146	0		4.145	0		4.146	271.137		4.146	120441		4.148	363.676		4.149	4611.42		4.148	0		4.147	0		4.146	0		4.149	0		4.148	0		4.147	0
4.152	0		4.151	0		4.151	0		4.151	0		4.151	120441		4.153	0		4.155	3754.65		4.154	0		4.153	0		4.152	0		4.155	536.222		4.153	0		4.152	283.202
4.157	0		4.157	0		4.156	0		4.157	0		4.157	120441		4.159	440.441		4.16	4420.35		4.159	0		4.158	0		4.157	0		4.16	0		4.159	0		4.158	0
4.163	0		4.162	0		4.162	0		4.162	0		4.163	120441		4.164	0		4.166	3807.09		4.165	0		4.164	0		4.163	0		4.166	0		4.165	0		4.163	0
4.168	0		4.168	0		4.167	0		4.168	0		4.168	120441		4.17	250.287		4.171	4513.4		4.171	0		4.17	0		4.168	0		4.171	0		4.17	0		4.169	0
4.174	0		4.173	0		4.173	0		4.173	0		4.174	120441		4.175	329.811		4.177	4959.56		4.176	0		4.175	211.844		4.174	0		4.177	0		4.176	0		4.174	0
4.179	0		4.179	0		4.178	0		4.179	297.158		4.179	120441		4.181	0		4.183	4636.95		4.182	0		4.181	0		4.179	0		4.183	778.107		4.181	0		4.18	0
4.185	0		4.184	0		4.184	0		4.185	418.348		4.185	120441		4.187	0		4.188	3176.34		4.187	0		4.186	0		4.185	0		4.188	696.785		4.187	0		4.185	455.399
4.19	0		4.19	0		4.189	0		4.19	0		4.19	120441		4.192	0		4.194	4657.26		4.193	0		4.192	249.45		4.19	0		4.194	0		4.192	0		4.191	0
4.196	0		4.195	0		4.195	0		4.196	275.142		4.196	120441		4.198	0		4.199	4891.93		4.198	0		4.197	0		4.196	0		4.199	0		4.198	0		4.197	354.095
4.201	0		4.201	0		4.201	0		4.201	0		4.201	120441		4.203	0		4.205	5376.23		4.204	0		4.203	270.284		4.201	0		4.205	826.037		4.203	0		4.202	0
4.207	0		4.207	0		4.206	0		4.207	0		4.207	120441		4.209	287.561		4.21	4336.63		4.209	0		4.208	0		4.207	0		4.21	0		4.209	0		4.208	366.02
4.212	0		4.212	0		4.212	0		4.212	251.08		4.212	120441		4.214	0		4.216	4200.06		4.215	0		4.214	0		4.213	0		4.216	0		4.214	0		4.213	270.045
4.218	0		4.218	0		4.217	0		4.218	284.087		4.218	120441		4.22	452.575		4.221	4745.86		4.22	0		4.219	0		4.218	0		4.221	1007.07		4.22	0		4.219	0
4.224	0		4.223	0		4.223	0		4.223	0		4.223	120441		4.225	550.479		4.227	4644.25		4.226	0		4.225	0		4.224	0		4.227	0		4.226	0		4.224	213.281
4.229	0		4.229	0		4.228	0		4.229	228.421		4.229	120441		4.231	0		4.232	4313.12		4.231	0		4.23	0		4.229	0		4.232	0		4.231	0		4.23	0
4.235	0		4.234	0		4.234	0		4.234	220.471		4.235	120441		4.236	0		4.238	4172.9		4.237	0		4.236	0		4.235	0		4.238	0		4.237	0		4.235	323.064
4.24	0		4.24	0		4.239	0		4.24	509.926		4.24	120441		4.242	630.397		4.243	4089.26		4.243	0		4.242	0		4.24	0		4.244	746.556		4.242	0		4.241	0
4.246	0		4.245	0		4.245	0		4.246	244.133		4.246	120441		4.247	515.469		4.249	4033.76		4.248	0		4.247	0		4.246	0		4.249	623.881		4.248	0		4.246	263.615
4.251	0		4.251	0		4.25	0		4.251	0		4.251	120441		4.253	899		4.255	3930.97		4.254	0		4.253	0		4.251	0		4.255	0		4.253	0		4.252	397.522
4.257	0		4.256	0		4.256	0		4.257	442.516		4.257	120441		4.259	487.42		4.26	5865.12		4.259	0		4.258	273.556		4.257	0		4.26	0		4.259	0		4.257	424.044
4.262	0		4.262	0		4.261	0		4.262	0		4.262	120441		4.264	0		4.266	5197.08		4.265	0		4.264	0		4.262	0		4.266	725.391		4.264	0		4.263	0
4.268	0		4.267	0		4.267	0		4.268	325.32		4.268	120441		4.27	0		4.271	5096.37		4.27	0		4.269	0		4.268	0		4.271	0		4.27	0		4.269	412.151
4.273	0		4.273	0		4.273	0		4.273	0		4.273	120441		4.275	0		4.277	4469.93		4.276	0		4.275	0		4.274	0		4.277	652.791		4.275	0		4.274	314.07
4.279	0		4.279	0		4.278	0		4.279	524.061		4.279	120441		4.281	0		4.282	3890.41		4.281	0		4.28	0		4.279	0		4.282	0		4.281	0		4.28	317.103
4.285	0		4.284	0		4.284	0		4.284	398.032		4.284	120441		4.286	0		4.288	5131.04		4.287	0		4.286	0		4.285	0		4.288	0		4.287	0		4.285	0
4.29	0		4.29	0		4.289	0		4.29	0		4.29	120441		4.292	532.031		4.293	5439.08		4.292	0		4.291	281.029		4.29	0		4.293	0		4.292	0		4.291	0
4.296	0		4.295	0		4.295	0		4.295	331.721		4.296	120441		4.297	0		4.299	4230.53		4.298	0		4.297	0		4.296	0		4.299	423.962		4.298	0		4.296	0
4.301	0		4.301	0		4.3	0		4.301	0		4.301	120441		4.303	784.47		4.304	4153.64		4.303	0		4.303	0		4.301	0		4.304	0		4.303	0		4.302	0
4.307	0		4.306	0		4.306	0		4.306	379.681		4.307	120441		4.308	840.295		4.31	4108.7		4.309	0		4.308	292.597		4.307	0		4.31	686.721		4.309	0		4.307	0
4.312	0		4.312	0		4.311	0		4.312	210.142		4.312	120441		4.314	0		4.316	4574.55		4.315	0		4.314	208.2		4.312	0		4.316	0		4.314	0		4.313	475.336
4.318	0		4.317	0		4.317	0		4.318	0		4.318	120441		4.32	0		4.321	3520.5		4.32	0		4.319	0		4.318	0		4.321	0		4.32	0		4.318	368.758
4.323	0		4.323	0		4.322	0		4.323	372.829		4.323	120441		4.325	0		4.327	5389.47		4.326	0		4.325	403.851		4.323	0		4.327	627.507		4.325	0		4.324	392.4
4.329	0		4.328	0		4.328	0		4.329	0		4.329	120441		4.331	0		4.332	5371.26		4.331	0		4.33	0		4.329	0		4.332	0		4.331	0		4.329	0
4.334	16351.3		4.334	0		4.334	0		4.334	603.953		4.334	120441		4.336	1119.32		4.338	4389.52		4.337	0		4.336	0		4.334	0		4.338	0		4.336	0		4.335	312.521
4.34	0		4.34	0		4.339	0		4.34	0		4.34	120441		4.342	501.007		4.343	4128.71		4.342	0		4.341	0		4.34	0		4.343	1026.7		4.342	0		4.341	623.124
4.345	0		4.345	0		4.345	0		4.345	286.432		4.345	120441		4.347	674.743		4.349	3756.72		4.348	0		4.347	0		4.346	0		4.349	1009.72		4.347	0		4.346	0
4.351	0		4.351	0		4.35	0		4.351	607.554		4.351	120441		4.353	595.438		4.354	5301.42		4.353	0		4.352	223.923		4.351	0		4.354	0		4.353	0		4.352	224.333
4.357	0		4.356	371.583		4.356	0		4.356	0		4.356	120441		4.358	0		4.36	4445.75		4.359	0		4.358	0		4.357	0		4.36	666.322		4.359	0		4.357	0
4.362	0		4.362	0		4.361	0		4.362	547.756		4.362	120441		4.364	0		4.365	4762.98		4.364	0		4.363	0		4.362	0		4.365	807.01		4.364	0		4.363	366.281
4.368	14890		4.367	0		4.367	0		4.367	0		4.368	120441		4.369	934.031		4.371	4766.91		4.37	0		4.369	289.918		4.368	0		4.371	0		4.37	0		4.368	571.675
4.373	0		4.373	0		4.372	0		4.373	464.841		4.373	120441		4.375	0		4.376	5311.29		4.376	0		4.375	0		4.373	0		4.377	0		4.375	0		4.374	407.03
4.379	0		4.378	0		4.378	0		4.379	412.087		4.379	120441		4.38	0		4.382	5304.44		4.381	0		4.38	0		4.379	0		4.382	646.803		4.381	0		4.379	0
4.384	16646.1		4.384	0		4.383	0		4.384	0		4.384	120441		4.386	851.123		4.388	4178.46		4.387	0		4.386	457.321		4.384	0		4.388	775.194		4.386	0		4.385	445.349
4.39	14612.6		4.389	0		4.389	0		4.39	521.287		4.39	120441		4.392	0		4.393	5770.31		4.392	0		4.391	0		4.39	0		4.393	0		4.392	0		4.39	246.361
4.395	13804.9		4.395	0		4.394	0		4.395	538.446		4.395	120441		4.397	683.542		4.399	4420.7		4.398	0		4.397	528.009		4.395	0		4.399	791.43		4.397	0		4.396	0
4.401	0		4.4	0		4.4	0		4.401	395.72		4.401	120441		4.403	0		4.404	5745.08		4.403	0		4.402	0		4.401	0		4.404	578.111		4.403	0		4.402	0
4.406	12925.8		4.406	0		4.406	0		4.406	0		4.406	120441		4.408	0		4.41	4759.17		4.409	17612		4.408	0		4.407	3217.02		4.41	0		4.408	0		4.407	0
4.412	0		4.412	0		4.411	0		4.412	582.373		4.412	120441		4.414	639.676		4.415	5423.88		4.414	16354.5		4.413	0		4.412	0		4.415	906.284		4.414	0		4.413	362.027
4.418	12705		4.417	418.727		4.417	0		4.417	372.004		4.417	120441		4.419	757.144		4.421	4563.25		4.42	15023.2		4.419	0		4.418	0		4.421	0		4.42	0		4.418	358.381
4.423	0		4.423	0		4.422	0		4.423	0		4.423	120441		4.425	723.464		4.426	6066.97		4.425	0		4.425	0		4.423	0		4.426	628.413		4.425	0		4.424	0
4.429	14355.3		4.428	0		4.428	0		4.428	0		4.429	120441		4.43	820.629		4.432	5339.13		4.431	0		4.43	0		4.429	0		4.432	866.009		4.431	0		4.429	421.149
4.434	13963.4		4.434	0		4.433	0		4.434	549.077		4.434	120441		4.436	977.766		4.437	4289.97		4.437	0		4.436	0		4.434	0		4.437	603.24		4.436	0		4.435	312.556
4.44	13292.6		4.439	0		4.439	0		4.439	0		4.44	120441		4.441	0		4.443	4528.32		4.442	16438.3		4.441	0		4.44	0		4.443	0		4.442	0		4.44	342.275
4.445	13668.6		4.445	0		4.444	0		4.445	0		4.445	120441		4.447	0		4.449	4784.42		4.448	0		4.447	238.161		4.445	0		4.449	0		4.447	0		4.446	0
4.451	13119.6		4.45	0		4.45	0		4.451	0		4.451	120441		4.453	1287.05		4.454	5495.41		4.453	16411.8		4.452	250.205		4.451	0		4.454	920.257		4.453	0		4.451	0
4.456	15870.9		4.456	0		4.455	0		4.456	512.582		4.456	120441		4.458	0		4.46	4039.62		4.459	0		4.458	318.17		4.456	0		4.46	0		4.458	0		4.457	558.625
4.462	12439.4		4.461	0		4.461	0		4.462	490.36		4.462	120441		4.464	1150.53		4.465	4686.52		4.464	15753.9		4.463	0		4.462	0		4.465	661.172		4.464	0		4.463	348.118
4.467	13268		4.467	0		4.467	0		4.467	489.837		4.467	120441		4.469	839.356		4.471	4581.57		4.47	16523		4.469	389.382		4.467	0		4.471	0		4.469	0		4.468	294.013
4.473	12746		4.473	0		4.472	0		4.473	718.963		4.473	120441		4.475	0		4.476	5608.61		4.475	17123.7		4.474	308.204		4.473	0		4.476	0		4.475	0		4.474	273.002
4.479	12462.1		4.478	0		4.478	0		4.478	380.778		4.478	120441		4.48	855.646		4.482	4374.98		4.481	14857.6		4.48	0		4.479	0		4.482	474.782		4.48	0		4.479	403.595
4.484	12199.8		4.484	0		4.483	0		4.484	0		4.484	120441		4.486	675.781		4.487	4739		4.486	17581.8		4.485	0		4.484	0		4.487	0		4.486	0		4.485	469.101
4.49	11708		4.489	0		4.489	0		4.489	357.152		4.49	120441		4.491	870.793		4.493	4277.3		4.492	15497.9		4.491	0		4.49	0		4.493	778.779		4.492	0		4.49	271.5
4.495	11333.9		4.495	0		4.494	0		4.495	0		4.495	120441		4.497	1015.68		4.498	4417.29		4.497	15759.4		4.497	0		4.495	0		4.498	838.295		4.497	0		4.496	0
4.501	12931		4.5	0		4.5	0		4.5	605.594		4.501	120441		4.502	1035.94		4.504	4188.16		4.503	14574.1		4.502	0		4.501	0		4.504	844.238		4.503	0		4.501	408
4.506	11738.2		4.506	0		4.505	0		4.506	0		4.506	120441		4.508	0		4.509	5352.03		4.509	16069.2		4.508	0		4.506	0		4.51	0		4.508	0		4.507	0
4.512	11929.6		4.511	0		4.511	0		4.512	537.665		4.512	120441		4.513	770.621		4.515	4841.22		4.514	15005.9		4.513	0		4.512	0		4.515	847.132		4.514	0		4.512	671.556
4.517	13746.1		4.517	0		4.516	0		4.517	682.003		4.517	120441		4.519	1077.3		4.521	5431.56		4.52	14204.4		4.519	266.695		4.517	0		4.521	0		4.519	0		4.518	0
4.523	12472.8		4.522	0		4.522	0		4.523	572.363		4.523	120441		4.525	541.604		4.526	4429.86		4.525	15839.3		4.524	458.661		4.523	0		4.526	861.521		4.525	0		4.523	236.506
4.528	12122.7		4.528	0		4.528	0		4.528	672.668		4.528	120441		4.53	468.533		4.532	4668.32		4.531	14706.2		4.53	0		4.528	0		4.532	0		4.53	0		4.529	352.704
4.534	12546.7		4.533	0		4.533	0		4.534	880.76		4.534	120441		4.536	979.909		4.537	5001.31		4.536	15210.3		4.535	335.407		4.534	0		4.537	771.445		4.536	0		4.535	252.842
4.539	10830.4		4.539	0		4.539	0		4.539	0		4.539	120441		4.541	0		4.543	5708.38		4.542	16027.4		4.541	338.089		4.54	0		4.543	0		4.541	0		4.54	0
4.545	11338.2		4.545	0		4.544	0		4.545	0		4.545	120441		4.547	613.044		4.548	4611.25		4.547	15272		4.546	0		4.545	0		4.548	0		4.547	0		4.546	0
4.551	11632.9		4.55	0		4.55	0		4.55	0		4.55	120441		4.552	1233.05		4.554	4598.81		4.553	15517.1		4.552	0		4.551	2001.75		4.554	709.926		4.553	0		4.551	0
4.556	11072.3		4.556	0		4.555	0		4.556	0		4.556	120441		4.558	1118.43		4.559	5042.56		4.558	16293.7		4.558	284.882		4.556	2136.6		4.559	0		4.558	0		4.557	331.339
4.562	10207.3		4.561	0		4.561	0		4.561	490.497		4.562	120441		4.563	979.19		4.565	5408.77		4.564	15542.6		4.563	311.471		4.562	0		4.565	665.253		4.564	0		4.562	260.403
4.567	9496.29		4.567	0		4.566	0		4.567	276.2		4.567	120441		4.569	0		4.57	5536.92		4.57	15180.7		4.569	0		4.567	0		4.57	0		4.569	0		4.568	445.889
4.573	10751.8		4.572	0		4.572	0		4.572	0		4.573	120441		4.574	0		4.576	3669.98		4.575	14203.3		4.574	0		4.573	2324.53		4.576	750.4		4.575	0		4.573	0
4.578	10176.1		4.578	0		4.577	0		4.578	602.307		4.578	120441		4.58	473.013		4.582	4509.75		4.581	14479.5		4.58	0		4.578	0		4.582	559.014		4.58	0		4.579	469.45
4.584	10581		4.583	0		4.583	0		4.584	220.471		4.584	120441		4.586	844.105		4.587	4283.21		4.586	13878.2		4.585	0		4.584	1849		4.587	676.965		4.586	0		4.584	344.229
4.589	10221		4.589	0		4.588	0		4.589	0		4.589	120441		4.591	614.071		4.593	4744.12		4.592	15850.5		4.591	0		4.589	0		4.593	0		4.591	0		4.59	270.519
4.595	10055		4.594	0		4.594	0		4.595	429.145		4.595	120441		4.597	969.242		4.598	4147.67		4.597	14701		4.596	0		4.595	0		4.598	598.689		4.597	0		4.596	0
4.6	10083.1		4.6	0		4.6	0		4.6	0		4.6	120441		4.602	862.017		4.604	5154.75		4.603	14793.4		4.602	275.881		4.6	1571.04		4.604	0		4.602	0		4.601	375.77
4.606	9917.04		4.606	0		4.605	0		4.606	0		4.606	120441		4.608	1261.18		4.609	5086.47		4.608	14805.7		4.607	0		4.606	0		4.609	0		4.608	0		4.607	0
4.612	9107.9		4.611	0		4.611	0		4.611	714.362		4.611	120441		4.613	795.391		4.615	3534.53		4.614	14128.6		4.613	0		4.612	1568.32		4.615	493.722		4.613	0		4.612	0
4.617	10167.4		4.617	0		4.616	0		4.617	0		4.617	120441		4.619	0		4.62	3829.64		4.619	14381.7		4.618	0		4.617	1072.47		4.62	670.669		4.619	0		4.618	0
4.623	10331.2		4.622	0		4.622	0		4.622	666.26		4.623	120441		4.624	897.948		4.626	4256.49		4.625	12616.6		4.624	0		4.623	0		4.626	638.258		4.625	0		4.623	0
4.628	9554.51		4.628	0		4.627	0		4.628	397.778		4.628	120441		4.63	1302.82		4.631	5241.85		4.63	15218.5		4.63	0		4.628	0		4.631	0		4.63	0		4.629	276.388
4.634	9929.38		4.633	0		4.633	0		4.633	521.406		4.634	120441		4.635	814.282		4.637	4729.99		4.636	13692.8		4.635	0		4.634	0		4.637	0		4.636	0		4.634	406.698
4.639	9035.57		4.639	0		4.638	0		4.639	0		4.639	120441		4.641	0		4.642	4346.41		4.642	14081.2		4.641	0		4.639	1217.37		4.643	0		4.641	0		4.64	232.015
4.645	9288.05		4.644	0		4.644	0		4.645	0		4.645	120441		4.647	0		4.648	3926.13		4.647	16076.1		4.646	0		4.645	1342.01		4.648	923.653		4.647	0		4.645	0
4.65	9817.81		4.65	0		4.649	0		4.65	778.282		4.65	120441		4.652	0		4.654	4364.58		4.653	12545.2		4.652	0		4.65	0		4.654	1057.56		4.652	0		4.651	406.098
4.656	9596.86		4.655	0		4.655	0		4.656	550.952		4.656	120441		4.658	531.126		4.659	4385.13		4.658	14490.5		4.657	0		4.656	0		4.659	0		4.658	0		4.656	223.841
4.661	10147.8		4.661	0		4.661	0		4.661	0		4.661	120441		4.663	1378.51		4.665	4628.61		4.664	14370.2		4.663	0		4.661	1253.49		4.665	777.633		4.663	0		4.662	390.021
4.667	9363.53		4.666	0		4.666	0		4.667	0		4.667	120441		4.669	796.595		4.67	3620.52		4.669	14851.8		4.668	0		4.667	1386.79		4.67	0		4.669	0		4.668	0
4.672	10179.4		4.672	0		4.672	0		4.672	505.944		4.672	120441		4.674	0		4.676	4019.11		4.675	13937		4.674	308.506		4.673	1232.47		4.676	454.58		4.674	0		4.673	0
4.678	8419.42		4.678	0		4.677	0		4.678	848.039		4.678	120441		4.68	538.227		4.681	4321.04		4.68	12793.7		4.679	326.178		4.678	0		4.681	0		4.68	0		4.679	413.155
4.684	8828.1		4.683	0		4.683	0		4.683	339.042		4.683	120441		4.685	986.374		4.687	4407.72		4.686	15006		4.685	0		4.684	1410.81		4.687	734.618		4.686	0		4.684	235.905
4.689	9389.23		4.689	0		4.688	0		4.689	0		4.689	120441		4.691	0		4.692	4606.04		4.691	13198.3		4.691	0		4.689	0		4.692	0		4.691	0		4.69	0
4.695	8771.49		4.694	0		4.694	0		4.694	505.015		4.695	120441		4.696	663.787		4.698	4315.98		4.697	14383.6		4.696	0		4.695	2013.36		4.698	931.384		4.697	0		4.695	336.122
4.7	7881.01		4.7	0		4.699	0		4.7	545.153		4.7	120441		4.702	0		4.703	4363.68		4.703	13753		4.702	0		4.7	1604.18		4.703	0		4.702	0		4.701	0
4.706	8476.47		4.705	0		4.705	0		4.705	0		4.706	120441		4.707	616.231		4.709	4027.6		4.708	13225		4.707	0		4.706	0		4.709	501.755		4.708	0		4.706	316.741
4.711	8425.28		4.711	0		4.71	0		4.711	0		4.711	120441		4.713	0		4.715	4063.6		4.714	13702.4		4.713	0		4.711	0		4.715	0		4.713	0		4.712	0
4.717	8976.75		4.716	0		4.716	0		4.717	397.215		4.717	120441		4.719	570.448		4.72	4338.85		4.719	13948.7		4.718	220.44		4.717	0		4.72	457.492		4.719	0		4.717	0
4.722	8501.71		4.722	0		4.721	0		4.722	0		4.722	120441		4.724	1078.87		4.726	4787.57		4.725	12154.4		4.724	332.882		4.722	1037.88		4.726	545.298		4.724	0		4.723	0
4.728	8220.46		4.727	0		4.727	0		4.728	705.637		4.728	120441		4.73	0		4.731	4075.42		4.73	11823.2		4.729	0		4.728	1156		4.731	509.371		4.73	0		4.729	223.692
4.733	8252.14		4.733	0		4.733	0		4.733	0		4.733	120441		4.735	0		4.737	3586.97		4.736	11689.5		4.735	0		4.733	1122.53		4.737	0		4.735	0		4.734	304.052
4.739	8229.34		4.739	0		4.738	0		4.739	828.683		4.739	120441		4.741	0		4.742	4196.93		4.741	13626.3		4.74	0		4.739	991.487		4.742	0		4.741	0		4.74	0
4.745	7579.51		4.744	0		4.744	0		4.744	0		4.744	120441		4.746	660.52		4.748	3448.6		4.747	11688.7		4.746	0		4.745	1187.43		4.748	0		4.746	0		4.745	420.852
4.75	7333.47		4.75	0		4.749	0		4.75	764.826		4.75	120441		4.752	0		4.753	3835.76		4.752	12042.8		4.751	260.08		4.75	0		4.753	0		4.752	0		4.751	222.413
4.756	8720.52		4.755	0		4.755	0		4.755	264.27		4.756	120441		4.757	863.025		4.759	3787.2		4.758	14469.1		4.757	0		4.756	1276.77		4.759	430.898		4.758	0		4.756	0
4.761	8728.25		4.761	0		4.76	0		4.761	0		4.761	120441		4.763	1175.68		4.764	4143.7		4.763	12351.8		4.763	0		4.761	1013.01		4.764	1025.62		4.763	0		4.762	275.184
4.767	8086.09		4.766	0		4.766	0		4.766	0		4.767	120441		4.768	0		4.77	3576.97		4.769	12499.6		4.768	0		4.767	0		4.77	0		4.769	0		4.767	0
4.772	7810.22		4.772	0		4.771	0		4.772	768.145		4.772	120441		4.774	995.785		4.776	3178.66		4.775	11920.3		4.774	0		4.772	1401.98		4.776	565.976		4.774	0		4.773	0
4.778	8339.68		4.777	0		4.777	0		4.778	0		4.778	120441		4.78	0		4.781	3436.22		4.78	13148.4		4.779	0		4.778	1062.44		4.781	0		4.78	0		4.778	372.125
4.783	7878.8		4.783	0		4.782	0		4.783	0		4.783	120441		4.785	1000.2		4.787	3874.9		4.786	12136		4.785	242.698		4.783	0		4.787	611.524		4.785	0		4.784	270.759
4.789	7689.08		4.788	0		4.788	0		4.789	439.803		4.789	120441		4.791	589.225		4.792	3229.82		4.791	12580.9		4.79	0		4.789	0		4.792	779.628		4.791	0		4.789	0
4.794	7096.04		4.794	313.065		4.794	0		4.794	505.704		4.794	120441		4.796	0		4.798	3475.78		4.797	11764.4		4.796	0		4.794	803.904		4.798	671.665		4.796	0		4.795	0
4.8	6531.07		4.799	0		4.799	0		4.8	679.469		4.8	120441		4.802	941.81		4.803	3198.06		4.802	12493.8		4.801	0		4.8	894.61		4.803	0		4.802	0		4.801	0
4.805	7874.21		4.805	0		4.805	0		4.805	317.097		4.805	120441		4.807	824.693		4.809	4291.21		4.808	12485.8		4.807	0		4.806	0		4.809	574.693		4.807	0		4.806	0
4.811	7356.74		4.811	0		4.81	0		4.811	0		4.811	120441		4.813	0		4.814	3801.48		4.813	12141.1		4.812	0		4.811	883.952		4.814	0		4.813	0		4.812	344.005
4.817	7331.39		4.816	0		4.816	0		4.816	0		4.816	120441		4.818	905.375		4.82	3694.12		4.819	11828.8		4.818	0		4.817	0		4.82	0		4.819	0		4.817	269.257
4.822	8426.35		4.822	0		4.821	0		4.822	0		4.822	120441		4.824	643.112		4.825	3719.35		4.824	12315.7		4.824	0		4.822	905.243		4.825	0		4.824	0		4.823	0
4.828	6883.67		4.827	0		4.827	0		4.827	0		4.828	120441		4.829	708.615		4.831	3111.92		4.83	11479.4		4.829	0		4.828	838.227		4.831	470.875		4.83	0		4.828	0
4.833	6650.02		4.833	0		4.832	0		4.833	0		4.833	120441		4.835	0		4.836	3536.81		4.836	11856.5		4.835	0		4.833	0		4.836	0		4.835	0		4.834	0
4.839	6604.94		4.838	0		4.838	0		4.838	397.289		4.839	120441		4.84	1143.02		4.842	3584.54		4.841	12611.7		4.84	0		4.839	618.817		4.842	464.003		4.841	0		4.839	0
4.844	6964.88		4.844	0		4.843	0		4.844	0		4.844	120441		4.846	702.008		4.848	2975.95		4.847	12394.6		4.846	0		4.844	0		4.848	1034.78		4.846	0		4.845	0
4.85	6583.09		4.849	0		4.849	0		4.85	0		4.85	120441		4.852	0		4.853	3726.9		4.852	11467		4.851	0		4.85	876.245		4.853	832.304		4.852	0		4.85	0
4.855	6403.92		4.855	0		4.855	0		4.855	0		4.855	120441		4.857	0		4.859	3821.29		4.858	10980.3		4.857	0		4.855	966.633		4.859	537.362		4.857	0		4.856	326.477
4.861	7234.81		4.86	0		4.86	0		4.861	0		4.861	120441		4.863	0		4.864	3581.25		4.863	11171.9		4.862	312.012		4.861	0		4.864	0		4.863	0		4.862	228.015
4.866	7239.12		4.866	0		4.866	0		4.866	0		4.866	120441		4.868	944.122		4.87	3370.81		4.869	11652.3		4.868	0		4.866	960.789		4.87	0		4.868	4278.72		4.867	0
4.872	7692.25		4.872	0		4.871	0		4.872	338.735		4.872	120441		4.874	777.654		4.875	4163.25		4.874	10697.3		4.873	0		4.872	766.634		4.875	0		4.874	0		4.873	0
4.878	7219.12		4.877	0		4.877	0		4.877	430.368		4.877	120441		4.879	803.769		4.881	3558.32		4.88	12146.7		4.879	0		4.878	0		4.881	0		4.879	0		4.878	0
4.883	5968.02		4.883	0		4.882	0		4.883	873.924		4.883	120441		4.885	0		4.886	3881.01		4.885	10371.7		4.884	0		4.883	965.335		4.886	0		4.885	0		4.884	0
4.889	6365.98		4.888	0		4.888	0		4.888	0		4.889	120441		4.89	640.96		4.892	4133.95		4.891	11847.5		4.89	228.315		4.889	769.054		4.892	563.633		4.891	0		4.889	0
4.894	6443.51		4.894	0		4.893	0		4.894	672.853		4.894	120441		4.896	0		4.897	2978.17		4.896	10979.4		4.896	0		4.894	928.198		4.897	0		4.896	0		4.895	0
4.9	6133.98		4.899	0		4.899	0		4.899	0		4.9	120441		4.901	599.797		4.903	2908.98		4.902	10492.1		4.901	0		4.9	922.594		4.903	0		4.902	0		4.9	0
4.905	7435.41		4.905	0		4.904	0		4.905	0		4.905	120441		4.907	0		4.909	3759.79		4.908	9868.04		4.907	0		4.905	739.699		4.909	0		4.907	0		4.906	0
4.911	7349.88		4.91	0		4.91	0		4.911	0		4.911	120441		4.913	0		4.914	2705.24		4.913	12054.6		4.912	0		4.911	0		4.914	0		4.913	0		4.911	0
4.916	6414.98		4.916	0		4.916	0		4.916	0		4.916	120441		4.918	763.637		4.92	3458.63		4.919	11223		4.918	0		4.916	742.243		4.92	0		4.918	3459.85		4.917	0
4.922	6830.5		4.921	0		4.921	0		4.922	615.534		4.922	120441		4.924	0		4.925	3457.36		4.924	10014.4		4.923	0		4.922	0		4.925	760.374		4.924	0		4.922	0
4.927	6297.46		4.927	0		4.927	0		4.927	0		4.927	120441		4.929	779.34		4.931	3276.17		4.93	11130.4		4.929	0		4.927	723.082		4.931	292.289		4.929	0		4.928	304.19
4.933	7098.82		4.932	0		4.932	0		4.933	0		4.933	120441		4.935	761.095		4.936	3397.4		4.935	9917.58		4.934	0		4.933	0		4.936	0		4.935	4213.1		4.934	0
4.939	5356.75		4.938	0		4.938	0		4.938	0		4.938	120441		4.94	953.071		4.942	3046.98		4.941	11295.3		4.94	0		4.939	823.671		4.942	0		4.94	0		4.939	367.98
4.944	6371.93		4.944	0		4.943	0		4.944	533.295		4.944	120441		4.946	775.053		4.947	2655.33		4.946	10247.1		4.945	0		4.944	828.032		4.947	779.338		4.946	0		4.945	0
4.95	5204.24		4.949	0		4.949	0		4.949	682.021		4.95	120441		4.951	834.654		4.953	3030.1		4.952	9114.38		4.951	0		4.95	0		4.953	0		4.952	0		4.95	232.089
4.955	4967.76		4.955	0		4.954	0		4.955	637.389		4.955	120441		4.957	539.163		4.958	3197.21		4.957	10889.6		4.957	0		4.955	442.231		4.958	0		4.957	4404.78		4.956	0
4.961	6837.43		4.96	0		4.96	0		4.96	501.269		4.961	120441		4.962	933.344		4.964	3115.98		4.963	10211		4.962	0		4.961	851.155		4.964	615.699		4.963	0		4.961	0
4.966	6587.94		4.966	0		4.965	0		4.966	457.005		4.966	120441		4.968	0		4.969	3135.38		4.969	9298.7		4.968	0		4.966	916.813		4.969	0		4.968	0		4.967	0
4.972	7593.67		4.971	0		4.971	0		4.971	0		4.972	120441		4.973	595.291		4.975	2836.29		4.974	12135.9		4.973	0		4.972	318.965		4.975	0		4.974	0		4.972	235.3
4.977	5558.93		4.977	0		4.976	0		4.977	405.762		4.977	120441		4.979	973.731		4.981	2992.13		4.98	10190.2		4.979	0		4.977	0		4.981	0		4.979	0		4.978	385.347
4.983	6303.76		4.982	0		4.982	0		4.983	402.787		4.983	120441		4.985	0		4.986	2421.82		4.985	10343.4		4.984	236.061		4.983	0		4.986	0		4.985	0		4.983	0
4.988	6275.53		4.988	0		4.988	0		4.988	510.557		4.988	120441		4.99	0		4.992	3261.83		4.991	9444.24		4.99	0		4.988	1023.84		4.992	574.9		4.99	0		4.989	0
4.994	5046.91		4.993	0		4.993	0		4.994	268.163		4.994	120441		4.996	0		4.997	2773.28		4.996	10371.3		4.995	0		4.994	0		4.997	0		4.996	0		4.995	236.156
4.999	6065.61		4.999	0		4.999	0		4.999	557.926		4.999	120441		5.001	1133.36		5.003	3438.27		5.002	11051.8		5.001	0		4.999	681.397		5.003	805.535		5.001	0		5	0
5.005	5755.81		5.005	0		5.004	0		5.005	469.164		5.005	120441		5.007	589.921		5.008	3446.3		5.007	9504.45		5.006	0		5.005	0		5.008	750.004		5.007	3245.79		5.006	0
5.011	5567.96		5.01	0		5.01	0		5.01	354.371		5.01	120441		5.012	812.574		5.014	2947.16		5.013	8332.63		5.012	0		5.011	534.174		5.014	0		5.012	3204.53		5.011	0
5.016	5564.69		5.016	0		5.015	0		5.016	546.736		5.016	120441		5.018	941.357		5.019	2974.24		5.018	9936.75		5.018	0		5.016	0		5.019	354.005		5.018	0		5.017	284.557
5.022	5511.83		5.021	0		5.021	0		5.021	0		5.022	120441		5.023	0		5.025	3353.85		5.024	9169.88		5.023	0		5.022	0		5.025	0		5.024	0		5.022	0
5.027	6115.32		5.027	0		5.026	0		5.027	608.229		5.027	120441		5.029	692.884		5.03	2926.63		5.03	9334.29		5.029	0		5.027	729.281		5.03	0		5.029	0		5.028	0
5.033	6145.74		5.032	0		5.032	0		5.032	0		5.033	120441		5.034	483.842		5.036	2972.51		5.035	9755.61		5.034	0		5.033	0		5.036	650.88		5.035	0		5.033	0
5.038	5369.75		5.038	0		5.037	0		5.038	0		5.038	120441		5.04	1040.78		5.042	2715		5.041	9517.28		5.04	0		5.038	538.346		5.042	0		5.04	0		5.039	0
5.044	6145.29		5.043	0		5.043	0		5.044	0		5.044	120441		5.046	0		5.047	3091.3		5.046	9738.2		5.045	0		5.044	0		5.047	601.763		5.046	0		5.044	0
5.049	5839.24		5.049	0		5.049	0		5.049	902.643		5.049	120441		5.051	597.801		5.053	2440.17		5.052	7315.86		5.051	0		5.049	0		5.053	362.142		5.051	0		5.05	297.014
5.055	6210.64		5.054	0		5.054	0		5.055	0		5.055	120441		5.057	763.149		5.058	2727.81		5.057	9461.23		5.056	0		5.055	588.84		5.058	0		5.057	0		5.055	0
5.06	5318.26		5.06	0		5.06	0		5.06	0		5.06	120441		5.062	746.095		5.064	2325.83		5.063	9305.34		5.062	0		5.06	0		5.064	721.267		5.062	0		5.061	0
5.066	5732.95		5.065	0		5.065	0		5.066	419.111		5.066	120441		5.068	0		5.069	3551.94		5.068	10610		5.067	212.297		5.066	678.96		5.069	0		5.068	0		5.067	560.144
5.072	6036.26		5.071	0		5.071	0		5.071	515.458		5.071	120441		5.073	0		5.075	2844.63		5.074	10141.9		5.073	463.49		5.072	0		5.075	0		5.073	0		5.072	0
5.077	5614.05		5.077	0		5.076	0		5.077	355.344		5.077	120441		5.079	428.031		5.08	3247		5.079	8529.82		5.078	0		5.077	0		5.08	0		5.079	2770.52		5.078	0
5.083	5851.36		5.082	0		5.082	0		5.082	410.85		5.083	120441		5.084	930.817		5.086	2284.12		5.085	7535.9		5.084	0		5.083	479.004		5.086	0		5.085	0		5.083	0
5.088	5213.56		5.088	0		5.087	0		5.088	0		5.088	120441		5.09	574.689		5.091	2897.88		5.09	7838.05		5.09	0		5.088	0		5.091	0		5.09	0		5.089	0
5.094	5427.73		5.093	0		5.093	0		5.093	0		5.094	120441		5.095	766.11		5.097	2859.07		5.096	8901.64		5.095	0		5.094	0		5.097	0		5.096	0		5.094	0
5.099	5399.88		5.099	0		5.098	0		5.099	0		5.099	120441		5.101	629.668		5.102	3206.96		5.102	9250.26		5.101	0		5.099	579.161		5.102	0		5.101	0		5.1	0
5.105	5332.62		5.104	0		5.104	0		5.104	0		5.105	120441		5.106	461.312		5.108	3592.25		5.107	9369.32		5.106	0		5.105	734.082		5.108	0		5.107	2927.29		5.105	0
5.11	4661.74		5.11	0		5.109	0		5.11	0		5.11	120441		5.112	0		5.114	2569.08		5.113	8272.05		5.112	232.119		5.11	0		5.114	569.284		5.112	0		5.111	0
5.116	4669.62		5.115	0		5.115	0		5.116	257		5.116	120441		5.118	0		5.119	2373.92		5.118	9001.32		5.117	0		5.116	490.136		5.119	0		5.118	2903.03		5.116	0
5.121	5769.38		5.121	0		5.121	0		5.121	0		5.121	120441		5.123	0		5.125	2736		5.124	8870.44		5.123	0		5.121	0		5.125	462.4		5.123	2764.66		5.122	335.272
5.127	5099.38		5.126	0		5.126	0		5.127	503.078		5.127	120441		5.129	0		5.13	2794.59		5.129	8462.85		5.128	242.125		5.127	482.368		5.13	0		5.129	0		5.128	0
5.132	5334.49		5.132	0		5.132	0		5.132	277.851		5.132	120441		5.134	775.12		5.136	2807.41		5.135	8891.8		5.134	0		5.132	518.173		5.136	677.879		5.134	2272.41		5.133	340.35
5.138	5376.71		5.138	390.962		5.137	0		5.138	0		5.138	120441		5.14	716.775		5.141	2991.44		5.14	8690.57		5.139	0		5.138	664.618		5.141	0		5.14	0		5.139	0
5.144	4578.46		5.143	0		5.143	0		5.143	386.368		5.143	120441		5.145	672.157		5.147	2520.15		5.146	9446.66		5.145	0		5.144	0		5.147	0		5.145	0		5.144	0
5.149	5256.66		5.149	0		5.148	0		5.149	518.112		5.149	120441		5.151	0		5.152	2842.89		5.151	8292.64		5.151	0		5.149	0		5.152	406.35		5.151	2559.75		5.15	0
5.155	4716.33		5.154	0		5.154	0		5.154	0		5.155	120441		5.156	0		5.158	2682.23		5.157	8997.53		5.156	0		5.155	0		5.158	0		5.157	1960.74		5.155	0
5.16	5845.76		5.16	0		5.159	0		5.16	0		5.16	120441		5.162	564.147		5.163	2080.33		5.163	9274.45		5.162	0		5.16	0		5.163	835.014		5.162	0		5.161	0
5.166	0		5.165	0		5.165	0		5.165	442.703		5.166	120441		5.167	480.212		5.169	3250.28		5.168	8399.5		5.167	0		5.166	0		5.169	0		5.168	0		5.166	271.035
5.171	4417.8		5.171	0		5.17	0		5.171	0		5.171	120441		5.173	0		5.175	2013.77		5.174	7679.88		5.173	0		5.171	626		5.175	0		5.173	1927.41		5.172	0
5.177	5381.29		5.176	0		5.176	0		5.177	0		5.177	120441		5.179	395.032		5.18	0		5.179	9690.78		5.178	0		5.177	0		5.18	0		5.179	2343.36		5.177	0
5.182	4815.7		5.182	0		5.182	0		5.182	0		5.182	120441		5.184	0		5.186	2890.06		5.185	9382.53		5.184	0		5.182	0		5.186	0		5.184	0		5.183	262.762
5.188	5400.49		5.187	0		5.187	0		5.188	0		5.188	120441		5.19	790.712		5.191	2794.35		5.19	8020.25		5.189	0		5.188	398.375		5.191	0		5.19	0		5.188	0
5.193	4036.48		5.193	0		5.193	0		5.193	0		5.193	120441		5.195	0		5.197	2735.46		5.196	6803.39		5.195	0		5.193	0		5.197	0		5.195	0		5.194	0
5.199	4474.67		5.199	0		5.198	0		5.199	0		5.199	120441		5.201	0		5.202	2344.84		5.201	8065.38		5.2	0		5.199	684.919		5.202	815.009		5.201	2252.01		5.2	0
5.205	4732.61		5.204	0		5.204	0		5.204	0		5.204	120441		5.206	691.103		5.208	2452.7		5.207	7687.26		5.206	0		5.205	553.544		5.208	435.511		5.206	2435.33		5.205	0
5.21	4728.78		5.21	0		5.209	0		5.21	366.365		5.21	120441		5.212	0		5.213	2940.4		5.212	8326.33		5.211	0		5.21	855.243		5.213	0		5.212	0		5.211	0
5.216	4894.16		5.215	0		5.215	0		5.215	319.084		5.216	122240		5.217	656.878		5.219	2598.65		5.218	8536.74		5.217	0		5.216	0		5.219	442.793		5.218	0		5.216	0
5.221	4405.05		5.221	0		5.22	0		5.221	366.581		5.221	120441		5.223	0		5.224	3050.65		5.223	8258.8		5.223	0		5.221	0		5.224	0		5.223	0		5.222	254.72
5.227	4040.59		5.226	0		5.226	0		5.226	0		5.227	120441		5.228	0		5.23	2479.57		5.229	9110.58		5.228	0		5.227	0		5.23	0		5.229	2667.12		5.227	0
5.232	4225		5.232	0		5.231	0		5.232	0		5.232	120441		5.234	0		5.235	2574.64		5.235	8448.89		5.234	0		5.232	667.001		5.235	435.82		5.234	0		5.233	309.08
5.238	4862.27		5.237	0		5.237	0		5.237	344.041		5.238	120441		5.239	578.804		5.241	2508.14		5.24	7799.35		5.239	0		5.238	480.42		5.241	0		5.24	0		5.238	0
5.243	4264.78		5.243	0		5.242	0		5.243	0		5.243	120441		5.245	0		5.247	2525.36		5.246	7237.31		5.245	0		5.243	0		5.247	773.663		5.245	2541.31		5.244	0
5.249	4431.58		5.248	0		5.248	0		5.249	0		5.249	120441		5.251	0		5.252	2288.75		5.251	7442.44		5.25	0		5.249	0		5.252	759.984		5.251	2139.65		5.249	0
5.254	5013.17		5.254	0		5.254	0		5.254	467.811		5.254	120441		5.256	0		5.258	2547.95		5.257	8735.76		5.256	0		5.254	0		5.258	0		5.256	0		5.255	0
5.26	4248.2		5.259	0		5.259	0		5.26	272.692		5.26	120441		5.262	602.5		5.263	1606.41		5.262	7323.3		5.261	0		5.26	0		5.263	528.274		5.262	1665.4		5.261	0
5.265	4600.56		5.265	0		5.265	0		5.265	360.779		5.265	120441		5.267	0		5.269	2605.36		5.268	7625.14		5.267	0		5.266	0		5.269	0		5.267	0		5.266	0
5.271	4542.34		5.271	0		5.27	0		5.271	0		5.271	120441		5.273	957.746		5.274	2595.73		5.273	9014.43		5.272	334.254		5.271	0		5.274	554.267		5.273	0		5.272	0
5.277	5569.68		5.276	0		5.276	0		5.276	370.643		5.276	120441		5.278	524.371		5.28	2200.15		5.279	7843.53		5.278	0		5.277	0		5.28	0		5.278	0		5.277	0
5.282	3937.55		5.282	0		5.281	0		5.282	253.257		5.282	121670		5.284	0		5.285	2245.98		5.284	8123.6		5.284	0		5.282	361.672		5.285	614.507		5.284	0		5.283	0
5.288	4303.92		5.287	0		5.287	0		5.287	0		5.288	120441		5.289	0		5.291	2395.9		5.29	7651.69		5.289	0		5.288	0		5.291	0		5.29	0		5.288	0
5.293	4207.96		5.293	0		5.292	0		5.293	340.066		5.293	120441		5.295	0		5.296	2480.27		5.296	6486.3		5.295	0		5.293	0		5.296	0		5.295	2465.96		5.294	0
5.299	3731.68		5.298	0		5.298	0		5.298	0		5.299	120441		5.3	0		5.302	2092.89		5.301	8573.71		5.3	0		5.299	0		5.302	623.754		5.301	2080.07		5.299	0
5.304	4282.82		5.304	0		5.303	0		5.304	231.391		5.304	120441		5.306	0		5.308	1961.68		5.307	7977.93		5.306	0		5.304	376.029		5.308	447.011		5.306	3099.64		5.305	0
5.31	4013.53		5.309	0		5.309	0		5.31	500.464		5.31	120441		5.312	766.198		5.313	1928.47		5.312	8769.91		5.311	251.03		5.31	279.25		5.313	0		5.312	1623.94		5.31	0
5.315	3669.93		5.315	0		5.315	0		5.315	209.35		5.315	120441		5.317	497.201		5.319	2389.56		5.318	7167.07		5.317	0		5.315	305.056		5.319	0		5.317	0		5.316	0
5.321	0		5.32	0		5.32	0		5.321	536.263		5.321	120441		5.323	583.795		5.324	1789.52		5.323	7423.77		5.322	0		5.321	686.037		5.324	0		5.323	0		5.321	0
5.326	4606.37		5.326	0		5.326	0		5.326	347.58		5.326	120441		5.328	0		5.33	2272.79		5.329	7064.7		5.328	0		5.326	0		5.33	0		5.328	2120.48		5.327	0
5.332	4012.51		5.332	0		5.331	0		5.332	0		5.332	120441		5.334	520.151		5.335	2263.99		5.334	6192		5.333	0		5.332	0		5.335	0		5.334	0		5.333	0
5.338	4785.43		5.337	0		5.337	0		5.337	0		5.337	120441		5.339	505.184		5.341	2891.1		5.34	6691.78		5.339	0		5.338	0		5.341	0		5.339	0		5.338	0
5.343	3713.76		5.343	0		5.342	0		5.343	0		5.343	120441		5.345	0		5.346	2162.12		5.345	6699.01		5.344	0		5.343	435.006		5.346	531.359		5.345	2200.87		5.344	326.534
5.349	4157.32		5.348	0		5.348	0		5.348	0		5.349	120441		5.35	0		5.352	1934.88		5.351	8257.6		5.35	0		5.349	545.737		5.352	0		5.351	0		5.349	0
5.354	3648.39		5.354	0		5.353	0		5.354	331.094		5.354	120441		5.356	0		5.357	2936.28		5.356	6935.36		5.356	0		5.354	0		5.357	576.001		5.356	1675.12		5.355	319.446
5.36	4138.64		5.359	0		5.359	0		5.359	0		5.36	120441		5.361	0		5.363	2279.59		5.362	6729.75		5.361	0		5.36	0		5.363	0		5.362	2210.21		5.36	0
5.365	3956.41		5.365	0		5.364	0		5.365	0		5.365	120441		5.367	409.533		5.368	2493.99		5.368	7188.9		5.367	211		5.365	0		5.369	0		5.367	0		5.366	0
5.371	3948.69		5.37	0		5.37	0		5.371	0		5.371	120441		5.372	747.535		5.374	2011.42		5.373	7867.53		5.372	0		5.371	628.026		5.374	0		5.373	1620.83		5.371	0
5.376	3873.77		5.376	0		5.375	0		5.376	0		5.376	122121		5.378	310.532		5.38	1525.19		5.379	6521.93		5.378	243.446		5.376	0		5.38	0		5.378	1990.44		5.377	0
5.382	4097.14		5.381	0		5.381	0		5.382	0		5.382	120441		5.384	1225.14		5.385	2342.46		5.384	6057.41		5.383	0		5.382	443.452		5.385	0		5.384	0		5.382	0
5.387	4711.97		5.387	0		5.387	0		5.387	351.682		5.387	120441		5.389	500.641		5.391	1887.96		5.39	7487.28		5.389	0		5.387	0		5.391	0		5.389	0		5.388	0
5.393	4633.64		5.392	0		5.392	1956.3		5.393	400.184		5.393	120441		5.395	529.53		5.396	2098.65		5.395	7642.05		5.394	229.266		5.393	402.133		5.396	0		5.395	0		5.394	0
5.398	4090.56		5.398	266.163		5.398	0		5.398	0		5.398	120441		5.4	0		5.402	1930.27		5.401	6619.12		5.4	0		5.399	0		5.402	0		5.4	0		5.399	251.537
5.404	4414.73		5.404	0		5.403	0		5.404	0		5.404	120441		5.406	0		5.407	1819.91		5.406	7247.09		5.405	0		5.404	0		5.407	398.065		5.406	0		5.405	0
5.41	4541.66		5.409	0		5.409	0		5.409	293.907		5.409	120441		5.411	348.214		5.413	2325.29		5.412	7200.31		5.411	0		5.41	695.284		5.413	0		5.412	0		5.41	0
5.415	3352.2		5.415	0		5.414	0		5.415	0		5.415	120441		5.417	0		5.418	2275.53		5.417	6483.7		5.417	0		5.415	618.184		5.418	0		5.417	0		5.416	0
5.421	3222.91		5.42	0		5.42	0		5.42	0		5.421	120441		5.422	0		5.424	2041.52		5.423	6726.81		5.422	0		5.421	717.183		5.424	0		5.423	0		5.421	0
5.426	3313.73		5.426	0		5.425	0		5.426	0		5.426	120441		5.428	0		5.429	2544.38		5.429	6799.58		5.428	0		5.426	0		5.429	652.042		5.428	0		5.427	0
5.432	3774.58		5.431	0		5.431	0		5.431	238.002		5.432	120441		5.433	0		5.435	2107.34		5.434	8110.34		5.433	0		5.432	0		5.435	0		5.434	1678.29		5.432	0
5.437	3609.99		5.437	0		5.436	0		5.437	0		5.437	120441		5.439	0		5.441	1646.74		5.44	7092.37		5.439	253.45		5.437	401.729		5.441	0		5.439	0		5.438	0
5.443	4093.01		5.442	0		5.442	0		5.443	0		5.443	120441		5.445	421.048		5.446	2293.62		5.445	7782		5.444	0		5.443	517.061		5.446	0		5.445	2093.85		5.443	0
5.448	0		5.448	0		5.448	0		5.448	0		5.448	120441		5.45	0		5.452	1558.65		5.451	6950.46		5.45	0		5.448	433.125		5.452	0		5.45	1591.98		5.449	374.158
5.454	4615.79		5.453	337.16		5.453	1453.88		5.454	0		5.454	120441		5.456	670.209		5.457	1918.94		5.456	6069.47		5.455	0		5.454	349.878		5.457	0		5.456	1803.17		5.455	0
5.459	0		5.459	0		5.459	0		5.459	486.658		5.459	120441		5.461	699.954		5.463	1753.98		5.462	6045.94		5.461	0		5.459	0		5.463	370.894		5.461	0		5.46	0
5.465	0		5.465	0		5.464	0		5.465	0		5.465	120441		5.467	341.851		5.468	2110.51		5.467	6972.09		5.466	0		5.465	0		5.468	0		5.467	1548.82		5.466	242.511
5.471	3729.22		5.47	0		5.47	0		5.47	271.527		5.47	120441		5.472	0		5.474	2280.26		5.473	6570.92		5.472	0		5.471	0		5.474	554.019		5.472	0		5.471	0
5.476	3597.39		5.476	0		5.475	0		5.476	234.016		5.476	120441		5.478	545.222		5.479	2796.63		5.478	6977.23		5.477	0		5.476	392.309		5.479	0		5.478	2066.26		5.477	0
5.482	4342.4		5.481	0		5.481	0		5.481	0		5.482	120441		5.483	0		5.485	2065.61		5.484	6722.18		5.483	0		5.482	306.21		5.485	0		5.484	0		5.482	0
5.487	3868.98		5.487	0		5.486	0		5.487	0		5.487	120441		5.489	368.407		5.49	1886.91		5.489	5759.99		5.489	0		5.487	0		5.49	0		5.489	0		5.488	0
5.493	3308.61		5.492	0		5.492	0		5.492	341.13		5.493	120441		5.494	344.31		5.496	1439.52		5.495	6818.4		5.494	0		5.493	0		5.496	0		5.495	2105		5.493	0
5.498	0		5.498	0		5.497	0		5.498	814.42		5.498	120441		5.5	0		5.501	2022.05		5.501	7722.05		5.5	255.416		5.498	0		5.502	0		5.5	1928.47		5.499	0
5.504	3582.81		5.503	0		5.503	0		5.504	0		5.504	121863		5.505	658.004		5.507	1740.16		5.506	6001.24		5.505	0		5.504	702.112		5.507	0		5.506	1832.14		5.504	0
5.509	0		5.509	0		5.508	0		5.509	399.471		5.509	120441		5.511	0		5.513	2027.62		5.512	5780.34		5.511	0		5.509	0		5.513	0		5.511	0		5.51	372.375
5.515	3863.6		5.514	0		5.514	0		5.515	326.347		5.515	120441		5.517	0		5.518	1340.94		5.517	6592.32		5.516	0		5.515	323.066		5.518	0		5.517	0		5.515	0
5.52	2641.22		5.52	0		5.52	0		5.52	0		5.52	120441		5.522	549.684		5.524	2168.45		5.523	5982.31		5.522	249.008		5.52	488.643		5.524	0		5.522	1274.17		5.521	254.073
5.526	3467.7		5.525	0		5.525	1931.34		5.526	0		5.526	120441		5.528	683.039		5.529	1845.77		5.528	5825.16		5.527	0		5.526	497.657		5.529	0		5.528	0		5.527	0
5.532	3763.14		5.531	0		5.531	0		5.531	208.654		5.531	120441		5.533	641.222		5.535	1400.76		5.534	6128.85		5.533	0		5.532	0		5.535	646.487		5.533	1934.72		5.532	0
5.537	3767.13		5.537	0		5.536	0		5.537	555.78		5.537	120441		5.539	0		5.54	1728.21		5.539	7140.45		5.538	0		5.537	0		5.54	0		5.539	1395.32		5.538	0
5.543	3771.12		5.542	0		5.542	0		5.542	0		5.542	120441		5.544	0		5.546	1665		5.545	6543.38		5.544	0		5.543	417.776		5.546	0		5.545	1189.88		5.543	0
5.548	3129		5.548	0		5.547	0		5.548	235.016		5.548	120441		5.55	463.875		5.551	1845.14		5.55	6711.93		5.55	0		5.548	369.147		5.551	0		5.55	1412.17		5.549	0
5.554	3422.1		5.553	0		5.553	0		5.553	253		5.554	120441		5.555	0		5.557	1891.76		5.556	5161.78		5.555	0		5.554	0		5.557	0		5.556	1277.64		5.554	0
5.559	3201.33		5.559	0		5.558	0		5.559	0		5.559	120441		5.561	0		5.562	1628.15		5.562	6473		5.561	0		5.559	0		5.562	0		5.561	0		5.56	393.504
5.565	3707.19		5.564	0		5.564	0		5.564	0		5.565	120441		5.566	788		5.568	2090.11		5.567	6507		5.566	381.565		5.565	0		5.568	547.003		5.567	0		5.565	0
5.57	0		5.57	0		5.569	0		5.57	0		5.57	120441		5.572	0		5.574	1857.67		5.573	6443.08		5.572	210.125		5.57	394.013		5.574	0		5.572	0		5.571	0
5.576	3012.87		5.575	0		5.575	1427.45		5.576	0		5.576	120441		5.578	0		5.579	1563.25		5.578	5869.39		5.577	0		5.576	0		5.579	406.4		5.578	1559.98		5.576	0
5.581	3096.43		5.581	0		5.581	0		5.581	233.107		5.581	120441		5.583	0		5.585	2157.04		5.584	6118		5.583	0		5.581	0		5.585	0		5.583	0		5.582	0
5.587	0		5.586	0		5.586	0		5.587	549.004		5.587	120441		5.589	771.371		5.59	1996.8		5.589	6345.98		5.588	0		5.587	0		5.59	867.156		5.589	1562.29		5.588	0
5.592	3071.71		5.592	0		5.592	0		5.592	0		5.592	120441		5.594	0		5.596	1842.72		5.595	5840.77		5.594	0		5.592	0		5.596	0		5.594	0		5.593	0
5.598	3040.11		5.598	0		5.597	0		5.598	462.095		5.598	120441		5.6	694.506		5.601	1526.08		5.6	5894.81		5.599	0		5.598	0		5.601	0		5.6	2061.46		5.599	0
5.604	4210.56		5.603	0		5.603	0		5.603	0		5.603	120441		5.605	552.906		5.607	0		5.606	6484.33		5.605	0		5.604	0		5.607	527.96		5.605	1388.6		5.604	0
5.609	3626.79		5.609	0		5.608	0		5.609	0		5.609	120441		5.611	0		5.612	1735.42		5.611	6112.47		5.61	0		5.609	245.002		5.612	0		5.611	0		5.61	0
5.615	2862.42		5.614	0		5.614	0		5.614	0		5.615	120441		5.616	0		5.618	1650.78		5.617	5589.13		5.616	0		5.615	459.281		5.618	0		5.617	1604.74		5.615	0
5.62	3879.09		5.62	0		5.619	0		5.62	0		5.62	120441		5.622	375.358		5.623	1807.75		5.622	6307.73		5.622	0		5.62	348.371		5.623	0		5.622	0		5.621	0
5.626	2822.1		5.625	0		5.625	1856.56		5.625	539.03		5.626	120441		5.627	0		5.629	1693.61		5.628	5685.72		5.627	0		5.626	0		5.629	0		5.628	1625.28		5.626	0
5.631	0		5.631	0		5.63	1855.44		5.631	0		5.631	121896		5.633	522.336		5.634	1204.88		5.634	6938.69		5.633	265.025		5.631	0		5.635	0		5.633	0		5.632	0
5.637	3493.03		5.636	0		5.636	1894.01		5.637	476		5.637	120441		5.638	376.474		5.64	1955.68		5.639	5438.75		5.638	0		5.637	512.533		5.64	0		5.639	2079.16		5.637	0
5.642	2803.13		5.642	0		5.641	0		5.642	0		5.642	120441		5.644	560.002		5.646	1539.33		5.645	7037.12		5.644	0		5.642	369.72		5.646	0		5.644	0		5.643	0
5.648	3192.83		5.647	0		5.647	0		5.648	0		5.648	120441		5.65	0		5.651	1204.36		5.65	6342.49		5.649	0		5.648	0		5.651	0		5.65	1477.08		5.648	0
5.653	0		5.653	0		5.653	0		5.653	0		5.653	120441		5.655	598.631		5.657	1499.88		5.656	5320.44		5.655	0		5.653	0		5.657	0		5.655	1104.7		5.654	0
5.659	0		5.658	0		5.658	0		5.659	363.001		5.659	120441		5.661	0		5.662	1567.47		5.661	0		5.66	0		5.659	0		5.662	0		5.661	1729.25		5.66	0
5.665	0		5.664	0		5.664	0		5.664	451.778		5.664	120441		5.666	0		5.668	2144.74		5.667	6554.29		5.666	0		5.665	221.016		5.668	0		5.666	2423.67		5.665	0
5.67	3995.09		5.67	0		5.669	0		5.67	408.065		5.67	120441		5.672	0		5.673	2285.11		5.672	0		5.671	0		5.67	256.64		5.673	0		5.672	1385.17		5.671	0
5.676	0		5.675	0		5.675	0		5.675	0		5.675	121609		5.677	848.792		5.679	1535.96		5.678	6575.32		5.677	0		5.676	0		5.679	0		5.678	0		5.676	0
5.681	3253.36		5.681	0		5.68	0		5.681	250.002		5.681	121434		5.683	0		5.684	1498.88		5.683	5843.43		5.683	0		5.681	0		5.684	759.015		5.683	0		5.682	0
5.687	2632.05		5.686	0		5.686	0		5.686	600.592		5.687	120441		5.688	0		5.69	1229.82		5.689	5308.21		5.688	0		5.687	0		5.69	259.862		5.689	0		5.687	0
5.692	3648.65		5.692	0		5.691	0		5.692	0		5.692	120441		5.694	579.918		5.695	1303.04		5.695	6281.91		5.694	0		5.692	0		5.695	0		5.694	1556.01		5.693	0
5.698	0		5.697	0		5.697	0		5.697	0		5.698	120441		5.699	386.191		5.701	1456.62		5.7	7061.88		5.699	0		5.698	372.611		5.701	0		5.7	1386.08		5.698	0
5.703	3374.89		5.703	0		5.702	0		5.703	428.172		5.703	121840		5.705	426.402		5.707	1947.18		5.706	5205.33		5.705	0		5.703	285.571		5.707	0		5.705	0		5.704	0
5.709	0		5.708	0		5.708	0		5.709	382.464		5.709	122401		5.711	567.349		5.712	1479.16		5.711	5520.84		5.71	0		5.709	0		5.712	0		5.711	1448.47		5.709	0
5.714	3356.57		5.714	0		5.714	0		5.714	0		5.714	120441		5.716	0		5.718	1175.51		5.717	5052.86		5.716	0		5.714	0		5.718	0		5.716	0		5.715	0
5.72	3416.61		5.719	0		5.719	1596.35		5.72	0		5.72	120441		5.722	0		5.723	1656.97		5.722	6100.91		5.721	0		5.72	0		5.723	0		5.722	1589.71		5.721	0
5.725	3288.04		5.725	0		5.725	0		5.725	0		5.725	120441		5.727	0		5.729	1680		5.728	6027.2		5.727	0		5.725	0		5.729	0		5.727	1462.3		5.726	0
5.731	0		5.731	0		5.73	0		5.731	0		5.731	120441		5.733	0		5.734	1998.28		5.733	6151.34		5.732	0		5.731	0		5.734	0		5.733	1235.69		5.732	0
5.737	3434.61		5.736	0		5.736	0		5.736	453.36		5.736	120441		5.738	529.347		5.74	1591.7		5.739	5913.37		5.738	0		5.737	0		5.74	0		5.738	0		5.737	0
5.742	0		5.742	0		5.741	0		5.742	0		5.742	120441		5.744	0		5.745	1819.9		5.744	0		5.743	0		5.742	0		5.745	0		5.744	1383.13		5.743	0
5.748	0		5.747	0		5.747	0		5.747	0		5.748	120441		5.749	0		5.751	1831.94		5.75	5492.89		5.749	209.926		5.748	0		5.751	0		5.75	1245.84		5.748	0
5.753	0		5.753	0		5.752	1360.13		5.753	0		5.753	120441		5.755	0		5.756	1403.75		5.755	5929.77		5.755	0		5.753	0		5.756	0		5.755	1823.42		5.754	0
5.759	2898.51		5.758	0		5.758	0		5.758	0		5.759	120441		5.76	513.855		5.762	1694.8		5.761	5860.69		5.76	0		5.759	506.227		5.762	0		5.761	1509.63		5.759	0
5.764	0		5.764	0		5.763	1223.67		5.764	0		5.764	120441		5.766	0		5.767	1365.53		5.767	5367.28		5.766	0		5.764	327.779		5.768	0		5.766	1930.79		5.765	0
5.77	3175.28		5.769	0		5.769	0		5.77	0		5.77	120441		5.771	0		5.773	1522.75		5.772	5859.56		5.771	0		5.77	0		5.773	0		5.772	0		5.77	0
5.775	0		5.775	305.88		5.775	0		5.775	264.136		5.775	121355		5.777	636.004		5.779	1450.69		5.778	4549.91		5.777	0		5.775	280.902		5.779	662.016		5.777	1545.73		5.776	0
5.781	2558.74		5.78	0		5.78	0		5.781	0		5.781	120441		5.783	0		5.784	1277.6		5.783	6469.82		5.782	0		5.781	0		5.784	0		5.783	0		5.781	0
5.786	0		5.786	0		5.786	1625.23		5.786	0		5.786	121964		5.788	0		5.79	1366.02		5.789	4726.63		5.788	0		5.786	341.625		5.79	0		5.788	1420.02		5.787	0
5.792	0		5.791	0		5.791	0		5.792	315.039		5.792	121826		5.794	728.347		5.795	1659.01		5.794	5343.17		5.793	0		5.792	0		5.795	569.89		5.794	0		5.793	0
5.798	3787.93		5.797	0		5.797	0		5.797	768.395		5.797	120441		5.799	491.432		5.801	1654.2		5.8	5777.36		5.799	0		5.798	0		5.801	0		5.799	1273.03		5.798	0
5.803	0		5.803	0		5.802	0		5.803	295.322		5.803	120441		5.805	569.107		5.806	1108.18		5.805	5944.76		5.804	0		5.803	316.595		5.806	671.03		5.805	1017.36		5.804	0
5.809	3424.48		5.808	0		5.808	1515.68		5.808	0		5.808	120441		5.81	724.387		5.812	1641.76		5.811	4279.56		5.81	0		5.809	743.125		5.812	0		5.811	1390.66		5.809	264.755
5.814	2913.38		5.814	0		5.813	1196.32		5.814	0		5.814	120441		5.816	690.264		5.817	1685.94		5.816	5418.98		5.816	0		5.814	580.818		5.817	0		5.816	0		5.815	0
5.82	2838.83		5.819	0		5.819	1461.47		5.819	0		5.82	120441		5.821	0		5.823	1533.84		5.822	5138.81		5.821	0		5.82	359.561		5.823	0		5.822	1597.9		5.82	0
5.825	0		5.825	0		5.824	1256		5.825	0		5.825	121929		5.827	395.25		5.828	1596.24		5.828	5444.12		5.827	0		5.825	0		5.828	592.723		5.827	1336.14		5.826	0
5.831	0		5.83	0		5.83	1531.38		5.83	0		5.831	121637		5.832	520.025		5.834	1452.26		5.833	4869.83		5.832	0		5.831	479.062		5.834	0		5.833	1278.13		5.831	0
5.836	0		5.836	0		5.835	0		5.836	0		5.836	120441		5.838	644.544		5.84	1678.17		5.839	4895.75		5.838	0		5.836	0		5.84	0		5.838	1407.21		5.837	0
5.842	0		5.841	0		5.841	0		5.842	356.274		5.842	121508		5.844	0		5.845	1526.16		5.844	5976.63		5.843	0		5.842	306.094		5.845	0		5.844	1042.34		5.842	0
5.847	2350.78		5.847	0		5.847	0		5.847	0		5.847	120441		5.849	0		5.851	1139.03		5.85	5304.91		5.849	0		5.847	0		5.851	0		5.849	1524.15		5.848	0
5.853	0		5.852	0		5.852	0		5.853	0		5.853	121766		5.855	0		5.856	1190.79		5.855	5173.15		5.854	0		5.853	0		5.856	0		5.855	0		5.854	0
5.858	3239.82		5.858	0		5.858	0		5.858	0		5.858	121938		5.86	0		5.862	0		5.861	4608.49		5.86	0		5.858	0		5.862	0		5.86	0		5.859	390.331
5.864	2489.04		5.864	0		5.863	1204.6		5.864	0		5.864	120441		5.866	590.089		5.867	1365.36		5.866	4610.21		5.865	0		5.864	239.055		5.867	0		5.866	1172.05		5.865	0
5.87	0		5.869	0		5.869	0		5.869	0		5.869	120441		5.871	0		5.873	1330.9		5.872	5198.02		5.871	0		5.87	0		5.873	0		5.871	999.405		5.87	0
5.875	2604.93		5.875	0		5.874	1058.38		5.875	0		5.875	121636		5.877	0		5.878	1335.8		5.877	4929.81		5.876	0		5.875	0		5.878	0		5.877	1307.68		5.876	0
5.881	0		5.88	0		5.88	0		5.88	263.92		5.881	121706		5.882	633.432		5.884	1555.23		5.883	4566.8		5.882	0		5.881	0		5.884	325.88		5.883	994.219		5.881	0
5.886	2585.64		5.886	0		5.885	0		5.886	0		5.886	121672		5.888	0		5.889	1428.04		5.888	5019.51		5.888	0		5.886	0		5.889	0		5.888	1408.4		5.887	0
5.892	2614.96		5.891	0		5.891	0		5.891	0		5.892	120441		5.893	0		5.895	1714.86		5.894	5026.23		5.893	0		5.892	480.222		5.895	0		5.894	1006.35		5.892	0
5.897	2893.01		5.897	0		5.896	1359.02		5.897	0		5.897	120441		5.899	430.207		5.9	1731.96		5.9	3957.42		5.899	0		5.897	0		5.901	0		5.899	954.643		5.898	0
5.903	2725.64		5.902	0		5.902	1313.49		5.903	0		5.903	120441		5.905	0		5.906	1365.48		5.905	4595.86		5.904	0		5.903	0		5.906	0		5.905	0		5.903	0
5.908	0		5.908	0		5.908	0		5.908	408.338		5.908	120441		5.91	0		5.912	1895.3		5.911	5497.45		5.91	0		5.908	0		5.912	0		5.91	1070.02		5.909	0
5.914	0		5.913	0		5.913	1627.69		5.914	0		5.914	120441		5.916	524.506		5.917	911.222		5.916	5275.48		5.915	0		5.914	0		5.917	0		5.916	1404.3		5.914	0
5.919	2933.23		5.919	0		5.919	0		5.919	0		5.919	120441		5.921	0		5.923	1406.97		5.922	5102.47		5.921	0		5.919	0		5.923	0		5.921	1309.59		5.92	0
5.925	2979.5		5.924	0		5.924	1939.56		5.925	336.229		5.925	121648		5.927	0		5.928	1351.58		5.927	4822.88		5.926	0		5.925	0		5.928	0		5.927	965.226		5.926	0
5.931	3249.47		5.93	0		5.93	0		5.93	0		5.93	122061		5.932	340.962		5.934	1230.39		5.933	5604.92		5.932	265.892		5.931	0		5.934	0		5.932	852.649		5.931	0
5.936	2663.79		5.936	0		5.935	0		5.936	0		5.936	122460		5.938	470.329		5.939	1427.04		5.938	4951.07		5.937	0		5.936	0		5.939	0		5.938	1140.29		5.937	0
5.942	0		5.941	0		5.941	1451.06		5.941	0		5.941	121554		5.943	0		5.945	883.738		5.944	4647.34		5.943	0		5.942	0		5.945	0		5.944	1423.61		5.942	0
5.947	0		5.947	0		5.946	1230.53		5.947	0		5.947	121842		5.949	0		5.95	1519.02		5.949	4192.42		5.949	0		5.947	0		5.95	0		5.949	0		5.948	0
5.953	1884.14		5.952	0		5.952	1363.26		5.952	0		5.953	120441		5.954	0		5.956	1603.22		5.955	4741.62		5.954	0		5.953	0		5.956	0		5.955	0		5.953	0
5.958	0		5.958	0		5.957	1568.88		5.958	311.961		5.958	120441		5.96	0		5.961	1527.4		5.961	5082.75		5.96	0		5.958	0		5.961	0		5.96	1649.02		5.959	0
5.964	2691.45		5.963	0		5.963	987.667		5.963	0		5.964	120441		5.965	0		5.967	1301.65		5.966	0		5.965	0		5.964	0		5.967	0		5.966	1254.39		5.964	0
5.969	0		5.969	0		5.968	1370.61		5.969	0		5.969	121496		5.971	645.738		5.973	1153.06		5.972	5256.55		5.971	0		5.969	0		5.973	0		5.971	1149.04		5.97	0
5.975	0		5.974	0		5.974	0		5.975	0		5.975	121631		5.977	0		5.978	1257.97		5.977	4564.1		5.976	0		5.975	439.131		5.978	0		5.977	1184.82		5.975	0
5.98	2779.41		5.98	306.021		5.98	1767.76		5.98	0		5.98	121388		5.982	0		5.984	1079.6		5.983	5954.01		5.982	0		5.98	0		5.984	0		5.982	1232.3		5.981	0
5.986	0		5.985	0		5.985	1781.01		5.986	251.698		5.986	120441		5.988	0		5.989	1019.33		5.988	4336.77		5.987	0		5.986	0		5.989	0		5.988	0		5.987	263.024
5.991	0		5.991	0		5.991	0		5.991	0		5.991	121536		5.993	566.316		5.995	1782.8		5.994	4674.52		5.993	0		5.991	0		5.995	0		5.993	1308.05		5.992	0
5.997	0		5.997	0		5.996	1379.18		5.997	0		5.997	120441		5.999	0		6	1466.63		5.999	4042.34		5.998	0		5.997	0		6	0		5.999	996.144		5.998	0

## Sheet: Figure 2e
Positive control (G+) shows no ligation for a hairpin with a 3′ single nucleotide overhang (5′Phos-HP-3′G, lower band) while negative control (–) shows ligation of blunt-end hairpin (upper band).

## Sheet: Figure 2g
Positive control ( + ) shows full ligation of blunt-end hairpin, while negative control ( * ) shows starting material with no polymerase and no ligase added, leading to full subsequent digestion by exonucleases. Starting material with no polymerase, ligase, or exonuclease added shown as a reference ( ^ ).

## Sheet: Figure_4c
B_FP	B_TP		Sn_FP	Sn_TP		Sc_FP	Sc_TP		P_FP	P_TP		Z_FP	Z_TP		X_FP	X_TP		K_FP	K_TP		J_FP	J_TP		V_FP	V_TP
0	0		0	0		0	0		0	0		0	0		0	0		0	0		0	0		0	0
0	0.0002		0	0.0002		0.000126695	0		0	0.0002		0	0.0002		0	0.0002		0.00011147	0		0	0.0002		0	0.0002
0	0.0012		0	0.0032		0.000126695	0.0114		0	0.008		0	0.0016		0	0.0036		0.00011147	0.0008		0.000109385	0.0002		0	0.0006
0.000126422	0.0012		0.000126534	0.0032		0.000253389	0.0114		0.000111012	0.008		0.000109075	0.0016		0.000125755	0.0036		0.000222941	0.0008		0.000109385	0.0022		0.000110595	0.0006
0.000126422	0.0056		0.000126534	0.0048		0.000253389	0.0142		0.000111012	0.0112		0.000109075	0.03		0.000125755	0.0128		0.000222941	0.002		0.000218771	0.0022		0.000110595	0.0104
0.000252845	0.0056		0.000253068	0.0048		0.000380084	0.0142		0.000222025	0.0112		0.00021815	0.03		0.000251509	0.0128		0.000334411	0.002		0.000218771	0.0034		0.000331785	0.0104
0.000252845	0.0064		0.000253068	0.0058		0.000380084	0.0186		0.000222025	0.0174		0.00021815	0.0366		0.000251509	0.046		0.000334411	0.0026		0.000437541	0.0034		0.000331785	0.0116
0.000379267	0.0064		0.000379603	0.0058		0.000506778	0.0186		0.00044405	0.0174		0.000327225	0.0366		0.000377264	0.046		0.000445881	0.0026		0.000437541	0.005		0.00044238	0.0116
0.000379267	0.0084		0.000379603	0.0066		0.000506778	0.0264		0.00044405	0.0286		0.000327225	0.0406		0.000377264	0.0696		0.000445881	0.0096		0.000546926	0.005		0.00044238	0.0204
0.000505689	0.0084		0.000506137	0.0066		0.000633473	0.0264		0.000555062	0.0286		0.0004363	0.0406		0.000503018	0.0696		0.000557351	0.0096		0.000546926	0.0086		0.000552975	0.0204
0.000505689	0.009		0.000506137	0.0348		0.000633473	0.0288		0.000555062	0.0338		0.0004363	0.0414		0.000503018	0.0748		0.000557351	0.0126		0.000765697	0.0086		0.000552975	0.0272
0.000632111	0.009		0.000632671	0.0348		0.000760167	0.0288		0.000666075	0.0338		0.000545375	0.0414		0.000628773	0.0748		0.000668822	0.0126		0.000765697	0.0118		0.00066357	0.0272
0.000632111	0.0158		0.000632671	0.0356		0.000760167	0.032		0.000666075	0.0414		0.000545375	0.0586		0.000628773	0.0806		0.000668822	0.014		0.000875082	0.0118		0.00066357	0.0538
0.000758534	0.0158		0.000759205	0.0356		0.000886862	0.032		0.000888099	0.0414		0.00065445	0.0586		0.000754527	0.0806		0.000780292	0.014		0.000875082	0.0128		0.000774165	0.0538
0.000758534	0.0174		0.000759205	0.0706		0.000886862	0.0334		0.000888099	0.0454		0.00065445	0.0624		0.000754527	0.1094		0.000780292	0.0148		0.000984467	0.0128		0.000774165	0.0638
0.000884956	0.0174		0.00088574	0.0706		0.00101356	0.0334		0.000999112	0.0454		0.000763525	0.0624		0.000880282	0.1094		0.000891762	0.0148		0.000984467	0.0132		0.00088476	0.0638
0.000884956	0.021		0.00088574	0.076		0.00101356	0.0398		0.000999112	0.0472		0.000763525	0.0634		0.000880282	0.137		0.000891762	0.0166		0.00109385	0.0132		0.00088476	0.0752
0.00101138	0.021		0.00101227	0.076		0.00114025	0.0398		0.00111012	0.0472		0.0008726	0.0634		0.00100604	0.137		0.0011147	0.0166		0.00109385	0.0136		0.000995355	0.0752
0.00101138	0.0412		0.00101227	0.1042		0.00114025	0.041		0.00111012	0.051		0.0008726	0.076		0.00100604	0.1486		0.0011147	0.0176		0.00120324	0.0136		0.000995355	0.0756
0.0011378	0.0412		0.00113881	0.1042		0.00126695	0.041		0.00122114	0.051		0.000981675	0.076		0.00113179	0.1486		0.00122617	0.0176		0.00120324	0.0144		0.00121655	0.0756
0.0011378	0.0436		0.00113881	0.114		0.00126695	0.0508		0.00122114	0.0552		0.000981675	0.0822		0.00113179	0.1498		0.00122617	0.0188		0.00131262	0.0144		0.00121655	0.0802
0.00126422	0.0436		0.00126534	0.114		0.00139364	0.0508		0.00133215	0.0552		0.00109075	0.0822		0.00125755	0.1498		0.00133764	0.0188		0.00131262	0.0148		0.00143774	0.0802
0.00126422	0.0518		0.00126534	0.1418		0.00139364	0.0546		0.00133215	0.0582		0.00109075	0.0854		0.00125755	0.163		0.00133764	0.0228		0.00164078	0.0148		0.00143774	0.0848
0.00139065	0.0518		0.00139188	0.1418		0.00152033	0.0546		0.00144316	0.0582		0.00119983	0.0854		0.0013833	0.163		0.00144911	0.0228		0.00164078	0.0152		0.00154833	0.0848
0.00139065	0.0546		0.00139188	0.1542		0.00152033	0.0548		0.00144316	0.0586		0.00119983	0.096		0.0013833	0.1662		0.00144911	0.0234		0.00175016	0.0152		0.00154833	0.0942
0.00151707	0.0546		0.00151841	0.1542		0.00164703	0.0548		0.00166519	0.0586		0.0013089	0.096		0.00150905	0.1662		0.00156058	0.0234		0.00175016	0.0154		0.00165892	0.0942
0.00151707	0.0562		0.00151841	0.156		0.00164703	0.0568		0.00166519	0.0602		0.0013089	0.1066		0.00150905	0.178		0.00156058	0.024		0.00185955	0.0154		0.00165892	0.1192
0.00164349	0.0562		0.00164495	0.156		0.00177372	0.0568		0.0017762	0.0602		0.00141798	0.1066		0.00163481	0.178		0.00167205	0.024		0.00185955	0.0158		0.00176952	0.1192
0.00164349	0.061		0.00164495	0.1656		0.00177372	0.0632		0.0017762	0.0618		0.00141798	0.1074		0.00163481	0.1946		0.00167205	0.0272		0.00196894	0.0158		0.00176952	0.1266
0.00176991	0.061		0.00177148	0.1656		0.00190042	0.0632		0.00188721	0.0618		0.00152705	0.1074		0.00176056	0.1946		0.00178352	0.0272		0.00196894	0.0164		0.00188011	0.1266
0.00176991	0.0642		0.00177148	0.1994		0.00190042	0.0652		0.00188721	0.063		0.00152705	0.1296		0.00176056	0.1978		0.00178352	0.0274		0.00207832	0.0164		0.00188011	0.1358
0.00189633	0.0642		0.00189801	0.1994		0.00202711	0.0652		0.00199822	0.063		0.00163613	0.1296		0.00188632	0.1978		0.001895	0.0274		0.00207832	0.0166		0.00199071	0.1358
0.00189633	0.07		0.00189801	0.1996		0.00202711	0.0696		0.00199822	0.066		0.00163613	0.1348		0.00188632	0.2014		0.001895	0.0296		0.0021877	0.0166		0.00199071	0.1424
0.00202276	0.07		0.00202455	0.1996		0.00215381	0.0696		0.00210924	0.066		0.0017452	0.1348		0.00201207	0.2014		0.00200646	0.0296		0.0021877	0.0168		0.0021013	0.1424
0.00202276	0.0758		0.00202455	0.2028		0.00215381	0.0782		0.00210924	0.0694		0.0017452	0.1624		0.00201207	0.2104		0.00200646	0.03		0.00229709	0.0168		0.0021013	0.143
0.00214918	0.0758		0.00215108	0.2028		0.0022805	0.0782		0.00233126	0.0694		0.00185428	0.1624		0.00213783	0.2104		0.00211794	0.03		0.00229709	0.0206		0.0022119	0.143
0.00214918	0.0768		0.00215108	0.2046		0.0022805	0.0828		0.00233126	0.0786		0.00185428	0.1666		0.00213783	0.2108		0.00211794	0.0306		0.00240648	0.0206		0.0022119	0.1862
0.0022756	0.0768		0.00227762	0.2046		0.0024072	0.0828		0.00244227	0.0786		0.00196335	0.1666		0.00226358	0.2108		0.00222941	0.0306		0.00240648	0.0216		0.00232249	0.1862
0.0022756	0.0772		0.00227762	0.2118		0.0024072	0.0888		0.00244227	0.0816		0.00196335	0.1674		0.00226358	0.2154		0.00222941	0.0344		0.00251586	0.0216		0.00232249	0.1958
0.00240202	0.0772		0.00240415	0.2118		0.00253389	0.0888		0.00255329	0.0816		0.0021815	0.1674		0.00238934	0.2154		0.00234088	0.0344		0.00251586	0.022		0.00243309	0.1958
0.00240202	0.086		0.00240415	0.2216		0.00253389	0.0964		0.00255329	0.0884		0.0021815	0.1676		0.00238934	0.2224		0.00234088	0.035		0.00262525	0.022		0.00243309	0.2046
0.00252844	0.086		0.00253068	0.2216		0.00266059	0.0964		0.0026643	0.0884		0.00229058	0.1676		0.00251509	0.2224		0.00245235	0.035		0.00262525	0.0262		0.00254368	0.2046
0.00252844	0.0898		0.00253068	0.2264		0.00266059	0.0994		0.0026643	0.0892		0.00229058	0.1704		0.00251509	0.23		0.00245235	0.0366		0.00273463	0.0262		0.00254368	0.2052
0.00265487	0.0898		0.00265722	0.2264		0.00278728	0.0994		0.00277531	0.0892		0.00239965	0.1704		0.00264085	0.23		0.00256382	0.0366		0.00273463	0.0266		0.00265428	0.2052
0.00265487	0.1016		0.00265722	0.2286		0.00278728	0.1		0.00277531	0.0894		0.00239965	0.1726		0.00264085	0.234		0.00256382	0.0388		0.0029534	0.0266		0.00265428	0.2106
0.00278129	0.1016		0.00278375	0.2286		0.00291397	0.1		0.00299734	0.0894		0.00250873	0.1726		0.0027666	0.234		0.00267529	0.0388		0.0029534	0.0274		0.00276487	0.2106
0.00278129	0.1056		0.00278375	0.2354		0.00291397	0.1088		0.00299734	0.0928		0.00250873	0.1888		0.0027666	0.2372		0.00267529	0.0398		0.00306279	0.0274		0.00276487	0.213
0.00290771	0.1056		0.00291029	0.2354		0.00316736	0.1088		0.00310835	0.0928		0.0026178	0.1888		0.00289235	0.2372		0.00289823	0.0398		0.00306279	0.0278		0.00287547	0.213
0.00290771	0.1062		0.00291029	0.249		0.00316736	0.1112		0.00310835	0.0982		0.0026178	0.1908		0.00289235	0.2376		0.00289823	0.041		0.00317217	0.0278		0.00287547	0.2138
0.00303413	0.1062		0.00303682	0.249		0.00329406	0.1112		0.00321936	0.0982		0.00272688	0.1908		0.00301811	0.2376		0.0030097	0.041		0.00317217	0.0288		0.00298606	0.2138
0.00303413	0.1198		0.00303682	0.2566		0.00329406	0.1184		0.00321936	0.0984		0.00272688	0.1952		0.00301811	0.2382		0.0030097	0.0436		0.00328156	0.0288		0.00298606	0.2164
0.00316056	0.1198		0.00316336	0.2566		0.00342075	0.1184		0.00333037	0.0984		0.00283595	0.1952		0.00314386	0.2382		0.00312117	0.0436		0.00328156	0.0336		0.00309666	0.2164
0.00316056	0.12		0.00316336	0.2692		0.00342075	0.1224		0.00333037	0.1014		0.00283595	0.2014		0.00314386	0.2416		0.00312117	0.0444		0.00339094	0.0336		0.00309666	0.2272
0.00328698	0.12		0.00328989	0.2692		0.00354745	0.1224		0.00344138	0.1014		0.00294503	0.2014		0.00326962	0.2416		0.00323264	0.0444		0.00339094	0.0338		0.00320726	0.2272
0.00328698	0.1212		0.00328989	0.272		0.00354745	0.1226		0.00344138	0.1016		0.00294503	0.2178		0.00326962	0.2426		0.00323264	0.045		0.0037191	0.0338		0.00320726	0.229
0.0034134	0.1212		0.00341642	0.272		0.00367414	0.1226		0.0035524	0.1016		0.0030541	0.2178		0.00339537	0.2426		0.00345558	0.045		0.0037191	0.0344		0.00331785	0.229
0.0034134	0.1254		0.00341642	0.2724		0.00367414	0.1324		0.0035524	0.1028		0.0030541	0.2272		0.00339537	0.2498		0.00345558	0.0462		0.00382848	0.0344		0.00331785	0.2346
0.00353982	0.1254		0.00354296	0.2724		0.00380084	0.1324		0.00366341	0.1028		0.00316318	0.2272		0.00352113	0.2498		0.00356705	0.0462		0.00382848	0.0346		0.00342845	0.2346
0.00353982	0.1256		0.00354296	0.2796		0.00380084	0.1352		0.00366341	0.103		0.00316318	0.2278		0.00352113	0.255		0.00356705	0.0464		0.00393787	0.0346		0.00342845	0.2356
0.00366624	0.1256		0.00366949	0.2796		0.00392753	0.1352		0.00377442	0.103		0.00327225	0.2278		0.00364688	0.255		0.00367852	0.0464		0.00393787	0.0372		0.00353904	0.2356
0.00366624	0.1258		0.00366949	0.2858		0.00392753	0.1392		0.00377442	0.1032		0.00327225	0.2316		0.00364688	0.2592		0.00367852	0.0466		0.00404725	0.0372		0.00353904	0.2378
0.00379267	0.1258		0.00379603	0.2858		0.00405422	0.1392		0.00388544	0.1032		0.00338133	0.2316		0.00377264	0.2592		0.00390146	0.0466		0.00404725	0.0374		0.00364964	0.2378
0.00379267	0.1288		0.00379603	0.3086		0.00405422	0.1406		0.00388544	0.1058		0.00338133	0.235		0.00377264	0.263		0.00390146	0.047		0.00415664	0.0374		0.00364964	0.2406
0.00391909	0.1288		0.00392256	0.3086		0.00418092	0.1406		0.00399645	0.1058		0.0034904	0.235		0.00389839	0.263		0.00401293	0.047		0.00415664	0.038		0.00376023	0.2406
0.00391909	0.1364		0.00392256	0.3128		0.00418092	0.145		0.00399645	0.107		0.0034904	0.2526		0.00389839	0.2632		0.00401293	0.048		0.00426602	0.038		0.00376023	0.2412
0.00404551	0.1364		0.00404909	0.3128		0.00430761	0.145		0.00410746	0.107		0.00359948	0.2526		0.0041499	0.2632		0.0041244	0.048		0.00426602	0.0382		0.00387083	0.2412
0.00404551	0.1506		0.00404909	0.3162		0.00430761	0.146		0.00410746	0.1098		0.00359948	0.2546		0.0041499	0.2692		0.0041244	0.0486		0.00437541	0.0382		0.00387083	0.2502
0.00417193	0.1506		0.00417563	0.3162		0.00443431	0.146		0.00421847	0.1098		0.00370855	0.2546		0.00427565	0.2692		0.00423587	0.0486		0.00437541	0.041		0.00398142	0.2502
0.00417193	0.1556		0.00417563	0.3298		0.00443431	0.1488		0.00421847	0.1102		0.00370855	0.2558		0.00427565	0.2708		0.00423587	0.0492		0.00448479	0.041		0.00398142	0.2522
0.00429836	0.1556		0.00430216	0.3298		0.004561	0.1488		0.00432949	0.1102		0.00381763	0.2558		0.00440141	0.2708		0.00434734	0.0492		0.00448479	0.0422		0.00409202	0.2522
0.00429836	0.1568		0.00430216	0.3308		0.004561	0.1498		0.00432949	0.1112		0.00381763	0.2584		0.00440141	0.2726		0.00434734	0.0494		0.00459418	0.0422		0.00409202	0.254
0.00442478	0.1568		0.0044287	0.3308		0.0046877	0.1498		0.0044405	0.1112		0.0039267	0.2584		0.00452716	0.2726		0.00445881	0.0494		0.00459418	0.0424		0.00420261	0.254
0.00442478	0.1636		0.0044287	0.3356		0.0046877	0.1562		0.0044405	0.1114		0.0039267	0.2624		0.00452716	0.2742		0.00445881	0.0508		0.00470357	0.0424		0.00420261	0.2544
0.0045512	0.1636		0.00455523	0.3356		0.00494109	0.1562		0.00466252	0.1114		0.00403578	0.2624		0.00465292	0.2742		0.00457028	0.0508		0.00470357	0.045		0.0043132	0.2544
0.0045512	0.1652		0.00455523	0.3492		0.00494109	0.164		0.00466252	0.1122		0.00403578	0.2628		0.00465292	0.277		0.00457028	0.0518		0.00481295	0.045		0.0043132	0.2558
0.00467762	0.1652		0.00468177	0.3492		0.00506778	0.164		0.00477353	0.1122		0.00414485	0.2628		0.00477867	0.277		0.00468175	0.0518		0.00481295	0.0458		0.0044238	0.2558
0.00467762	0.1692		0.00468177	0.3514		0.00506778	0.1644		0.00477353	0.1124		0.00414485	0.2824		0.00477867	0.2772		0.00468175	0.0528		0.00492234	0.0458		0.0044238	0.2574
0.00480405	0.1692		0.0048083	0.3514		0.00519448	0.1644		0.00488455	0.1124		0.00425393	0.2824		0.00490443	0.2772		0.00490469	0.0528		0.00492234	0.048		0.0045344	0.2574
0.00480405	0.1774		0.0048083	0.3544		0.00519448	0.1692		0.00488455	0.1126		0.00425393	0.2906		0.00490443	0.2784		0.00490469	0.0536		0.00503172	0.048		0.0045344	0.2584
0.00493047	0.1774		0.00493484	0.3544		0.00532117	0.1692		0.00499556	0.1126		0.004363	0.2906		0.00503018	0.2784		0.00501616	0.0536		0.00503172	0.0488		0.00464499	0.2584
0.00493047	0.1852		0.00493484	0.3562		0.00532117	0.1696		0.00499556	0.1132		0.004363	0.295		0.00503018	0.2786		0.00501616	0.0552		0.00514111	0.0488		0.00464499	0.2614
0.00505689	0.1852		0.00506137	0.3562		0.00544786	0.1696		0.00510657	0.1132		0.00447208	0.295		0.00515594	0.2786		0.00512763	0.0552		0.00514111	0.0494		0.00475558	0.2614
0.00505689	0.1872		0.00506137	0.3582		0.00544786	0.1708		0.00510657	0.115		0.00447208	0.2954		0.00515594	0.279		0.00512763	0.0554		0.00525049	0.0494		0.00475558	0.2712
0.00518331	0.1872		0.0051879	0.3582		0.00557456	0.1708		0.0053286	0.115		0.00458115	0.2954		0.00528169	0.279		0.0052391	0.0554		0.00525049	0.0498		0.00486618	0.2712
0.00518331	0.1882		0.0051879	0.3612		0.00557456	0.1718		0.0053286	0.117		0.00458115	0.3104		0.00528169	0.2802		0.0052391	0.0556		0.00535988	0.0498		0.00486618	0.2732
0.00530974	0.1882		0.00531444	0.3612		0.00570125	0.1718		0.00543961	0.117		0.00469023	0.3104		0.00540745	0.2802		0.00535057	0.0556		0.00535988	0.0522		0.00497678	0.2732
0.00530974	0.1942		0.00531444	0.367		0.00570125	0.1764		0.00543961	0.1202		0.00469023	0.313		0.00540745	0.2804		0.00535057	0.0568		0.00546926	0.0522		0.00497678	0.2758
0.00543616	0.1942		0.00544097	0.367		0.00582795	0.1764		0.00555062	0.1202		0.0047993	0.313		0.0055332	0.2804		0.00546204	0.0568		0.00546926	0.0536		0.00508737	0.2758
0.00543616	0.1944		0.00544097	0.3686		0.00582795	0.1814		0.00555062	0.1218		0.0047993	0.3134		0.0055332	0.2806		0.00546204	0.058		0.00557865	0.0536		0.00508737	0.2774
0.00556258	0.1944		0.00556751	0.3686		0.00595464	0.1814		0.00566163	0.1218		0.00490838	0.3134		0.00565895	0.2806		0.00557352	0.058		0.00557865	0.0554		0.00519796	0.2774
0.00556258	0.2018		0.00556751	0.3694		0.00595464	0.1832		0.00566163	0.1236		0.00490838	0.3164		0.00565895	0.2814		0.00557352	0.0586		0.00568803	0.0554		0.00519796	0.2878
0.005689	0.2018		0.00569404	0.3694		0.00608134	0.1832		0.00577265	0.1236		0.00501745	0.3164		0.00578471	0.2814		0.00568499	0.0586		0.00568803	0.0562		0.00530856	0.2878
0.005689	0.2052		0.00569404	0.3724		0.00608134	0.1846		0.00577265	0.124		0.00501745	0.3338		0.00578471	0.2826		0.00568499	0.0624		0.00579742	0.0562		0.00530856	0.2888
0.00581542	0.2052		0.00582057	0.3724		0.00620803	0.1846		0.00588366	0.124		0.00512653	0.3338		0.00591046	0.2826		0.00579645	0.0624		0.00579742	0.0574		0.00541916	0.2888
0.00581542	0.2098		0.00582057	0.3738		0.00620803	0.1892		0.00588366	0.125		0.00512653	0.3452		0.00591046	0.2828		0.00579645	0.0634		0.0059068	0.0574		0.00541916	0.291
0.00594185	0.2098		0.00594711	0.3738		0.00658812	0.1892		0.00599467	0.125		0.0052356	0.3452		0.00603622	0.2828		0.00590793	0.0634		0.0059068	0.0588		0.00552975	0.291
0.00594185	0.2148		0.00594711	0.376		0.00658812	0.1926		0.00599467	0.1266		0.0052356	0.3498		0.00603622	0.2834		0.00590793	0.0638		0.00601619	0.0588		0.00552975	0.2914
0.00606827	0.2148		0.00607364	0.376		0.00671481	0.1926		0.00610568	0.1266		0.00534468	0.3498		0.00616197	0.2834		0.0060194	0.0638		0.00601619	0.0616		0.00564034	0.2914
0.00606827	0.2168		0.00607364	0.3768		0.00671481	0.1962		0.00610568	0.1286		0.00534468	0.354		0.00616197	0.2846		0.0060194	0.0646		0.00612557	0.0616		0.00564034	0.2922
0.00619469	0.2168		0.00620018	0.3768		0.00684151	0.1962		0.0062167	0.1286		0.00545375	0.354		0.00628773	0.2846		0.00613087	0.0646		0.00612557	0.0622		0.00575094	0.2922
0.00619469	0.2242		0.00620018	0.3808		0.00684151	0.1966		0.0062167	0.1302		0.00545375	0.3556		0.00628773	0.2866		0.00613087	0.066		0.00623496	0.0622		0.00575094	0.3024
0.00632111	0.2242		0.00632671	0.3808		0.0069682	0.1966		0.00632771	0.1302		0.00556283	0.3556		0.00641348	0.2866		0.00624234	0.066		0.00623496	0.0632		0.00597213	0.3024
0.00632111	0.2258		0.00632671	0.3816		0.0069682	0.1968		0.00632771	0.131		0.00556283	0.3596		0.00641348	0.288		0.00624234	0.069		0.00634435	0.0632		0.00597213	0.3042
0.00644753	0.2258		0.00645325	0.3816		0.00709489	0.1968		0.00643872	0.131		0.0056719	0.3596		0.00653924	0.288		0.00635381	0.069		0.00634435	0.0638		0.00608272	0.3042
0.00644753	0.2314		0.00645325	0.3868		0.00709489	0.1972		0.00643872	0.1332		0.0056719	0.365		0.00653924	0.2894		0.00635381	0.0694		0.00656311	0.0638		0.00608272	0.3044
0.00657396	0.2314		0.00657978	0.3868		0.00722159	0.1972		0.00654973	0.1332		0.00578098	0.365		0.00666499	0.2894		0.00657675	0.0694		0.00656311	0.0644		0.00619332	0.3044
0.00657396	0.2352		0.00657978	0.393		0.00722159	0.1978		0.00654973	0.1342		0.00578098	0.3702		0.00666499	0.29		0.00657675	0.07		0.0066725	0.0644		0.00619332	0.3074
0.0068268	0.2352		0.00670631	0.393		0.00734828	0.1978		0.00666075	0.1342		0.00589005	0.3702		0.00679074	0.29		0.00668822	0.07		0.0066725	0.065		0.00641451	0.3074
0.0068268	0.2378		0.00670631	0.396		0.00734828	0.1986		0.00666075	0.1366		0.00589005	0.372		0.00679074	0.2914		0.00668822	0.0718		0.00689127	0.065		0.00641451	0.3164
0.00695322	0.2378		0.00683285	0.396		0.00747498	0.1986		0.00677176	0.1366		0.00599913	0.372		0.0069165	0.2914		0.00679969	0.0718		0.00689127	0.0676		0.0065251	0.3164
0.00695322	0.2494		0.00683285	0.405		0.00747498	0.2084		0.00677176	0.1386		0.00599913	0.3758		0.0069165	0.292		0.00679969	0.075		0.00700066	0.0676		0.0065251	0.3204
0.00707965	0.2494		0.00695938	0.405		0.00760167	0.2084		0.00688277	0.1386		0.0061082	0.3758		0.00704225	0.292		0.0071341	0.075		0.00700066	0.069		0.0066357	0.3204
0.00707965	0.2566		0.00695938	0.4086		0.00760167	0.2086		0.00688277	0.1396		0.0061082	0.3836		0.00704225	0.2926		0.0071341	0.0752		0.00721943	0.069		0.0066357	0.3252
0.00720607	0.2566		0.00708592	0.4086		0.00772837	0.2086		0.0071048	0.1396		0.00621728	0.3836		0.00716801	0.2926		0.00724557	0.0752		0.00721943	0.0692		0.0067463	0.3252
0.00720607	0.2704		0.00708592	0.4102		0.00772837	0.2158		0.0071048	0.1408		0.00621728	0.3852		0.00716801	0.2934		0.00724557	0.0758		0.0074382	0.0692		0.0067463	0.3282
0.00733249	0.2704		0.00721245	0.4102		0.00785506	0.2158		0.00721581	0.1408		0.00632635	0.3852		0.00729376	0.2934		0.00735704	0.0758		0.0074382	0.0706		0.00685689	0.3282
0.00733249	0.2728		0.00721245	0.4106		0.00785506	0.217		0.00721581	0.1418		0.00632635	0.3888		0.00729376	0.2974		0.00735704	0.0774		0.00754758	0.0706		0.00685689	0.3342
0.00745891	0.2728		0.00733899	0.4106		0.00798176	0.217		0.00732682	0.1418		0.0065445	0.3888		0.00741952	0.2974		0.00746851	0.0774		0.00754758	0.0718		0.00696748	0.3342
0.00745891	0.273		0.00733899	0.4144		0.00798176	0.2182		0.00732682	0.142		0.0065445	0.389		0.00741952	0.2992		0.00746851	0.0782		0.00765697	0.0718		0.00696748	0.3382
0.00758534	0.273		0.00746552	0.4144		0.00810845	0.2182		0.00743783	0.142		0.00665358	0.389		0.00754527	0.2992		0.00757998	0.0782		0.00765697	0.072		0.00707808	0.3382
0.00758534	0.2732		0.00746552	0.4266		0.00810845	0.2284		0.00743783	0.1446		0.00665358	0.3898		0.00754527	0.3002		0.00757998	0.08		0.00787574	0.072		0.00707808	0.3438
0.00771176	0.2732		0.00759205	0.4266		0.00823514	0.2284		0.00754885	0.1446		0.00676265	0.3898		0.00767103	0.3002		0.00780292	0.08		0.00787574	0.0738		0.00718868	0.3438
0.00771176	0.2746		0.00759205	0.4328		0.00823514	0.2314		0.00754885	0.1456		0.00676265	0.3922		0.00767103	0.3008		0.00780292	0.081		0.00798512	0.0738		0.00718868	0.3462
0.00783818	0.2746		0.00771859	0.4328		0.00836184	0.2314		0.00765986	0.1456		0.00687173	0.3922		0.00779678	0.3008		0.00791439	0.081		0.00798512	0.0748		0.00729927	0.3462
0.00783818	0.2826		0.00771859	0.4348		0.00836184	0.232		0.00765986	0.1484		0.00687173	0.3992		0.00779678	0.3028		0.00791439	0.0816		0.00809451	0.0748		0.00729927	0.3468
0.0079646	0.2826		0.00784512	0.4348		0.00848853	0.232		0.00777087	0.1484		0.0069808	0.3992		0.00792253	0.3028		0.00802586	0.0816		0.00809451	0.0756		0.00740986	0.3468
0.0079646	0.2888		0.00784512	0.4354		0.00848853	0.2326		0.00777087	0.1496		0.0069808	0.3996		0.00792253	0.3036		0.00802586	0.0822		0.00820389	0.0756		0.00740986	0.35
0.00809102	0.2888		0.00797166	0.4354		0.00861523	0.2326		0.00788188	0.1496		0.00708988	0.3996		0.00804829	0.3036		0.00813733	0.0822		0.00820389	0.0758		0.00752046	0.35
0.00809102	0.2892		0.00797166	0.4396		0.00861523	0.2334		0.00788188	0.1512		0.00708988	0.4		0.00804829	0.3052		0.00813733	0.0864		0.00831328	0.0758		0.00752046	0.3512
0.00834387	0.2892		0.00809819	0.4396		0.00874192	0.2334		0.00799289	0.1512		0.00719895	0.4		0.00817404	0.3052		0.0082488	0.0864		0.00831328	0.076		0.00763106	0.3512
0.00834387	0.2902		0.00809819	0.44		0.00874192	0.2338		0.00799289	0.152		0.00719895	0.403		0.00817404	0.3058		0.0082488	0.087		0.00842266	0.076		0.00763106	0.3528
0.00847029	0.2902		0.00822473	0.44		0.00886862	0.2338		0.00810391	0.152		0.00730803	0.403		0.00842555	0.3058		0.00836027	0.087		0.00842266	0.0766		0.00774165	0.3528
0.00847029	0.292		0.00822473	0.4412		0.00886862	0.2364		0.00810391	0.1526		0.00730803	0.4034		0.00842555	0.3068		0.00836027	0.0876		0.00853205	0.0766		0.00774165	0.3546
0.00859671	0.292		0.00835126	0.4412		0.00912201	0.2364		0.00821492	0.1526		0.0074171	0.4034		0.00867706	0.3068		0.00858321	0.0876		0.00853205	0.0768		0.00785225	0.3546
0.00859671	0.2944		0.00835126	0.4418		0.00912201	0.2424		0.00821492	0.1574		0.0074171	0.4046		0.00867706	0.307		0.00858321	0.088		0.00864143	0.0768		0.00785225	0.3566
0.00872313	0.2944		0.00847779	0.4418		0.0092487	0.2424		0.00832593	0.1574		0.00752618	0.4046		0.00880282	0.307		0.00869468	0.088		0.00864143	0.0774		0.00796284	0.3566
0.00872313	0.2968		0.00847779	0.4442		0.0092487	0.2438		0.00832593	0.1602		0.00752618	0.4052		0.00880282	0.3074		0.00869468	0.089		0.00886021	0.0774		0.00796284	0.3582
0.00884956	0.2968		0.00860433	0.4442		0.0093754	0.2438		0.00843694	0.1602		0.00763525	0.4052		0.00918008	0.3074		0.00880615	0.089		0.00886021	0.078		0.00818403	0.3582
0.00884956	0.2982		0.00860433	0.4498		0.0093754	0.2452		0.00843694	0.1622		0.00763525	0.4062		0.00918008	0.308		0.00880615	0.0896		0.00896959	0.078		0.00818403	0.3586
0.00897598	0.2982		0.00873086	0.4498		0.00950209	0.2452		0.00854796	0.1622		0.00774433	0.4062		0.00930584	0.308		0.00891762	0.0896		0.00896959	0.0796		0.00851581	0.3586
0.00897598	0.2996		0.00873086	0.4516		0.00950209	0.2456		0.00854796	0.1638		0.00774433	0.413		0.00930584	0.3082		0.00891762	0.0934		0.00918836	0.0796		0.00851581	0.3656
0.0091024	0.2996		0.0088574	0.4516		0.00962879	0.2456		0.00865897	0.1638		0.0078534	0.413		0.00943159	0.3082		0.00902909	0.0934		0.00918836	0.0816		0.00862641	0.3656
0.0091024	0.3088		0.0088574	0.4536		0.00962879	0.2458		0.00865897	0.1652		0.0078534	0.4136		0.00943159	0.309		0.00902909	0.0938		0.00929775	0.0816		0.00862641	0.3664
0.00922882	0.3088		0.00898393	0.4536		0.00975548	0.2458		0.00876998	0.1652		0.00796248	0.4136		0.00955734	0.309		0.00914056	0.0938		0.00929775	0.083		0.00873701	0.3664
0.00922882	0.3106		0.00898393	0.4548		0.00975548	0.2466		0.00876998	0.1654		0.00796248	0.4152		0.00955734	0.3092		0.00914056	0.0944		0.00940713	0.083		0.00873701	0.367
0.00948167	0.3106		0.00911046	0.4548		0.00988217	0.2466		0.00888099	0.1654		0.00807155	0.4152		0.00980885	0.3092		0.00925203	0.0944		0.00940713	0.0838		0.0088476	0.367
0.00948167	0.3108		0.00911046	0.4608		0.00988217	0.248		0.00888099	0.167		0.00807155	0.4164		0.00980885	0.3096		0.00925203	0.0948		0.00951652	0.0838		0.0088476	0.3672
0.00960809	0.3108		0.009237	0.4608		0.0100089	0.248		0.00899201	0.167		0.00818063	0.4164		0.00993461	0.3096		0.0093635	0.0948		0.00951652	0.085		0.0089582	0.3672
0.00960809	0.3122		0.009237	0.462		0.0100089	0.2514		0.00899201	0.17		0.00818063	0.4296		0.00993461	0.3108		0.0093635	0.0966		0.0096259	0.085		0.0089582	0.369
0.00973451	0.3122		0.00936353	0.462		0.0101356	0.2514		0.00921403	0.17		0.0082897	0.4296		0.0101861	0.3108		0.00947498	0.0966		0.0096259	0.0856		0.00906879	0.369
0.00973451	0.3136		0.00936353	0.4622		0.0101356	0.2522		0.00921403	0.1702		0.0082897	0.4318		0.0101861	0.311		0.00947498	0.0984		0.00973529	0.0856		0.00906879	0.3708
0.00986094	0.3136		0.00949007	0.4622		0.0102623	0.2522		0.00932504	0.1702		0.00839878	0.4318		0.0103119	0.311		0.00958645	0.0984		0.00973529	0.0858		0.00917938	0.3708
0.00986094	0.3178		0.00949007	0.4626		0.0102623	0.2542		0.00932504	0.1714		0.00839878	0.4348		0.0103119	0.313		0.00958645	0.0986		0.00984467	0.0858		0.00917938	0.3726
0.00998736	0.3178		0.0096166	0.4626		0.010389	0.2542		0.00954707	0.1714		0.00850785	0.4348		0.0104376	0.313		0.00969792	0.0986		0.00984467	0.0864		0.00928998	0.3726
0.00998736	0.3184		0.0096166	0.4634		0.010389	0.257		0.00954707	0.1748		0.00850785	0.442		0.0104376	0.3182		0.00969792	0.0992		0.00995406	0.0864		0.00928998	0.3728
0.0101138	0.3184		0.00974314	0.4634		0.010769	0.257		0.00965808	0.1748		0.00861693	0.442		0.0105634	0.3182		0.00980939	0.0992		0.00995406	0.0872		0.00940057	0.3728
0.0101138	0.3192		0.00974314	0.4636		0.010769	0.2572		0.00965808	0.1752		0.00861693	0.4468		0.0105634	0.3184		0.00980939	0.1		0.0100634	0.0872		0.00940057	0.3742
0.0102402	0.3192		0.00986967	0.4636		0.0111491	0.2572		0.00988011	0.1752		0.008726	0.4468		0.0106891	0.3184		0.0100323	0.1		0.0100634	0.0874		0.00951117	0.3742
0.0102402	0.327		0.00986967	0.4664		0.0111491	0.2592		0.00988011	0.1772		0.008726	0.4484		0.0106891	0.319		0.0100323	0.101		0.0102822	0.0874		0.00951117	0.375
0.010493	0.327		0.0099962	0.4664		0.0112758	0.2592		0.00999112	0.1772		0.00894415	0.4484		0.0108149	0.319		0.0101438	0.101		0.0102822	0.0876		0.00962176	0.375
0.010493	0.3284		0.0099962	0.4682		0.0112758	0.2638		0.00999112	0.1778		0.00894415	0.4618		0.0108149	0.322		0.0101438	0.1012		0.0103916	0.0876		0.00962176	0.3756
0.0106195	0.3284		0.0101227	0.4682		0.0114025	0.2638		0.0102131	0.1778		0.00905323	0.4618		0.0110664	0.322		0.0102553	0.1012		0.0103916	0.0882		0.00973236	0.3756
0.0106195	0.3304		0.0101227	0.4684		0.0114025	0.2642		0.0102131	0.1824		0.00905323	0.4678		0.0110664	0.323		0.0102553	0.1018		0.010501	0.0882		0.00973236	0.3768
0.0107459	0.3304		0.0102493	0.4684		0.0116559	0.2642		0.0103242	0.1824		0.0091623	0.4678		0.0111922	0.323		0.0103667	0.1018		0.010501	0.0894		0.00984296	0.3768
0.0107459	0.3334		0.0102493	0.4742		0.0116559	0.2644		0.0103242	0.1922		0.0091623	0.4694		0.0111922	0.3242		0.0103667	0.1026		0.0106104	0.0894		0.00984296	0.3772
0.0108723	0.3334		0.0103758	0.4742		0.0117826	0.2644		0.0104352	0.1922		0.00927138	0.4694		0.0113179	0.3242		0.0104782	0.1026		0.0106104	0.0896		0.00995355	0.3772
0.0108723	0.3352		0.0103758	0.475		0.0117826	0.2688		0.0104352	0.1944		0.00927138	0.4778		0.0113179	0.3246		0.0104782	0.1036		0.0107198	0.0896		0.00995355	0.378
0.0109987	0.3352		0.0105023	0.475		0.0119093	0.2688		0.0105462	0.1944		0.00938045	0.4778		0.0114437	0.3246		0.0105897	0.1036		0.0107198	0.0904		0.0100641	0.378
0.0109987	0.3376		0.0105023	0.4776		0.0119093	0.2696		0.0105462	0.1956		0.00938045	0.4868		0.0114437	0.3254		0.0105897	0.1052		0.0108291	0.0904		0.0100641	0.3804
0.0111252	0.3376		0.0107554	0.4776		0.0121627	0.2696		0.0107682	0.1956		0.00948953	0.4868		0.0116952	0.3254		0.0108126	0.1052		0.0108291	0.0934		0.0101747	0.3804
0.0111252	0.3436		0.0107554	0.4792		0.0121627	0.2716		0.0107682	0.1966		0.00948953	0.4872		0.0116952	0.3256		0.0108126	0.1064		0.0109385	0.0934		0.0101747	0.3836
0.0112516	0.3436		0.0108819	0.4792		0.0122894	0.2716		0.0108792	0.1966		0.0095986	0.4872		0.0118209	0.3256		0.0109241	0.1064		0.0109385	0.0936		0.0102853	0.3836
0.0112516	0.344		0.0108819	0.4824		0.0122894	0.2744		0.0108792	0.1986		0.0095986	0.4902		0.0118209	0.3262		0.0109241	0.1066		0.0110479	0.0936		0.0102853	0.3864
0.011378	0.344		0.0110085	0.4824		0.0124161	0.2744		0.0109902	0.1986		0.00970768	0.4902		0.0121982	0.3262		0.0110356	0.1066		0.0110479	0.095		0.0103959	0.3864
0.011378	0.3454		0.0110085	0.4942		0.0124161	0.2766		0.0109902	0.1992		0.00970768	0.4918		0.0121982	0.329		0.0110356	0.1072		0.0112667	0.095		0.0103959	0.3886
0.0115044	0.3454		0.011135	0.4942		0.0125428	0.2766		0.0111012	0.1992		0.00981675	0.4918		0.0123239	0.329		0.011147	0.1072		0.0112667	0.0952		0.0105065	0.3886
0.0115044	0.3462		0.011135	0.4984		0.0125428	0.2768		0.0111012	0.2058		0.00981675	0.4946		0.0123239	0.3296		0.011147	0.1076		0.0114855	0.0952		0.0105065	0.3934
0.0116308	0.3462		0.0112615	0.4984		0.0126695	0.2768		0.0113233	0.2058		0.00992583	0.4946		0.0124497	0.3296		0.0112585	0.1076		0.0114855	0.0956		0.0106171	0.3934
0.0116308	0.351		0.0112615	0.5032		0.0126695	0.2784		0.0113233	0.206		0.00992583	0.5008		0.0124497	0.33		0.0112585	0.1086		0.0115948	0.0956		0.0106171	0.394
0.0117573	0.351		0.0113881	0.5032		0.0129228	0.2784		0.0115453	0.206		0.0100349	0.5008		0.0125755	0.33		0.01137	0.1086		0.0115948	0.0972		0.0107277	0.394
0.0117573	0.3526		0.0113881	0.5042		0.0129228	0.2798		0.0115453	0.2084		0.0100349	0.501		0.0125755	0.3302		0.01137	0.1102		0.0117042	0.0972		0.0107277	0.396
0.0118837	0.3526		0.0115146	0.5042		0.0130495	0.2798		0.0116563	0.2084		0.010144	0.501		0.0127012	0.3302		0.0114814	0.1102		0.0117042	0.0988		0.0108383	0.396
0.0118837	0.3552		0.0115146	0.5094		0.0130495	0.2834		0.0116563	0.211		0.010144	0.502		0.0127012	0.3304		0.0114814	0.1116		0.0118136	0.0988		0.0108383	0.3968
0.0120101	0.3552		0.0116411	0.5094		0.0131762	0.2834		0.0117673	0.211		0.0102531	0.502		0.012827	0.3304		0.0115929	0.1116		0.0118136	0.099		0.0109489	0.3968
0.0120101	0.3654		0.0116411	0.5096		0.0131762	0.2886		0.0117673	0.2122		0.0102531	0.5062		0.012827	0.3306		0.0115929	0.112		0.011923	0.099		0.0109489	0.3972
0.0121365	0.3654		0.0117677	0.5096		0.0133029	0.2886		0.0118783	0.2122		0.0103621	0.5062		0.0129527	0.3306		0.0118159	0.112		0.011923	0.0992		0.0110595	0.3972
0.0121365	0.3662		0.0117677	0.5102		0.0133029	0.2894		0.0118783	0.2196		0.0103621	0.5064		0.0129527	0.3312		0.0118159	0.1136		0.0121418	0.0992		0.0110595	0.4062
0.012263	0.3662		0.0118942	0.5102		0.0134296	0.2894		0.0121004	0.2196		0.0104712	0.5064		0.0130785	0.3312		0.0119273	0.1136		0.0121418	0.0994		0.0111701	0.4062
0.012263	0.3676		0.0118942	0.5108		0.0134296	0.292		0.0121004	0.22		0.0104712	0.5078		0.0130785	0.3322		0.0119273	0.1142		0.0122511	0.0994		0.0111701	0.4074
0.0123894	0.3676		0.0120208	0.5108		0.0135563	0.292		0.0122114	0.22		0.0105803	0.5078		0.0132042	0.3322		0.0121503	0.1142		0.0122511	0.1014		0.0112807	0.4074
0.0123894	0.3692		0.0120208	0.515		0.0135563	0.2928		0.0122114	0.2204		0.0105803	0.5134		0.0132042	0.3334		0.0121503	0.1154		0.0125793	0.1014		0.0112807	0.4086
0.0125158	0.3692		0.0121473	0.515		0.013683	0.2928		0.0123224	0.2204		0.0106894	0.5134		0.01333	0.3334		0.0122617	0.1154		0.0125793	0.1024		0.0115019	0.4086
0.0125158	0.3702		0.0121473	0.516		0.013683	0.2954		0.0123224	0.2222		0.0106894	0.5136		0.01333	0.3354		0.0122617	0.1164		0.0126887	0.1024		0.0115019	0.4088
0.0126422	0.3702		0.0122738	0.516		0.0138097	0.2954		0.0124334	0.2222		0.0107984	0.5136		0.0135815	0.3354		0.0123732	0.1164		0.0126887	0.1046		0.0116125	0.4088
0.0126422	0.3704		0.0122738	0.5166		0.0138097	0.2992		0.0124334	0.2236		0.0107984	0.514		0.0135815	0.3376		0.0123732	0.1166		0.0127981	0.1046		0.0116125	0.4104
0.0127686	0.3704		0.0124004	0.5166		0.0139364	0.2992		0.0125444	0.2236		0.0109075	0.514		0.0137072	0.3376		0.0124847	0.1166		0.0127981	0.107		0.0117231	0.4104
0.0127686	0.371		0.0124004	0.5176		0.0139364	0.2994		0.0125444	0.2242		0.0109075	0.5186		0.0137072	0.338		0.0124847	0.1168		0.0130168	0.107		0.0117231	0.413
0.0128951	0.371		0.0125269	0.5176		0.0140631	0.2994		0.0126554	0.2242		0.0110166	0.5186		0.013833	0.338		0.0127076	0.1168		0.0130168	0.1088		0.0118337	0.413
0.0128951	0.3716		0.0125269	0.5232		0.0140631	0.3		0.0126554	0.229		0.0110166	0.5198		0.013833	0.3386		0.0127076	0.117		0.0132356	0.1088		0.0118337	0.4132
0.0130215	0.3716		0.0126534	0.5232		0.0141898	0.3		0.0128774	0.229		0.0113438	0.5198		0.0139588	0.3386		0.0128191	0.117		0.0132356	0.1104		0.0119443	0.4132
0.0130215	0.372		0.0126534	0.5236		0.0141898	0.3002		0.0128774	0.2292		0.0113438	0.5222		0.0139588	0.3388		0.0128191	0.1172		0.0134544	0.1104		0.0119443	0.4136
0.0131479	0.372		0.01278	0.5236		0.0144432	0.3002		0.0129885	0.2292		0.0114529	0.5222		0.0142103	0.3388		0.013042	0.1172		0.0134544	0.1124		0.0121654	0.4136
0.0131479	0.3732		0.01278	0.5244		0.0144432	0.3028		0.0129885	0.2294		0.0114529	0.5224		0.0142103	0.339		0.013042	0.1176		0.0135638	0.1124		0.0121654	0.4142
0.0134008	0.3732		0.0129065	0.5244		0.0145699	0.3028		0.0132105	0.2294		0.011562	0.5224		0.0147133	0.339		0.0131535	0.1176		0.0135638	0.1132		0.0123866	0.4142
0.0134008	0.3798		0.0129065	0.5264		0.0145699	0.3034		0.0132105	0.2352		0.011562	0.5268		0.0147133	0.3392		0.0131535	0.1178		0.0137825	0.1132		0.0123866	0.415
0.0135272	0.3798		0.013033	0.5264		0.0146966	0.3034		0.0133215	0.2352		0.011671	0.5268		0.014839	0.3392		0.013265	0.1178		0.0137825	0.1138		0.0124972	0.415
0.0135272	0.3804		0.013033	0.5278		0.0146966	0.3036		0.0133215	0.2366		0.011671	0.5286		0.014839	0.3404		0.013265	0.1184		0.0138919	0.1138		0.0124972	0.4164
0.0136536	0.3804		0.0131596	0.5278		0.0148233	0.3036		0.0134325	0.2366		0.0117801	0.5286		0.0149648	0.3404		0.0133764	0.1184		0.0138919	0.1142		0.0126078	0.4164
0.0136536	0.3848		0.0131596	0.5302		0.0148233	0.3068		0.0134325	0.2398		0.0117801	0.5332		0.0149648	0.3424		0.0133764	0.1186		0.0140013	0.1142		0.0126078	0.4196
0.01378	0.3848		0.0132861	0.5302		0.01495	0.3068		0.0135435	0.2398		0.0118892	0.5332		0.0152163	0.3424		0.0134879	0.1186		0.0140013	0.115		0.0127184	0.4196
0.01378	0.386		0.0132861	0.5326		0.01495	0.3118		0.0135435	0.2404		0.0118892	0.5348		0.0152163	0.3426		0.0134879	0.1196		0.0141107	0.115		0.0127184	0.4214
0.0139064	0.386		0.0134126	0.5326		0.0150767	0.3118		0.0136545	0.2404		0.0119983	0.5348		0.0153421	0.3426		0.0135994	0.1196		0.0141107	0.1152		0.012829	0.4214
0.0139064	0.3884		0.0134126	0.5352		0.0150767	0.3122		0.0136545	0.246		0.0119983	0.5426		0.0153421	0.3428		0.0135994	0.1206		0.0142201	0.1152		0.012829	0.4222
0.0140329	0.3884		0.0135392	0.5352		0.0152033	0.3122		0.0138766	0.246		0.0121073	0.5426		0.0155936	0.3428		0.0137108	0.1206		0.0142201	0.116		0.0129396	0.4222
0.0140329	0.3938		0.0135392	0.5382		0.0152033	0.3132		0.0138766	0.2466		0.0121073	0.5466		0.0155936	0.343		0.0137108	0.122		0.0143295	0.116		0.0129396	0.4236
0.0141593	0.3938		0.0136657	0.5382		0.01533	0.3132		0.0139876	0.2466		0.0122164	0.5466		0.0158451	0.343		0.0138223	0.122		0.0143295	0.1164		0.0130502	0.4236
0.0141593	0.394		0.0136657	0.5386		0.01533	0.3142		0.0139876	0.2476		0.0122164	0.548		0.0158451	0.3434		0.0138223	0.1226		0.0144389	0.1164		0.0130502	0.424
0.0142857	0.394		0.0137922	0.5386		0.0154567	0.3142		0.0140986	0.2476		0.0123255	0.548		0.0159708	0.3434		0.0139338	0.1226		0.0144389	0.1184		0.0131608	0.424
0.0142857	0.3952		0.0137922	0.5448		0.0154567	0.3164		0.0140986	0.2478		0.0123255	0.5498		0.0159708	0.3436		0.0139338	0.1236		0.0146576	0.1184		0.0131608	0.4242
0.0144121	0.3952		0.0139188	0.5448		0.0155834	0.3164		0.0144316	0.2478		0.0124346	0.5498		0.0163481	0.3436		0.0140453	0.1236		0.0146576	0.1194		0.0132714	0.4242
0.0144121	0.3984		0.0139188	0.545		0.0155834	0.3174		0.0144316	0.2504		0.0124346	0.5538		0.0163481	0.3438		0.0140453	0.124		0.014767	0.1194		0.0132714	0.4308
0.0145386	0.3984		0.0140453	0.545		0.0157101	0.3174		0.0145426	0.2504		0.0125436	0.5538		0.0165996	0.3438		0.0141567	0.124		0.014767	0.1196		0.0134926	0.4308
0.0145386	0.4014		0.0140453	0.5468		0.0157101	0.3196		0.0145426	0.251		0.0125436	0.5552		0.0165996	0.344		0.0141567	0.1246		0.0148764	0.1196		0.0134926	0.4314
0.014665	0.4014		0.0141718	0.5468		0.0158368	0.3196		0.0146536	0.251		0.0126527	0.5552		0.0167254	0.344		0.0142682	0.1246		0.0148764	0.1208		0.0137138	0.4314
0.014665	0.4018		0.0141718	0.5474		0.0158368	0.3218		0.0146536	0.2512		0.0126527	0.5652		0.0167254	0.3444		0.0142682	0.1248		0.0150952	0.1208		0.0137138	0.4378
0.0147914	0.4018		0.0142984	0.5474		0.0159635	0.3218		0.0147647	0.2512		0.0127618	0.5652		0.0168511	0.3444		0.0144911	0.1248		0.0150952	0.121		0.0138244	0.4378
0.0147914	0.4026		0.0142984	0.5504		0.0159635	0.323		0.0147647	0.2516		0.0127618	0.5682		0.0168511	0.3454		0.0144911	0.126		0.0152046	0.121		0.0138244	0.4382
0.0149178	0.4026		0.0144249	0.5504		0.0160902	0.323		0.0148757	0.2516		0.0128709	0.5682		0.0172284	0.3454		0.0146026	0.126		0.0152046	0.1212		0.013935	0.4382
0.0149178	0.405		0.0144249	0.5516		0.0160902	0.3234		0.0148757	0.253		0.0128709	0.5704		0.0172284	0.3468		0.0146026	0.1266		0.0154233	0.1212		0.013935	0.4398
0.0150442	0.405		0.0145514	0.5516		0.0163436	0.3234		0.0149867	0.253		0.0129799	0.5704		0.0173541	0.3468		0.0147141	0.1266		0.0154233	0.122		0.0140456	0.4398
0.0150442	0.4062		0.0145514	0.552		0.0163436	0.324		0.0149867	0.2546		0.0129799	0.5738		0.0173541	0.3472		0.0147141	0.1278		0.0155327	0.122		0.0140456	0.4402
0.0151707	0.4062		0.014678	0.552		0.0167237	0.324		0.0150977	0.2546		0.013089	0.5738		0.0174799	0.3472		0.0148255	0.1278		0.0155327	0.1222		0.0142668	0.4402
0.0151707	0.408		0.014678	0.553		0.0167237	0.3242		0.0150977	0.2566		0.013089	0.5742		0.0174799	0.3476		0.0148255	0.1296		0.0156421	0.1222		0.0142668	0.4412
0.0152971	0.408		0.0148045	0.553		0.0168504	0.3242		0.0152087	0.2566		0.0133072	0.5742		0.0176056	0.3476		0.014937	0.1296		0.0156421	0.1224		0.0143774	0.4412
0.0152971	0.4106		0.0148045	0.555		0.0168504	0.3252		0.0152087	0.2662		0.0133072	0.5746		0.0176056	0.349		0.014937	0.1298		0.0157515	0.1224		0.0143774	0.4454
0.0155499	0.4106		0.014931	0.555		0.0169771	0.3252		0.0153197	0.2662		0.0134162	0.5746		0.0178571	0.349		0.0150485	0.1298		0.0157515	0.1232		0.0144879	0.4454
0.0155499	0.4162		0.014931	0.5562		0.0169771	0.3258		0.0153197	0.2668		0.0134162	0.5794		0.0178571	0.35		0.0150485	0.1346		0.0158609	0.1232		0.0144879	0.4458
0.0156764	0.4162		0.0150576	0.5562		0.0171038	0.3258		0.0154307	0.2668		0.0135253	0.5794		0.0179829	0.35		0.01516	0.1346		0.0158609	0.1246		0.0145985	0.4458
0.0156764	0.4166		0.0150576	0.5582		0.0171038	0.3268		0.0154307	0.2678		0.0135253	0.5816		0.0179829	0.3504		0.01516	0.1348		0.0159702	0.1246		0.0145985	0.4474
0.0158028	0.4166		0.0151841	0.5582		0.0172305	0.3268		0.0155417	0.2678		0.0136344	0.5816		0.0181087	0.3504		0.0152714	0.1348		0.0159702	0.1248		0.0147091	0.4474
0.0158028	0.4172		0.0151841	0.5586		0.0172305	0.3316		0.0155417	0.2682		0.0136344	0.5822		0.0181087	0.3506		0.0152714	0.1352		0.016189	0.1248		0.0147091	0.448
0.0159292	0.4172		0.0153106	0.5586		0.0173572	0.3316		0.0156528	0.2682		0.0137435	0.5822		0.0182344	0.3506		0.0153829	0.1352		0.016189	0.1254		0.0148197	0.448
0.0159292	0.4174		0.0153106	0.5594		0.0173572	0.3342		0.0156528	0.2688		0.0137435	0.585		0.0182344	0.3508		0.0153829	0.1386		0.0164078	0.1254		0.0148197	0.4486
0.0160556	0.4174		0.0154372	0.5594		0.0174838	0.3342		0.0157638	0.2688		0.0138525	0.585		0.0184859	0.3508		0.0154944	0.1386		0.0164078	0.1256		0.0149303	0.4486
0.0160556	0.4176		0.0154372	0.5598		0.0174838	0.3346		0.0157638	0.2694		0.0138525	0.5868		0.0184859	0.351		0.0154944	0.1388		0.0165172	0.1256		0.0149303	0.4494
0.016182	0.4176		0.0155637	0.5598		0.0176105	0.3346		0.0158748	0.2694		0.0139616	0.5868		0.0186117	0.351		0.0156058	0.1388		0.0165172	0.1276		0.0150409	0.4494
0.016182	0.4202		0.0155637	0.56		0.0176105	0.3362		0.0158748	0.2722		0.0139616	0.5882		0.0186117	0.3512		0.0156058	0.1392		0.0166266	0.1276		0.0150409	0.451
0.0163085	0.4202		0.0156902	0.56		0.0177372	0.3362		0.0159858	0.2722		0.0140707	0.5882		0.0187374	0.3512		0.0157173	0.1392		0.0166266	0.1284		0.0151515	0.451
0.0163085	0.4208		0.0156902	0.5608		0.0177372	0.3364		0.0159858	0.274		0.0140707	0.5886		0.0187374	0.3516		0.0157173	0.1398		0.0167359	0.1284		0.0151515	0.4534
0.0164349	0.4208		0.0159433	0.5608		0.0178639	0.3364		0.0160968	0.274		0.0141798	0.5886		0.0188632	0.3516		0.0158288	0.1398		0.0167359	0.1302		0.0152621	0.4534
0.0164349	0.4244		0.0159433	0.5642		0.0178639	0.337		0.0160968	0.2778		0.0141798	0.5914		0.0188632	0.3534		0.0158288	0.1404		0.0168453	0.1302		0.0152621	0.4544
0.0165613	0.4244		0.0160698	0.5642		0.0179906	0.337		0.0162078	0.2778		0.0142888	0.5914		0.0189889	0.3534		0.0160517	0.1404		0.0168453	0.1306		0.0153727	0.4544
0.0165613	0.4252		0.0160698	0.5644		0.0179906	0.3378		0.0162078	0.2808		0.0142888	0.5924		0.0189889	0.3554		0.0160517	0.1408		0.0169547	0.1306		0.0153727	0.4612
0.0166877	0.4252		0.0161964	0.5644		0.0181173	0.3378		0.0163188	0.2808		0.0143979	0.5924		0.0191147	0.3554		0.0161632	0.1408		0.0169547	0.1312		0.0154833	0.4612
0.0166877	0.4254		0.0161964	0.565		0.0181173	0.3394		0.0163188	0.2812		0.0143979	0.5926		0.0191147	0.356		0.0161632	0.1412		0.0170641	0.1312		0.0154833	0.4618
0.0168142	0.4254		0.0163229	0.565		0.018244	0.3394		0.0164298	0.2812		0.0146161	0.5926		0.0192404	0.356		0.0163861	0.1412		0.0170641	0.1316		0.0157045	0.4618
0.0168142	0.4268		0.0163229	0.5656		0.018244	0.3414		0.0164298	0.2816		0.0146161	0.5938		0.0192404	0.3572		0.0163861	0.143		0.0171735	0.1316		0.0157045	0.4632
0.0169406	0.4268		0.0164495	0.5656		0.0184974	0.3414		0.0165409	0.2816		0.0147251	0.5938		0.0193662	0.3572		0.0164976	0.143		0.0171735	0.1322		0.0159257	0.4632
0.0169406	0.4302		0.0164495	0.5658		0.0184974	0.3418		0.0165409	0.2834		0.0147251	0.5958		0.0193662	0.3592		0.0164976	0.1476		0.0173923	0.1322		0.0159257	0.4636
0.017067	0.4302		0.0167025	0.5658		0.0186241	0.3418		0.0166519	0.2834		0.0148342	0.5958		0.019492	0.3592		0.0169435	0.1476		0.0173923	0.1336		0.0160363	0.4636
0.017067	0.4316		0.0167025	0.567		0.0186241	0.3426		0.0166519	0.2856		0.0148342	0.6002		0.019492	0.3598		0.0169435	0.1482		0.0175016	0.1336		0.0160363	0.4638
0.0171934	0.4316		0.0168291	0.567		0.0187508	0.3426		0.0167629	0.2856		0.0149433	0.6002		0.0197435	0.3598		0.017055	0.1482		0.0175016	0.134		0.0161469	0.4638
0.0171934	0.4334		0.0168291	0.5674		0.0187508	0.3456		0.0167629	0.2896		0.0149433	0.6036		0.0197435	0.3604		0.017055	0.1496		0.017611	0.134		0.0161469	0.469
0.0173198	0.4334		0.0169556	0.5674		0.0188775	0.3456		0.0168739	0.2896		0.0150524	0.6036		0.019995	0.3604		0.0171664	0.1496		0.017611	0.1348		0.0162575	0.469
0.0173198	0.4374		0.0169556	0.5704		0.0188775	0.3476		0.0168739	0.29		0.0150524	0.6052		0.019995	0.3628		0.0171664	0.15		0.0177204	0.1348		0.0162575	0.4706
0.0174463	0.4374		0.0170821	0.5704		0.0190042	0.3476		0.0170959	0.29		0.0151614	0.6052		0.0201207	0.3628		0.0172779	0.15		0.0177204	0.1352		0.0163681	0.4706
0.0174463	0.441		0.0170821	0.5734		0.0190042	0.3504		0.0170959	0.291		0.0151614	0.6074		0.0201207	0.363		0.0172779	0.1508		0.0178298	0.1352		0.0163681	0.4718
0.0175727	0.441		0.0172087	0.5734		0.0191309	0.3504		0.0172069	0.291		0.0152705	0.6074		0.0202465	0.363		0.0173894	0.1508		0.0178298	0.136		0.0165892	0.4718
0.0175727	0.4416		0.0172087	0.5736		0.0191309	0.351		0.0172069	0.2924		0.0152705	0.6076		0.0202465	0.364		0.0173894	0.151		0.0179392	0.136		0.0165892	0.4754
0.0176991	0.4416		0.0174617	0.5736		0.019511	0.351		0.0173179	0.2924		0.0153796	0.6076		0.0203722	0.364		0.0175008	0.151		0.0179392	0.1374		0.0166998	0.4754
0.0176991	0.4428		0.0174617	0.5738		0.019511	0.3522		0.0173179	0.295		0.0153796	0.608		0.0203722	0.3644		0.0175008	0.1524		0.0180486	0.1374		0.0166998	0.4794
0.0178255	0.4428		0.0175883	0.5738		0.0196377	0.3522		0.017429	0.295		0.0154887	0.608		0.0208753	0.3644		0.0176123	0.1524		0.0180486	0.138		0.0168104	0.4794
0.0178255	0.443		0.0175883	0.5772		0.0196377	0.3536		0.017429	0.2952		0.0154887	0.6086		0.0208753	0.3648		0.0176123	0.1526		0.018158	0.138		0.0168104	0.4798
0.017952	0.443		0.0178413	0.5772		0.0197643	0.3536		0.01754	0.2952		0.0155977	0.6086		0.0211268	0.3648		0.0177238	0.1526		0.018158	0.1384		0.016921	0.4798
0.017952	0.4502		0.0178413	0.5774		0.0197643	0.3556		0.01754	0.2966		0.0155977	0.6092		0.0211268	0.3652		0.0177238	0.1534		0.0182673	0.1384		0.016921	0.4816
0.0180784	0.4502		0.0179679	0.5774		0.019891	0.3556		0.017651	0.2966		0.0158159	0.6092		0.0212525	0.3652		0.0178352	0.1534		0.0182673	0.139		0.0170316	0.4816
0.0180784	0.4516		0.0179679	0.5784		0.019891	0.3564		0.017651	0.2976		0.0158159	0.613		0.0212525	0.3654		0.0178352	0.1538		0.0183767	0.139		0.0170316	0.4822
0.0184576	0.4516		0.0180944	0.5784		0.0200177	0.3564		0.017762	0.2976		0.015925	0.613		0.021504	0.3654		0.0179467	0.1538		0.0183767	0.1394		0.0172528	0.4822
0.0184576	0.4536		0.0180944	0.58		0.0200177	0.3566		0.017762	0.2998		0.015925	0.6148		0.021504	0.3656		0.0179467	0.1562		0.0184861	0.1394		0.0172528	0.483
0.0187105	0.4536		0.0183475	0.58		0.0203978	0.3566		0.017873	0.2998		0.0162522	0.6148		0.0217555	0.3656		0.0180582	0.1562		0.0184861	0.1398		0.0173634	0.483
0.0187105	0.4544		0.0183475	0.5826		0.0203978	0.3578		0.017873	0.3012		0.0162522	0.6162		0.0217555	0.3658		0.0180582	0.1564		0.0185955	0.1398		0.0173634	0.484
0.0188369	0.4544		0.018474	0.5826		0.0205245	0.3578		0.017984	0.3012		0.0163613	0.6162		0.0218813	0.3658		0.0181697	0.1564		0.0185955	0.1412		0.017474	0.484
0.0188369	0.4564		0.018474	0.583		0.0205245	0.3584		0.017984	0.303		0.0163613	0.6184		0.0218813	0.366		0.0181697	0.157		0.0187049	0.1412		0.017474	0.4848
0.0189633	0.4564		0.0186005	0.583		0.0206512	0.3584		0.018095	0.303		0.0164703	0.6184		0.022007	0.366		0.0182811	0.157		0.0187049	0.143		0.0175846	0.4848
0.0189633	0.4576		0.0186005	0.585		0.0206512	0.3596		0.018095	0.3094		0.0164703	0.619		0.022007	0.367		0.0182811	0.1576		0.0188143	0.143		0.0175846	0.4894
0.0190898	0.4576		0.0188536	0.585		0.0210313	0.3596		0.018206	0.3094		0.0165794	0.619		0.0226358	0.367		0.0185041	0.1576		0.0188143	0.1434		0.0176952	0.4894
0.0190898	0.4586		0.0188536	0.5876		0.0210313	0.3598		0.018206	0.3108		0.0165794	0.6192		0.0226358	0.3674		0.0185041	0.1578		0.0189236	0.1434		0.0176952	0.492
0.0192162	0.4586		0.0189801	0.5876		0.021158	0.3598		0.0183171	0.3108		0.0166885	0.6192		0.0227616	0.3674		0.01895	0.1578		0.0189236	0.1482		0.0178058	0.492
0.0192162	0.462		0.0189801	0.5882		0.021158	0.36		0.0183171	0.3144		0.0166885	0.6194		0.0227616	0.368		0.01895	0.1586		0.019033	0.1482		0.0178058	0.4922
0.0193426	0.462		0.0191067	0.5882		0.0214114	0.36		0.0184281	0.3144		0.0167976	0.6194		0.0228873	0.368		0.0190614	0.1586		0.019033	0.1486		0.0179164	0.4922
0.0193426	0.4622		0.0191067	0.589		0.0214114	0.3616		0.0184281	0.3146		0.0167976	0.6244		0.0228873	0.3682		0.0190614	0.1588		0.0193612	0.1486		0.0179164	0.4926
0.019469	0.4622		0.0192332	0.589		0.0215381	0.3616		0.0186501	0.3146		0.0169066	0.6244		0.0230131	0.3682		0.0191729	0.1588		0.0193612	0.1492		0.018027	0.4926
0.019469	0.467		0.0192332	0.5904		0.0215381	0.3632		0.0186501	0.3168		0.0169066	0.6258		0.0230131	0.3686		0.0191729	0.1592		0.0194706	0.1492		0.018027	0.4936
0.0195954	0.467		0.0193597	0.5904		0.0217915	0.3632		0.0187611	0.3168		0.0170157	0.6258		0.0233903	0.3686		0.0192844	0.1592		0.0194706	0.1522		0.0182482	0.4936
0.0195954	0.4692		0.0193597	0.5916		0.0217915	0.364		0.0187611	0.318		0.0170157	0.6284		0.0233903	0.3694		0.0192844	0.1618		0.01958	0.1522		0.0182482	0.4958
0.0197219	0.4692		0.0194863	0.5916		0.0221715	0.364		0.0188721	0.318		0.0171248	0.6284		0.0235161	0.3694		0.0195073	0.1618		0.01958	0.1532		0.0183588	0.4958
0.0197219	0.4698		0.0194863	0.5932		0.0221715	0.367		0.0188721	0.3188		0.0171248	0.6288		0.0235161	0.3696		0.0195073	0.162		0.0196893	0.1532		0.0183588	0.4976
0.0198483	0.4698		0.0196128	0.5932		0.0222982	0.367		0.0189831	0.3188		0.0172339	0.6288		0.0236419	0.3696		0.0196188	0.162		0.0196893	0.1558		0.0184694	0.4976
0.0198483	0.4708		0.0196128	0.597		0.0222982	0.37		0.0189831	0.3204		0.0172339	0.6292		0.0236419	0.3698		0.0196188	0.1622		0.0197987	0.1558		0.0184694	0.5006
0.0199747	0.4708		0.0197393	0.597		0.0225516	0.37		0.0192052	0.3204		0.0173429	0.6292		0.0237676	0.3698		0.0197302	0.1622		0.0197987	0.158		0.0186906	0.5006
0.0199747	0.472		0.0197393	0.5978		0.0225516	0.3706		0.0192052	0.3212		0.0173429	0.6308		0.0237676	0.37		0.0197302	0.1624		0.0199081	0.158		0.0186906	0.501
0.0201011	0.472		0.0199924	0.5978		0.022805	0.3706		0.0193162	0.3212		0.017452	0.6308		0.0238934	0.37		0.0198417	0.1624		0.0199081	0.1592		0.0188011	0.501
0.0201011	0.4728		0.0199924	0.5992		0.022805	0.373		0.0193162	0.3218		0.017452	0.6316		0.0238934	0.3706		0.0198417	0.1644		0.0200175	0.1592		0.0188011	0.5012
0.0202276	0.4728		0.0201189	0.5992		0.0229317	0.373		0.0194272	0.3218		0.0175611	0.6316		0.0241449	0.3706		0.0200647	0.1644		0.0200175	0.1606		0.0189117	0.5012
0.0202276	0.4736		0.0201189	0.6012		0.0229317	0.3756		0.0194272	0.322		0.0175611	0.6318		0.0241449	0.3708		0.0200647	0.1648		0.0201269	0.1606		0.0189117	0.504
0.0204804	0.4736		0.0202455	0.6012		0.0230584	0.3756		0.0195382	0.322		0.0176702	0.6318		0.0242706	0.3708		0.0201761	0.1648		0.0201269	0.163		0.0190223	0.504
0.0204804	0.4744		0.0202455	0.6022		0.0230584	0.3758		0.0195382	0.3224		0.0176702	0.633		0.0242706	0.371		0.0201761	0.1658		0.0202363	0.163		0.0190223	0.5044
0.0206068	0.4744		0.020372	0.6022		0.0231851	0.3758		0.0196492	0.3224		0.0177792	0.633		0.0243964	0.371		0.0202876	0.1658		0.0202363	0.1656		0.0191329	0.5044
0.0206068	0.4748		0.020372	0.6036		0.0231851	0.3762		0.0196492	0.3238		0.0177792	0.6338		0.0243964	0.3712		0.0202876	0.166		0.020455	0.1656		0.0191329	0.5048
0.0207332	0.4748		0.0204985	0.6036		0.0233118	0.3762		0.0197602	0.3238		0.0178883	0.6338		0.0245221	0.3712		0.0203991	0.166		0.020455	0.1664		0.0193541	0.5048
0.0207332	0.4756		0.0204985	0.604		0.0233118	0.3772		0.0197602	0.3244		0.0178883	0.636		0.0245221	0.3714		0.0203991	0.1672		0.0207832	0.1664		0.0193541	0.5074
0.0208597	0.4756		0.0206251	0.604		0.0234385	0.3772		0.0198712	0.3244		0.0179974	0.636		0.0246479	0.3714		0.0205105	0.1672		0.0207832	0.1678		0.0194647	0.5074
0.0208597	0.4768		0.0206251	0.6044		0.0234385	0.379		0.0198712	0.3274		0.0179974	0.6382		0.0246479	0.3722		0.0205105	0.1676		0.0208926	0.1678		0.0194647	0.5076
0.0209861	0.4768		0.0207516	0.6044		0.0235652	0.379		0.0199822	0.3274		0.0181065	0.6382		0.0247736	0.3722		0.020622	0.1676		0.0208926	0.1682		0.0197965	0.5076
0.0209861	0.4782		0.0207516	0.6078		0.0235652	0.3792		0.0199822	0.3276		0.0181065	0.6398		0.0247736	0.3734		0.020622	0.168		0.021002	0.1682		0.0197965	0.514
0.0211125	0.4782		0.0208781	0.6078		0.0236919	0.3792		0.0200932	0.3276		0.0182155	0.6398		0.0248994	0.3734		0.0209564	0.168		0.021002	0.1686		0.0200177	0.514
0.0211125	0.4822		0.0208781	0.608		0.0236919	0.3794		0.0200932	0.3282		0.0182155	0.6402		0.0248994	0.3744		0.0209564	0.1684		0.0211114	0.1686		0.0200177	0.5158
0.0212389	0.4822		0.0211312	0.608		0.0238186	0.3794		0.0202043	0.3282		0.0184337	0.6402		0.0250252	0.3744		0.0211794	0.1684		0.0211114	0.169		0.0201283	0.5158
0.0212389	0.4838		0.0211312	0.6082		0.0238186	0.3802		0.0202043	0.3302		0.0184337	0.6408		0.0250252	0.375		0.0211794	0.169		0.0212207	0.169		0.0201283	0.5168
0.0213654	0.4838		0.0212577	0.6082		0.0239453	0.3802		0.0204263	0.3302		0.0185428	0.6408		0.0251509	0.375		0.0212908	0.169		0.0212207	0.1708		0.0202389	0.5168
0.0213654	0.4844		0.0212577	0.6088		0.0239453	0.3804		0.0204263	0.3334		0.0185428	0.642		0.0251509	0.3752		0.0212908	0.1694		0.0213301	0.1708		0.0202389	0.5192
0.0214918	0.4844		0.0213843	0.6088		0.024072	0.3804		0.0205373	0.3334		0.0186518	0.642		0.0252767	0.3752		0.0214023	0.1694		0.0213301	0.1748		0.0203495	0.5192
0.0214918	0.4848		0.0213843	0.6096		0.024072	0.383		0.0205373	0.3338		0.0186518	0.6422		0.0252767	0.3756		0.0214023	0.1708		0.0214395	0.1748		0.0203495	0.5194
0.0216182	0.4848		0.0215108	0.6096		0.0241987	0.383		0.0207593	0.3338		0.0187609	0.6422		0.0254024	0.3756		0.0215138	0.1708		0.0214395	0.1754		0.0205707	0.5194
0.0216182	0.485		0.0215108	0.6114		0.0241987	0.3832		0.0207593	0.3348		0.0187609	0.6434		0.0254024	0.376		0.0215138	0.171		0.0215489	0.1754		0.0205707	0.5208
0.0217446	0.485		0.0216374	0.6114		0.0247054	0.3832		0.0208703	0.3348		0.01887	0.6434		0.0256539	0.376		0.0217367	0.171		0.0215489	0.176		0.0206813	0.5208
0.0217446	0.4854		0.0216374	0.6132		0.0247054	0.3836		0.0208703	0.3356		0.01887	0.6438		0.0256539	0.3766		0.0217367	0.1714		0.0217677	0.176		0.0206813	0.5216
0.021871	0.4854		0.0217639	0.6132		0.0248321	0.3836		0.0209813	0.3356		0.0189791	0.6438		0.0257797	0.3766		0.0218482	0.1714		0.0217677	0.1764		0.0207919	0.5216
0.021871	0.4858		0.0217639	0.6134		0.0248321	0.385		0.0209813	0.3372		0.0189791	0.6468		0.0257797	0.3788		0.0218482	0.1728		0.0218771	0.1764		0.0207919	0.5222
0.0219975	0.4858		0.0225231	0.6134		0.0249588	0.385		0.0210924	0.3372		0.0190881	0.6468		0.0260312	0.3788		0.0219596	0.1728		0.0218771	0.177		0.021013	0.5222
0.0219975	0.4886		0.0225231	0.614		0.0249588	0.3862		0.0210924	0.3374		0.0190881	0.647		0.0260312	0.3792		0.0219596	0.1736		0.0220958	0.177		0.021013	0.5236
0.0221239	0.4886		0.0230292	0.614		0.0250855	0.3862		0.0212034	0.3374		0.0191972	0.647		0.0262827	0.3792		0.0220711	0.1736		0.0220958	0.1772		0.0211236	0.5236
0.0221239	0.4922		0.0230292	0.6158		0.0250855	0.3874		0.0212034	0.338		0.0191972	0.6494		0.0262827	0.3794		0.0220711	0.1742		0.0223146	0.1772		0.0211236	0.5254
0.0222503	0.4922		0.0231558	0.6158		0.0253389	0.3874		0.0213144	0.338		0.0193063	0.6494		0.0265342	0.3794		0.0221826	0.1742		0.0223146	0.1776		0.0212342	0.5254
0.0222503	0.4926		0.0231558	0.6162		0.0253389	0.389		0.0213144	0.3384		0.0193063	0.6496		0.0265342	0.38		0.0221826	0.175		0.022424	0.1776		0.0212342	0.5264
0.0223767	0.4926		0.0232823	0.6162		0.0254656	0.389		0.0214254	0.3384		0.0194154	0.6496		0.02666	0.38		0.0222941	0.175		0.022424	0.1786		0.0214554	0.5264
0.0223767	0.4928		0.0232823	0.6164		0.0254656	0.3914		0.0214254	0.339		0.0194154	0.6516		0.02666	0.3812		0.0222941	0.1754		0.0225334	0.1786		0.0214554	0.5272
0.0225032	0.4928		0.0235354	0.6164		0.0255923	0.3914		0.0215364	0.339		0.0195244	0.6516		0.0267857	0.3812		0.0224055	0.1754		0.0225334	0.1788		0.021566	0.5272
0.0225032	0.4962		0.0235354	0.6196		0.0255923	0.3938		0.0215364	0.3398		0.0195244	0.6518		0.0267857	0.3816		0.0224055	0.1758		0.0226427	0.1788		0.021566	0.5282
0.0226296	0.4962		0.0237884	0.6196		0.025719	0.3938		0.0216474	0.3398		0.0196335	0.6518		0.0269115	0.3816		0.0226285	0.1758		0.0226427	0.1804		0.0217872	0.5282
0.0226296	0.4974		0.0237884	0.6206		0.025719	0.3948		0.0216474	0.3428		0.0196335	0.6524		0.0269115	0.382		0.0226285	0.1762		0.0227521	0.1804		0.0217872	0.5286
0.0228824	0.4974		0.023915	0.6206		0.0258457	0.3948		0.0217584	0.3428		0.0197426	0.6524		0.0270372	0.382		0.0227399	0.1762		0.0227521	0.1818		0.0218978	0.5286
0.0228824	0.5002		0.023915	0.621		0.0258457	0.3954		0.0217584	0.3434		0.0197426	0.653		0.0270372	0.3822		0.0227399	0.1778		0.0229709	0.1818		0.0218978	0.53
0.0230089	0.5002		0.0242946	0.621		0.0260991	0.3954		0.0218694	0.3434		0.0198517	0.653		0.027163	0.3822		0.0228514	0.1778		0.0229709	0.1822		0.0220084	0.53
0.0230089	0.5006		0.0242946	0.6216		0.0260991	0.3968		0.0218694	0.3436		0.0198517	0.6538		0.027163	0.3824		0.0228514	0.179		0.0231897	0.1822		0.0220084	0.5364
0.0232617	0.5006		0.0244211	0.6216		0.0262258	0.3968		0.0219805	0.3436		0.0200698	0.6538		0.0274145	0.3824		0.0229629	0.179		0.0231897	0.1826		0.022119	0.5364
0.0232617	0.5012		0.0244211	0.6218		0.0262258	0.3976		0.0219805	0.3438		0.0200698	0.6544		0.0274145	0.3828		0.0229629	0.1792		0.0232991	0.1826		0.022119	0.539
0.0233881	0.5012		0.0245476	0.6218		0.0263525	0.3976		0.0220915	0.3438		0.0201789	0.6544		0.0275402	0.3828		0.0231858	0.1792		0.0232991	0.1828		0.0222296	0.539
0.0233881	0.5014		0.0245476	0.6222		0.0263525	0.3984		0.0220915	0.344		0.0201789	0.6546		0.0275402	0.383		0.0231858	0.1796		0.0234084	0.1828		0.0222296	0.5438
0.0235145	0.5014		0.0246742	0.6222		0.0264792	0.3984		0.0222025	0.344		0.020288	0.6546		0.0277918	0.383		0.0232973	0.1796		0.0234084	0.1836		0.0223402	0.5438
0.0235145	0.5018		0.0246742	0.6238		0.0264792	0.4012		0.0222025	0.3442		0.020288	0.6566		0.0277918	0.3832		0.0232973	0.1798		0.0235178	0.1836		0.0223402	0.5442
0.023641	0.5018		0.0248007	0.6238		0.0266059	0.4012		0.0223135	0.3442		0.020397	0.6566		0.0284205	0.3832		0.0234088	0.1798		0.0235178	0.185		0.0224508	0.5442
0.023641	0.5034		0.0248007	0.6244		0.0266059	0.4022		0.0223135	0.3454		0.020397	0.6596		0.0284205	0.3838		0.0234088	0.1802		0.0236272	0.185		0.0224508	0.5466
0.0237674	0.5034		0.0249272	0.6244		0.0267325	0.4022		0.0224245	0.3454		0.0205061	0.6596		0.0285463	0.3838		0.0236317	0.1802		0.0236272	0.1856		0.0225614	0.5466
0.0237674	0.5036		0.0249272	0.6248		0.0267325	0.4038		0.0224245	0.3494		0.0205061	0.6608		0.0285463	0.3842		0.0236317	0.1806		0.0237366	0.1856		0.0225614	0.5468
0.0238938	0.5036		0.0250538	0.6248		0.0268592	0.4038		0.0225355	0.3494		0.0207243	0.6608		0.028672	0.3842		0.0237432	0.1806		0.0237366	0.1874		0.0227826	0.5468
0.0238938	0.5042		0.0250538	0.6274		0.0268592	0.404		0.0225355	0.35		0.0207243	0.662		0.028672	0.3846		0.0237432	0.181		0.023846	0.1874		0.0227826	0.5472
0.0240202	0.5042		0.0251803	0.6274		0.0269859	0.404		0.0226465	0.35		0.0208333	0.662		0.0289235	0.3846		0.0238546	0.181		0.023846	0.1878		0.0228932	0.5472
0.0240202	0.5052		0.0251803	0.6276		0.0269859	0.4044		0.0226465	0.3508		0.0208333	0.6622		0.0289235	0.3848		0.0238546	0.1812		0.0239554	0.1878		0.0228932	0.5474
0.0241466	0.5052		0.0253068	0.6276		0.0271126	0.4044		0.0228686	0.3508		0.0209424	0.6622		0.0290493	0.3848		0.0240776	0.1812		0.0239554	0.1892		0.0230038	0.5474
0.0241466	0.5062		0.0253068	0.628		0.0271126	0.4062		0.0228686	0.3512		0.0209424	0.6632		0.0290493	0.3854		0.0240776	0.182		0.0240648	0.1892		0.0230038	0.5476
0.0242731	0.5062		0.0254334	0.628		0.0272393	0.4062		0.0230906	0.3512		0.0210515	0.6632		0.0293008	0.3854		0.0241891	0.182		0.0240648	0.1898		0.0231144	0.5476
0.0242731	0.5074		0.0254334	0.6282		0.0272393	0.4064		0.0230906	0.3518		0.0210515	0.6644		0.0293008	0.3856		0.0241891	0.1824		0.0241741	0.1898		0.0231144	0.5482
0.0243995	0.5074		0.025813	0.6282		0.027366	0.4064		0.0233126	0.3518		0.0211606	0.6644		0.0294266	0.3856		0.0243005	0.1824		0.0241741	0.191		0.0234461	0.5482
0.0243995	0.5078		0.025813	0.6292		0.027366	0.4068		0.0233126	0.352		0.0211606	0.665		0.0294266	0.386		0.0243005	0.1828		0.0245023	0.191		0.0234461	0.5484
0.0245259	0.5078		0.0259395	0.6292		0.0274927	0.4068		0.0234236	0.352		0.0212696	0.665		0.0296781	0.386		0.0245235	0.1828		0.0245023	0.192		0.0235567	0.5484
0.0245259	0.508		0.0259395	0.6304		0.0274927	0.4072		0.0234236	0.3526		0.0212696	0.6654		0.0296781	0.3868		0.0245235	0.1834		0.0246117	0.192		0.0235567	0.5494
0.0246523	0.508		0.0260661	0.6304		0.0276194	0.4072		0.0235346	0.3526		0.0213787	0.6654		0.0298038	0.3868		0.0246349	0.1834		0.0246117	0.1922		0.0236673	0.5494
0.0246523	0.5098		0.0260661	0.6322		0.0276194	0.4076		0.0235346	0.3532		0.0213787	0.6678		0.0298038	0.3874		0.0246349	0.1836		0.0247211	0.1922		0.0236673	0.5496
0.0247788	0.5098		0.0261926	0.6322		0.0277461	0.4076		0.0236456	0.3532		0.0214878	0.6678		0.0301811	0.3874		0.0247464	0.1836		0.0247211	0.1934		0.0237779	0.5496
0.0247788	0.5114		0.0261926	0.633		0.0277461	0.408		0.0236456	0.3542		0.0214878	0.668		0.0301811	0.3878		0.0247464	0.184		0.0248305	0.1934		0.0237779	0.554
0.0249052	0.5114		0.0264457	0.633		0.0278728	0.408		0.0237567	0.3542		0.0215969	0.668		0.0303068	0.3878		0.0248579	0.184		0.0248305	0.195		0.0238885	0.554
0.0249052	0.5156		0.0264457	0.6342		0.0278728	0.4092		0.0237567	0.3566		0.0215969	0.6686		0.0303068	0.3882		0.0248579	0.1842		0.0249398	0.195		0.0238885	0.5542
0.0250316	0.5156		0.0265722	0.6342		0.0279995	0.4092		0.0239787	0.3566		0.0217059	0.6686		0.0304326	0.3882		0.0249693	0.1842		0.0249398	0.1956		0.0239991	0.5542
0.0250316	0.5158		0.0265722	0.6344		0.0279995	0.4094		0.0239787	0.3574		0.0217059	0.6712		0.0304326	0.3886		0.0249693	0.1856		0.0250492	0.1956		0.0239991	0.5552
0.025158	0.5158		0.0266987	0.6344		0.0281262	0.4094		0.0240897	0.3574		0.021815	0.6712		0.0305584	0.3886		0.0250808	0.1856		0.0250492	0.1972		0.0241097	0.5552
0.025158	0.5206		0.0266987	0.6348		0.0281262	0.4096		0.0240897	0.3576		0.021815	0.6726		0.0305584	0.389		0.0250808	0.186		0.025268	0.1972		0.0241097	0.556
0.0252844	0.5206		0.0273314	0.6348		0.028633	0.4096		0.0242007	0.3576		0.0219241	0.6726		0.0306841	0.389		0.0251923	0.186		0.025268	0.2016		0.0242203	0.556
0.0252844	0.5208		0.0273314	0.635		0.028633	0.4098		0.0242007	0.358		0.0219241	0.6744		0.0306841	0.3896		0.0251923	0.1868		0.0253774	0.2016		0.0242203	0.5566
0.0254109	0.5208		0.0274579	0.635		0.0287597	0.4098		0.0243117	0.358		0.0220332	0.6744		0.0308099	0.3896		0.0255267	0.1868		0.0253774	0.2028		0.0243309	0.5566
0.0254109	0.5238		0.0274579	0.6358		0.0287597	0.41		0.0243117	0.36		0.0220332	0.6746		0.0308099	0.39		0.0255267	0.1888		0.0254868	0.2028		0.0243309	0.5582
0.0255373	0.5238		0.0275845	0.6358		0.0288864	0.41		0.0244227	0.36		0.0221422	0.6746		0.0310614	0.39		0.0257496	0.1888		0.0254868	0.2036		0.0244415	0.5582
0.0255373	0.5252		0.0275845	0.6364		0.0288864	0.4104		0.0244227	0.3614		0.0221422	0.6748		0.0310614	0.3908		0.0257496	0.189		0.0255962	0.2036		0.0244415	0.559
0.0256637	0.5252		0.027711	0.6364		0.029013	0.4104		0.0245337	0.3614		0.0222513	0.6748		0.0311871	0.3908		0.0258611	0.189		0.0255962	0.2038		0.0247733	0.559
0.0256637	0.5258		0.027711	0.6368		0.029013	0.4138		0.0245337	0.362		0.0222513	0.676		0.0311871	0.3914		0.0258611	0.1908		0.0257055	0.2038		0.0247733	0.56
0.0257901	0.5258		0.0278375	0.6368		0.0291397	0.4138		0.0246448	0.362		0.0223604	0.676		0.0313129	0.3914		0.0259726	0.1908		0.0257055	0.2044		0.0248839	0.56
0.0257901	0.5274		0.0278375	0.637		0.0291397	0.4142		0.0246448	0.364		0.0223604	0.6762		0.0313129	0.393		0.0259726	0.1916		0.0258149	0.2044		0.0248839	0.5602
0.0259166	0.5274		0.0280906	0.637		0.0292664	0.4142		0.0247558	0.364		0.0224695	0.6762		0.0315644	0.393		0.026084	0.1916		0.0258149	0.2084		0.0249945	0.5602
0.0259166	0.5302		0.0280906	0.6374		0.0292664	0.4152		0.0247558	0.3652		0.0224695	0.6786		0.0315644	0.3938		0.026084	0.1928		0.0259243	0.2084		0.0249945	0.5604
0.026043	0.5302		0.0282171	0.6374		0.0293931	0.4152		0.0248668	0.3652		0.0225785	0.6786		0.0316901	0.3938		0.026307	0.1928		0.0259243	0.2088		0.0251051	0.5604
0.026043	0.5306		0.0282171	0.6378		0.0293931	0.4154		0.0248668	0.3658		0.0225785	0.6796		0.0316901	0.3942		0.026307	0.1952		0.0260337	0.2088		0.0251051	0.5612
0.0262958	0.5306		0.0283437	0.6378		0.0295198	0.4154		0.0249778	0.3658		0.0226876	0.6796		0.0318159	0.3942		0.0264185	0.1952		0.0260337	0.209		0.0254369	0.5612
0.0262958	0.5312		0.0283437	0.6384		0.0295198	0.4196		0.0249778	0.366		0.0226876	0.6806		0.0318159	0.3944		0.0264185	0.1958		0.0261431	0.209		0.0254369	0.5616
0.0264223	0.5312		0.0284702	0.6384		0.0296465	0.4196		0.0250888	0.366		0.0227967	0.6806		0.0320674	0.3944		0.0265299	0.1958		0.0261431	0.2096		0.0255474	0.5616
0.0264223	0.5316		0.0284702	0.6394		0.0296465	0.42		0.0250888	0.3678		0.0227967	0.6808		0.0320674	0.3958		0.0265299	0.1962		0.0262525	0.2096		0.0255474	0.5628
0.0265487	0.5316		0.0285967	0.6394		0.0297732	0.42		0.0251998	0.3678		0.0229058	0.6808		0.0321932	0.3958		0.0266414	0.1962		0.0262525	0.2098		0.025658	0.5628
0.0265487	0.5324		0.0285967	0.6398		0.0297732	0.4206		0.0251998	0.3682		0.0229058	0.6816		0.0321932	0.3962		0.0266414	0.199		0.0265806	0.2098		0.025658	0.5638
0.0266751	0.5324		0.0287233	0.6398		0.0298999	0.4206		0.0253108	0.3682		0.0230148	0.6816		0.0323189	0.3962		0.0267529	0.199		0.0265806	0.2122		0.0257686	0.5638
0.0266751	0.5348		0.0287233	0.6408		0.0298999	0.4234		0.0253108	0.371		0.0230148	0.684		0.0323189	0.3966		0.0267529	0.1998		0.0267994	0.2122		0.0257686	0.5642
0.0269279	0.5348		0.0288498	0.6408		0.0300266	0.4234		0.0254218	0.371		0.0231239	0.684		0.0324447	0.3966		0.0268643	0.1998		0.0267994	0.2124		0.0259898	0.5642
0.0269279	0.5358		0.0288498	0.641		0.0300266	0.424		0.0254218	0.3736		0.0231239	0.6844		0.0324447	0.3974		0.0268643	0.2004		0.0270182	0.2124		0.0259898	0.5644
0.0270544	0.5358		0.0289763	0.641		0.0305334	0.424		0.0255329	0.3736		0.023233	0.6844		0.0326962	0.3974		0.0269758	0.2004		0.0270182	0.2138		0.0261004	0.5644
0.0270544	0.5366		0.0289763	0.6412		0.0305334	0.4244		0.0255329	0.3752		0.023233	0.6864		0.0326962	0.3986		0.0269758	0.2006		0.0272369	0.2138		0.0261004	0.565
0.0271808	0.5366		0.0291029	0.6412		0.0306601	0.4244		0.0256439	0.3752		0.0233421	0.6864		0.0329477	0.3986		0.0270873	0.2006		0.0272369	0.2148		0.026211	0.565
0.0271808	0.5382		0.0291029	0.6418		0.0306601	0.4256		0.0256439	0.377		0.0233421	0.6878		0.0329477	0.399		0.0270873	0.201		0.0273463	0.2148		0.026211	0.5652
0.0273072	0.5382		0.0292294	0.6418		0.0307868	0.4256		0.0257549	0.377		0.0236693	0.6878		0.0330734	0.399		0.0271988	0.201		0.0273463	0.215		0.0264322	0.5652
0.0273072	0.5388		0.0292294	0.6426		0.0307868	0.426		0.0257549	0.378		0.0236693	0.6892		0.0330734	0.3996		0.0271988	0.2024		0.0275651	0.215		0.0264322	0.5654
0.0274336	0.5388		0.0293559	0.6426		0.0310402	0.426		0.0258659	0.378		0.0237784	0.6892		0.0331992	0.3996		0.0273102	0.2024		0.0275651	0.2154		0.0265428	0.5654
0.0274336	0.5392		0.0293559	0.6428		0.0310402	0.4274		0.0258659	0.38		0.0237784	0.6896		0.0331992	0.4004		0.0273102	0.2036		0.0277839	0.2154		0.0265428	0.5664
0.0275601	0.5392		0.0294825	0.6428		0.0311669	0.4274		0.0259769	0.38		0.0238874	0.6896		0.0334507	0.4004		0.0274217	0.2036		0.0277839	0.2156		0.0266534	0.5664
0.0275601	0.5406		0.0294825	0.6432		0.0311669	0.4302		0.0259769	0.3812		0.0238874	0.6904		0.0334507	0.4014		0.0274217	0.2042		0.0278932	0.2156		0.0266534	0.568
0.0276865	0.5406		0.0298621	0.6432		0.0312936	0.4302		0.0260879	0.3812		0.0239965	0.6904		0.0335765	0.4014		0.0275332	0.2042		0.0278932	0.2172		0.026764	0.568
0.0276865	0.5426		0.0298621	0.6434		0.0312936	0.4304		0.0260879	0.3832		0.0239965	0.6912		0.0335765	0.4016		0.0275332	0.2054		0.0280026	0.2172		0.026764	0.5704
0.0278129	0.5426		0.0299886	0.6434		0.0318003	0.4304		0.0261989	0.3832		0.0242147	0.6912		0.0337022	0.4016		0.0276446	0.2054		0.0280026	0.2178		0.0268746	0.5704
0.0278129	0.5432		0.0299886	0.6438		0.0318003	0.4306		0.0261989	0.385		0.0242147	0.692		0.0337022	0.403		0.0276446	0.2058		0.0282214	0.2178		0.0268746	0.5746
0.0279393	0.5432		0.0301151	0.6438		0.031927	0.4306		0.0263099	0.385		0.0243237	0.692		0.033828	0.403		0.0277561	0.2058		0.0282214	0.2186		0.0269852	0.5746
0.0279393	0.5454		0.0301151	0.6442		0.031927	0.4308		0.0263099	0.3854		0.0243237	0.6928		0.033828	0.4052		0.0277561	0.2062		0.0283308	0.2186		0.0269852	0.5754
0.0280657	0.5454		0.0306213	0.6442		0.0321804	0.4308		0.026421	0.3854		0.0244328	0.6928		0.0339537	0.4052		0.0278676	0.2062		0.0283308	0.2188		0.0270958	0.5754
0.0280657	0.5462		0.0306213	0.6448		0.0321804	0.4314		0.026421	0.3856		0.0244328	0.6934		0.0339537	0.4054		0.0278676	0.2068		0.0284402	0.2188		0.0270958	0.5782
0.0283186	0.5462		0.0308744	0.6448		0.0323071	0.4314		0.026532	0.3856		0.0245419	0.6934		0.0340795	0.4054		0.027979	0.2068		0.0284402	0.2212		0.0272064	0.5782
0.0283186	0.5472		0.0308744	0.645		0.0323071	0.4316		0.026532	0.3874		0.0245419	0.6948		0.0340795	0.4056		0.027979	0.2074		0.0285496	0.2212		0.0272064	0.5784
0.0285714	0.5472		0.0310009	0.645		0.0324338	0.4316		0.026643	0.3874		0.024651	0.6948		0.0342052	0.4056		0.0280905	0.2074		0.0285496	0.223		0.027317	0.5784
0.0285714	0.5484		0.0310009	0.6454		0.0324338	0.4322		0.026643	0.3876		0.024651	0.6952		0.0342052	0.4058		0.0280905	0.2088		0.0290965	0.223		0.027317	0.5794
0.0286979	0.5484		0.0311274	0.6454		0.0326872	0.4322		0.026754	0.3876		0.02476	0.6952		0.034331	0.4058		0.028202	0.2088		0.0290965	0.2236		0.0275382	0.5794
0.0286979	0.5486		0.0311274	0.6456		0.0326872	0.4326		0.026754	0.388		0.02476	0.6956		0.034331	0.406		0.028202	0.2096		0.0293152	0.2236		0.0275382	0.5806
0.0288243	0.5486		0.031254	0.6456		0.0328139	0.4326		0.026865	0.388		0.0249782	0.6956		0.0345825	0.406		0.0283135	0.2096		0.0293152	0.2244		0.0276487	0.5806
0.0288243	0.5488		0.031254	0.6462		0.0328139	0.4332		0.026865	0.3882		0.0249782	0.6976		0.0345825	0.4066		0.0283135	0.21		0.029534	0.2244		0.0276487	0.581
0.0289507	0.5488		0.0313805	0.6462		0.033194	0.4332		0.027087	0.3882		0.0250873	0.6976		0.034834	0.4066		0.0284249	0.21		0.029534	0.2258		0.0277593	0.581
0.0289507	0.5498		0.0313805	0.6468		0.033194	0.4336		0.027087	0.3884		0.0250873	0.6982		0.034834	0.4068		0.0284249	0.2106		0.0296434	0.2258		0.0277593	0.5816
0.0290771	0.5498		0.031507	0.6468		0.0334474	0.4336		0.027198	0.3884		0.0251963	0.6982		0.0352113	0.4068		0.0285364	0.2106		0.0296434	0.227		0.0278699	0.5816
0.0290771	0.55		0.031507	0.647		0.0334474	0.4338		0.027198	0.3906		0.0251963	0.6992		0.0352113	0.407		0.0285364	0.2118		0.0297528	0.227		0.0278699	0.5834
0.02933	0.55		0.0316336	0.647		0.0337007	0.4338		0.0274201	0.3906		0.0253054	0.6992		0.035337	0.407		0.0286479	0.2118		0.0297528	0.23		0.0279805	0.5834
0.02933	0.551		0.0316336	0.6472		0.0337007	0.434		0.0274201	0.394		0.0253054	0.6998		0.035337	0.4074		0.0286479	0.2124		0.0298622	0.23		0.0279805	0.585
0.0294564	0.551		0.0318866	0.6472		0.0338274	0.434		0.0275311	0.394		0.0254145	0.6998		0.0355885	0.4074		0.0287593	0.2124		0.0298622	0.2308		0.0280911	0.585
0.0294564	0.552		0.0318866	0.6474		0.0338274	0.4342		0.0275311	0.3972		0.0254145	0.7		0.0355885	0.4076		0.0287593	0.2128		0.0299716	0.2308		0.0280911	0.5852
0.0297092	0.552		0.0320132	0.6474		0.0339541	0.4342		0.0276421	0.3972		0.0255236	0.7		0.0357143	0.4076		0.0288708	0.2128		0.0299716	0.2314		0.0282017	0.5852
0.0297092	0.5524		0.0320132	0.6476		0.0339541	0.4344		0.0276421	0.398		0.0255236	0.7004		0.0357143	0.408		0.0288708	0.2134		0.0300809	0.2314		0.0282017	0.5858
0.0298357	0.5524		0.0321397	0.6476		0.0340808	0.4344		0.0277531	0.398		0.0257417	0.7004		0.0359658	0.408		0.0289823	0.2134		0.0300809	0.2316		0.0283123	0.5858
0.0298357	0.553		0.0321397	0.6488		0.0340808	0.4356		0.0277531	0.4008		0.0257417	0.701		0.0359658	0.4082		0.0289823	0.2136		0.0301903	0.2316		0.0283123	0.586
0.0299621	0.553		0.0322662	0.6488		0.0342075	0.4356		0.0278641	0.4008		0.0258508	0.701		0.0360915	0.4082		0.0290937	0.2136		0.0301903	0.2328		0.0285335	0.586
0.0299621	0.5538		0.0322662	0.649		0.0342075	0.4362		0.0278641	0.4016		0.0258508	0.7048		0.0360915	0.4094		0.0290937	0.2162		0.0302997	0.2328		0.0285335	0.587
0.0300885	0.5538		0.0323928	0.649		0.0343342	0.4362		0.0280861	0.4016		0.0259599	0.7048		0.0362173	0.4094		0.0292052	0.2162		0.0302997	0.2332		0.0287547	0.587
0.0300885	0.554		0.0323928	0.6498		0.0343342	0.4374		0.0280861	0.4024		0.0259599	0.7054		0.0362173	0.4096		0.0292052	0.2166		0.0304091	0.2332		0.0287547	0.5872
0.0302149	0.554		0.0327724	0.6498		0.0344609	0.4374		0.0281972	0.4024		0.026178	0.7054		0.0363431	0.4096		0.0293167	0.2166		0.0304091	0.2336		0.0289759	0.5872
0.0302149	0.556		0.0327724	0.6506		0.0344609	0.4376		0.0281972	0.4036		0.026178	0.7074		0.0363431	0.4098		0.0293167	0.2168		0.0305185	0.2336		0.0289759	0.588
0.0305942	0.556		0.0328989	0.6506		0.0345876	0.4376		0.0283082	0.4036		0.0262871	0.7074		0.0364688	0.4098		0.0294282	0.2168		0.0305185	0.2342		0.0291971	0.588
0.0305942	0.557		0.0328989	0.6514		0.0345876	0.4412		0.0283082	0.4038		0.0262871	0.7078		0.0364688	0.41		0.0294282	0.2184		0.0306279	0.2342		0.0291971	0.5886
0.0307206	0.557		0.0330254	0.6514		0.0347143	0.4412		0.0284192	0.4038		0.0263962	0.7078		0.0368461	0.41		0.0295396	0.2184		0.0306279	0.237		0.0293077	0.5886
0.0307206	0.5584		0.0330254	0.6516		0.0347143	0.4426		0.0284192	0.4042		0.0263962	0.708		0.0368461	0.4112		0.0295396	0.221		0.0307373	0.237		0.0293077	0.5892
0.030847	0.5584		0.033152	0.6516		0.0349677	0.4426		0.0285302	0.4042		0.0265052	0.708		0.0370976	0.4112		0.0296511	0.221		0.0307373	0.2372		0.0294183	0.5892
0.030847	0.5604		0.033152	0.6518		0.0349677	0.4442		0.0285302	0.4058		0.0265052	0.711		0.0370976	0.4114		0.0296511	0.2214		0.0308466	0.2372		0.0294183	0.5896
0.0309735	0.5604		0.0335316	0.6518		0.0350944	0.4442		0.0286412	0.4058		0.0266143	0.711		0.0372233	0.4114		0.0297626	0.2214		0.0308466	0.2374		0.0295289	0.5896
0.0309735	0.5606		0.0335316	0.6532		0.0350944	0.4444		0.0286412	0.4068		0.0266143	0.7114		0.0372233	0.4118		0.0297626	0.2222		0.0310654	0.2374		0.0295289	0.59
0.0310999	0.5606		0.0337846	0.6532		0.0352211	0.4444		0.0288632	0.4068		0.0267234	0.7114		0.0373491	0.4118		0.029874	0.2222		0.0310654	0.2416		0.0296395	0.59
0.0310999	0.5618		0.0337846	0.6534		0.0352211	0.4456		0.0288632	0.407		0.0267234	0.7118		0.0373491	0.412		0.029874	0.2228		0.0311748	0.2416		0.0296395	0.5904
0.0312263	0.5618		0.0340377	0.6534		0.0353478	0.4456		0.0289742	0.407		0.0269415	0.7118		0.0374748	0.412		0.0303199	0.2228		0.0311748	0.2436		0.0297501	0.5904
0.0312263	0.5632		0.0340377	0.6538		0.0353478	0.447		0.0289742	0.4082		0.0269415	0.713		0.0374748	0.4122		0.0303199	0.2232		0.0312842	0.2436		0.0297501	0.593
0.0313527	0.5632		0.0342908	0.6538		0.0354745	0.447		0.0290853	0.4082		0.0270506	0.713		0.0376006	0.4122		0.0304314	0.2232		0.0312842	0.2444		0.0298606	0.593
0.0313527	0.5644		0.0342908	0.6546		0.0354745	0.4482		0.0290853	0.4112		0.0270506	0.7138		0.0376006	0.4128		0.0304314	0.2238		0.0313936	0.2444		0.0298606	0.5942
0.0316056	0.5644		0.0344173	0.6546		0.0356012	0.4482		0.0291963	0.4112		0.0271597	0.7138		0.0377264	0.4128		0.0305429	0.2238		0.0313936	0.2452		0.0299712	0.5942
0.0316056	0.5654		0.0344173	0.655		0.0356012	0.4494		0.0291963	0.4134		0.0271597	0.7146		0.0377264	0.4132		0.0305429	0.224		0.031503	0.2452		0.0299712	0.5946
0.031732	0.5654		0.0345438	0.655		0.0358546	0.4494		0.0293073	0.4134		0.0273778	0.7146		0.0378521	0.4132		0.0307658	0.224		0.031503	0.248		0.0301924	0.5946
0.031732	0.567		0.0345438	0.6554		0.0358546	0.4504		0.0293073	0.4146		0.0273778	0.7148		0.0378521	0.4134		0.0307658	0.2252		0.0316123	0.248		0.0301924	0.5948
0.0319848	0.567		0.0349234	0.6554		0.0359812	0.4504		0.0295293	0.4146		0.0274869	0.7148		0.0379779	0.4134		0.0309887	0.2252		0.0316123	0.2484		0.0304136	0.5948
0.0319848	0.5676		0.0349234	0.656		0.0359812	0.4514		0.0295293	0.415		0.0274869	0.7152		0.0379779	0.414		0.0309887	0.2256		0.0317217	0.2484		0.0304136	0.595
0.0321113	0.5676		0.03505	0.656		0.0361079	0.4514		0.0297513	0.415		0.0277051	0.7152		0.0381036	0.414		0.0311002	0.2256		0.0317217	0.2492		0.0305242	0.595
0.0321113	0.5692		0.03505	0.6566		0.0361079	0.4524		0.0297513	0.4154		0.0277051	0.7182		0.0381036	0.4144		0.0311002	0.2262		0.0318311	0.2492		0.0305242	0.5962
0.0322377	0.5692		0.0351765	0.6566		0.0363613	0.4524		0.0298623	0.4154		0.0278141	0.7182		0.0382294	0.4144		0.0312117	0.2262		0.0318311	0.2498		0.030856	0.5962
0.0322377	0.5698		0.0351765	0.6576		0.0363613	0.4526		0.0298623	0.417		0.0278141	0.7186		0.0382294	0.4146		0.0312117	0.2264		0.0319405	0.2498		0.030856	0.5968
0.0323641	0.5698		0.0355561	0.6576		0.036488	0.4526		0.0299734	0.417		0.0279232	0.7186		0.0383551	0.4146		0.0313232	0.2264		0.0319405	0.2504		0.0309666	0.5968
0.0323641	0.57		0.0355561	0.6578		0.036488	0.4532		0.0299734	0.4174		0.0279232	0.7192		0.0383551	0.415		0.0313232	0.227		0.0320499	0.2504		0.0309666	0.5982
0.0324905	0.57		0.0358092	0.6578		0.0366147	0.4532		0.0300844	0.4174		0.0280323	0.7192		0.0384809	0.415		0.0314346	0.227		0.0320499	0.2508		0.0311878	0.5982
0.0324905	0.5702		0.0358092	0.6584		0.0366147	0.4538		0.0300844	0.4188		0.0280323	0.7216		0.0384809	0.4154		0.0314346	0.2274		0.032378	0.2508		0.0311878	0.5998
0.0329962	0.5702		0.0359357	0.6584		0.0367414	0.4538		0.0301954	0.4188		0.0281414	0.7216		0.0386066	0.4154		0.0315461	0.2274		0.032378	0.2544		0.031409	0.5998
0.0329962	0.572		0.0359357	0.6586		0.0367414	0.4544		0.0301954	0.4194		0.0281414	0.7232		0.0386066	0.4156		0.0315461	0.2294		0.0325968	0.2544		0.031409	0.6
0.0331226	0.572		0.0360623	0.6586		0.0368681	0.4544		0.0304174	0.4194		0.0282504	0.7232		0.0387324	0.4156		0.0316576	0.2294		0.0325968	0.2546		0.0315196	0.6
0.0331226	0.5726		0.0360623	0.6598		0.0368681	0.4556		0.0304174	0.42		0.0282504	0.7242		0.0387324	0.4158		0.0316576	0.2298		0.0327062	0.2546		0.0315196	0.6008
0.0333755	0.5726		0.0363153	0.6598		0.0369948	0.4556		0.0305284	0.42		0.0283595	0.7242		0.0388581	0.4158		0.0318805	0.2298		0.0327062	0.255		0.0316302	0.6008
0.0333755	0.5744		0.0363153	0.6602		0.0369948	0.4564		0.0305284	0.4204		0.0283595	0.725		0.0388581	0.4166		0.0318805	0.23		0.0328156	0.255		0.0316302	0.6012
0.0336283	0.5744		0.0364419	0.6602		0.0371215	0.4564		0.0308615	0.4204		0.0284686	0.725		0.0389839	0.4166		0.031992	0.23		0.0328156	0.2554		0.0317408	0.6012
0.0336283	0.5746		0.0364419	0.6604		0.0371215	0.457		0.0308615	0.4214		0.0284686	0.7252		0.0389839	0.4174		0.031992	0.231		0.032925	0.2554		0.0317408	0.602
0.0337547	0.5746		0.0366949	0.6604		0.0372482	0.457		0.0310835	0.4214		0.0285777	0.7252		0.0391097	0.4174		0.0321034	0.231		0.032925	0.2556		0.0318514	0.602
0.0337547	0.5748		0.0366949	0.6608		0.0372482	0.4584		0.0310835	0.4232		0.0285777	0.726		0.0391097	0.4176		0.0321034	0.2314		0.0330343	0.2556		0.0318514	0.6024
0.0338812	0.5748		0.036948	0.6608		0.0373749	0.4584		0.0311945	0.4232		0.0286867	0.726		0.0392354	0.4176		0.0323264	0.2314		0.0330343	0.2558		0.031962	0.6024
0.0338812	0.5752		0.036948	0.6616		0.0373749	0.4592		0.0311945	0.4238		0.0286867	0.7272		0.0392354	0.4188		0.0323264	0.2332		0.0331437	0.2558		0.031962	0.6026
0.034134	0.5752		0.0372011	0.6616		0.0375016	0.4592		0.0313055	0.4238		0.0287958	0.7272		0.0393612	0.4188		0.0326608	0.2332		0.0331437	0.2562		0.0321831	0.6026
0.034134	0.5756		0.0372011	0.6618		0.0375016	0.4598		0.0313055	0.4258		0.0287958	0.7276		0.0393612	0.419		0.0326608	0.234		0.0332531	0.2562		0.0321831	0.6046
0.0342604	0.5756		0.0374541	0.6618		0.0376283	0.4598		0.0314165	0.4258		0.0289049	0.7276		0.0397384	0.419		0.0328837	0.234		0.0332531	0.2578		0.0325149	0.6046
0.0342604	0.5758		0.0374541	0.662		0.0376283	0.4616		0.0314165	0.4272		0.0289049	0.728		0.0397384	0.4194		0.0328837	0.2342		0.0333625	0.2578		0.0325149	0.6096
0.0343869	0.5758		0.0375807	0.662		0.037755	0.4616		0.0316385	0.4272		0.029014	0.728		0.0398642	0.4194		0.0331067	0.2342		0.0333625	0.2584		0.0326255	0.6096
0.0343869	0.5766		0.0375807	0.6622		0.037755	0.4618		0.0316385	0.4304		0.029014	0.729		0.0398642	0.4198		0.0331067	0.2344		0.0334719	0.2584		0.0326255	0.6102
0.0345133	0.5766		0.0379603	0.6622		0.0378817	0.4618		0.0317496	0.4304		0.0292321	0.729		0.0399899	0.4198		0.0333296	0.2344		0.0334719	0.2586		0.0328467	0.6102
0.0345133	0.5768		0.0379603	0.6624		0.0378817	0.4622		0.0317496	0.4308		0.0292321	0.73		0.0399899	0.42		0.0333296	0.235		0.0335813	0.2586		0.0328467	0.6112
0.0347661	0.5768		0.0380868	0.6624		0.0380084	0.4622		0.0318606	0.4308		0.0294503	0.73		0.0401157	0.42		0.0334411	0.235		0.0335813	0.2602		0.0330679	0.6112
0.0347661	0.577		0.0380868	0.6632		0.0380084	0.4626		0.0318606	0.431		0.0294503	0.7306		0.0401157	0.4208		0.0334411	0.236		0.0336907	0.2602		0.0330679	0.6118
0.035019	0.577		0.0383399	0.6632		0.0383884	0.4626		0.0321936	0.431		0.0295593	0.7306		0.0402414	0.4208		0.0335526	0.236		0.0336907	0.2604		0.0331785	0.6118
0.035019	0.5776		0.0383399	0.6638		0.0383884	0.4644		0.0321936	0.4324		0.0295593	0.7324		0.0402414	0.4212		0.0335526	0.2368		0.0338	0.2604		0.0331785	0.613
0.0351454	0.5776		0.0384664	0.6638		0.0385151	0.4644		0.0323046	0.4324		0.0296684	0.7324		0.040493	0.4212		0.033664	0.2368		0.0338	0.2612		0.0332891	0.613
0.0351454	0.5782		0.0384664	0.6646		0.0385151	0.4648		0.0323046	0.4358		0.0296684	0.733		0.040493	0.422		0.033664	0.237		0.0340188	0.2612		0.0332891	0.6134
0.0352718	0.5782		0.0385929	0.6646		0.0387685	0.4648		0.0325266	0.4358		0.0297775	0.733		0.0406187	0.422		0.033887	0.237		0.0340188	0.2614		0.0335103	0.6134
0.0352718	0.5796		0.0385929	0.6648		0.0387685	0.4668		0.0325266	0.4374		0.0297775	0.7334		0.0406187	0.4222		0.033887	0.238		0.0341282	0.2614		0.0335103	0.6154
0.0355247	0.5796		0.0387195	0.6648		0.0388952	0.4668		0.0326377	0.4374		0.0298866	0.7334		0.0407445	0.4222		0.0339984	0.238		0.0341282	0.2616		0.0336209	0.6154
0.0355247	0.5798		0.0387195	0.6654		0.0388952	0.4692		0.0326377	0.4404		0.0298866	0.7344		0.0407445	0.423		0.0339984	0.2384		0.034347	0.2616		0.0336209	0.6162
0.0357775	0.5798		0.038846	0.6654		0.0390219	0.4692		0.0327487	0.4404		0.0299956	0.7344		0.0408702	0.423		0.0341099	0.2384		0.034347	0.2628		0.0337315	0.6162
0.0357775	0.5802		0.038846	0.6656		0.0390219	0.4706		0.0327487	0.4416		0.0299956	0.7346		0.0408702	0.4232		0.0341099	0.2398		0.0344564	0.2628		0.0337315	0.6166
0.0359039	0.5802		0.0390991	0.6656		0.0391486	0.4706		0.0329707	0.4416		0.0301047	0.7346		0.0412475	0.4232		0.0342214	0.2398		0.0344564	0.263		0.0338421	0.6166
0.0359039	0.5806		0.0390991	0.6658		0.0391486	0.4708		0.0329707	0.4424		0.0301047	0.7348		0.0412475	0.4234		0.0342214	0.2404		0.0345657	0.263		0.0338421	0.6176
0.0361568	0.5806		0.0394787	0.6658		0.0392753	0.4708		0.0330817	0.4424		0.0302138	0.7348		0.0413732	0.4234		0.0343328	0.2404		0.0345657	0.2634		0.0339527	0.6176
0.0361568	0.5812		0.0394787	0.666		0.0392753	0.472		0.0330817	0.444		0.0302138	0.7356		0.0413732	0.424		0.0343328	0.241		0.0346751	0.2634		0.0339527	0.6182
0.0362832	0.5812		0.0396052	0.666		0.039402	0.472		0.0331927	0.444		0.0304319	0.7356		0.0416247	0.424		0.0344443	0.241		0.0346751	0.2638		0.0340633	0.6182
0.0362832	0.5814		0.0396052	0.6662		0.039402	0.4732		0.0331927	0.4442		0.0304319	0.7366		0.0416247	0.4244		0.0344443	0.2416		0.0347845	0.2638		0.0340633	0.6188
0.0364096	0.5814		0.0397317	0.6662		0.0396554	0.4732		0.0333037	0.4442		0.030541	0.7366		0.0417505	0.4244		0.0345558	0.2416		0.0347845	0.2658		0.0341739	0.6188
0.0364096	0.583		0.0397317	0.667		0.0396554	0.474		0.0333037	0.445		0.030541	0.7368		0.0417505	0.4254		0.0345558	0.2428		0.0348939	0.2658		0.0341739	0.6196
0.036536	0.583		0.0399848	0.667		0.0399088	0.474		0.0334147	0.445		0.0306501	0.7368		0.042002	0.4254		0.0347787	0.2428		0.0348939	0.266		0.0342845	0.6196
0.036536	0.5836		0.0399848	0.6672		0.0399088	0.4742		0.0334147	0.4452		0.0306501	0.7376		0.042002	0.426		0.0347787	0.2444		0.0350033	0.266		0.0342845	0.62
0.0366625	0.5836		0.0401113	0.6672		0.0400355	0.4742		0.0336368	0.4452		0.0307592	0.7376		0.0428823	0.426		0.0353361	0.2444		0.0350033	0.2666		0.034395	0.62
0.0366625	0.584		0.0401113	0.6676		0.0400355	0.4746		0.0336368	0.4454		0.0307592	0.7392		0.0428823	0.4262		0.0353361	0.246		0.0351127	0.2666		0.034395	0.6202
0.0369153	0.584		0.0402379	0.6676		0.0401622	0.4746		0.0337478	0.4454		0.0308682	0.7392		0.043008	0.4262		0.0354476	0.246		0.0351127	0.2676		0.0345056	0.6202
0.0369153	0.5846		0.0402379	0.6688		0.0401622	0.4758		0.0337478	0.4458		0.0308682	0.7404		0.043008	0.4266		0.0354476	0.2476		0.0352221	0.2676		0.0345056	0.621
0.0370417	0.5846		0.040491	0.6688		0.0402889	0.4758		0.0338588	0.4458		0.0310864	0.7404		0.0431338	0.4266		0.035559	0.2476		0.0352221	0.268		0.0347268	0.621
0.0370417	0.585		0.040491	0.6696		0.0402889	0.4772		0.0338588	0.448		0.0310864	0.7422		0.0431338	0.4268		0.035559	0.2482		0.0353314	0.268		0.0347268	0.623
0.0372946	0.585		0.0406175	0.6696		0.0405423	0.4772		0.0340808	0.448		0.0311955	0.7422		0.0435111	0.4268		0.0356705	0.2482		0.0353314	0.2684		0.0348374	0.623
0.0372946	0.5856		0.0406175	0.67		0.0405423	0.4788		0.0340808	0.449		0.0311955	0.7426		0.0435111	0.4274		0.0356705	0.2484		0.0354408	0.2684		0.0348374	0.6234
0.037421	0.5856		0.040744	0.67		0.0407956	0.4788		0.0341918	0.449		0.0314136	0.7426		0.0438883	0.4274		0.0358934	0.2484		0.0354408	0.269		0.0351692	0.6234
0.037421	0.5858		0.040744	0.6702		0.0407956	0.4796		0.0341918	0.4502		0.0314136	0.7448		0.0438883	0.428		0.0358934	0.2488		0.0355502	0.269		0.0351692	0.624
0.0375474	0.5858		0.0411236	0.6702		0.041049	0.4796		0.0343028	0.4502		0.0315227	0.7448		0.0440141	0.428		0.0363393	0.2488		0.0355502	0.2692		0.0352798	0.624
0.0375474	0.5876		0.0411236	0.6706		0.041049	0.4858		0.0343028	0.4512		0.0315227	0.7456		0.0440141	0.4282		0.0363393	0.2492		0.0356596	0.2692		0.0352798	0.6242
0.0378003	0.5876		0.0412502	0.6706		0.0411757	0.4858		0.0344139	0.4512		0.0316318	0.7456		0.0442656	0.4282		0.0364508	0.2492		0.0356596	0.2696		0.0353904	0.6242
0.0378003	0.588		0.0412502	0.6708		0.0411757	0.4862		0.0344139	0.4588		0.0316318	0.7462		0.0442656	0.4286		0.0364508	0.2496		0.0359877	0.2696		0.0353904	0.6258
0.0380531	0.588		0.0415032	0.6708		0.0413024	0.4862		0.0345249	0.4588		0.0317408	0.7462		0.0443913	0.4286		0.0365623	0.2496		0.0359877	0.2698		0.035501	0.6258
0.0380531	0.5884		0.0415032	0.6712		0.0413024	0.4874		0.0345249	0.4594		0.0317408	0.7482		0.0443913	0.4294		0.0365623	0.2502		0.0360971	0.2698		0.035501	0.6264
0.0381795	0.5884		0.0417563	0.6712		0.0415558	0.4874		0.0346359	0.4594		0.0318499	0.7482		0.0445171	0.4294		0.0366737	0.2502		0.0360971	0.27		0.0356116	0.6264
0.0381795	0.5886		0.0417563	0.6716		0.0415558	0.488		0.0346359	0.4606		0.0318499	0.749		0.0445171	0.4296		0.0366737	0.2516		0.0362065	0.27		0.0356116	0.6266
0.0383059	0.5886		0.0418828	0.6716		0.0416825	0.488		0.0347469	0.4606		0.031959	0.749		0.0446429	0.4296		0.0370081	0.2516		0.0362065	0.2732		0.0357222	0.6266
0.0383059	0.5888		0.0418828	0.6718		0.0416825	0.4884		0.0347469	0.463		0.031959	0.7506		0.0446429	0.4298		0.0370081	0.2518		0.0363159	0.2732		0.0357222	0.6268
0.0384324	0.5888		0.0422624	0.6718		0.0418092	0.4884		0.0349689	0.463		0.0320681	0.7506		0.0448944	0.4298		0.0372311	0.2518		0.0363159	0.274		0.0359434	0.6268
0.0384324	0.59		0.0422624	0.6722		0.0418092	0.4908		0.0349689	0.4642		0.0320681	0.752		0.0448944	0.4302		0.0372311	0.2526		0.0364253	0.274		0.0359434	0.627
0.0385588	0.59		0.0430216	0.6722		0.0419359	0.4908		0.0350799	0.4642		0.0323953	0.752		0.0450201	0.4302		0.0373425	0.2526		0.0364253	0.2742		0.0361646	0.627
0.0385588	0.5902		0.0430216	0.6724		0.0419359	0.491		0.0350799	0.4644		0.0323953	0.7542		0.0450201	0.4314		0.0373425	0.2544		0.0365347	0.2742		0.0361646	0.6274
0.0386852	0.5902		0.0435278	0.6724		0.0420626	0.491		0.0351909	0.4644		0.0326134	0.7542		0.0451459	0.4314		0.0378999	0.2544		0.0365347	0.2746		0.0362752	0.6274
0.0386852	0.5906		0.0435278	0.6726		0.0420626	0.4912		0.0351909	0.465		0.0326134	0.755		0.0451459	0.4318		0.0378999	0.2546		0.0367534	0.2746		0.0362752	0.628
0.0389381	0.5906		0.0436543	0.6726		0.042316	0.4912		0.035302	0.465		0.0329407	0.755		0.0452716	0.4318		0.0380114	0.2546		0.0367534	0.2756		0.0363858	0.628
0.0389381	0.5922		0.0436543	0.6728		0.042316	0.4914		0.035302	0.4668		0.0329407	0.7574		0.0452716	0.4322		0.0380114	0.2564		0.0368628	0.2756		0.0363858	0.6284
0.0391909	0.5922		0.0437808	0.6728		0.0424427	0.4914		0.035413	0.4668		0.0331588	0.7574		0.0453974	0.4322		0.0383458	0.2564		0.0368628	0.276		0.0367175	0.6284
0.0391909	0.5928		0.0437808	0.673		0.0424427	0.4918		0.035413	0.469		0.0331588	0.7592		0.0453974	0.4342		0.0383458	0.2566		0.0369722	0.276		0.0367175	0.6294
0.0393173	0.5928		0.0439074	0.673		0.0425694	0.4918		0.035635	0.469		0.0332679	0.7592		0.0456489	0.4342		0.0385687	0.2566		0.0369722	0.2766		0.0368281	0.6294
0.0393173	0.5932		0.0439074	0.6734		0.0425694	0.4948		0.035635	0.4702		0.0332679	0.7594		0.0456489	0.435		0.0385687	0.2568		0.0370816	0.2766		0.0368281	0.6302
0.0394437	0.5932		0.0444135	0.6734		0.0426961	0.4948		0.035857	0.4702		0.033377	0.7594		0.0460262	0.435		0.0386802	0.2568		0.0370816	0.2768		0.0369387	0.6302
0.0394437	0.5952		0.0444135	0.6736		0.0426961	0.495		0.035857	0.4704		0.033377	0.7606		0.0460262	0.4354		0.0386802	0.2574		0.037191	0.2768		0.0369387	0.6304
0.0396966	0.5952		0.0446666	0.6736		0.0428228	0.495		0.035968	0.4704		0.0337042	0.7606		0.0462777	0.4354		0.0387917	0.2574		0.037191	0.2774		0.0372705	0.6304
0.0396966	0.5962		0.0446666	0.6742		0.0428228	0.4964		0.035968	0.471		0.0337042	0.7608		0.0462777	0.4368		0.0387917	0.2578		0.0373004	0.2774		0.0372705	0.6306
0.0399494	0.5962		0.0447931	0.6742		0.0430761	0.4964		0.036079	0.471		0.0338133	0.7608		0.0464034	0.4368		0.039349	0.2578		0.0373004	0.2776		0.0374917	0.6306
0.0399494	0.5964		0.0447931	0.6744		0.0430761	0.4968		0.036079	0.472		0.0338133	0.7622		0.0464034	0.437		0.039349	0.2584		0.0374098	0.2776		0.0374917	0.6314
0.0400759	0.5964		0.0449197	0.6744		0.0434562	0.4968		0.0361901	0.472		0.0339223	0.7622		0.0469064	0.437		0.0396834	0.2584		0.0374098	0.2778		0.0376023	0.6314
0.0400759	0.5978		0.0449197	0.6746		0.0434562	0.4974		0.0361901	0.4724		0.0339223	0.7626		0.0469064	0.4372		0.0396834	0.2588		0.0375191	0.2778		0.0376023	0.6324
0.0403287	0.5978		0.0452993	0.6746		0.0437096	0.4974		0.0365231	0.4724		0.0340314	0.7626		0.0470322	0.4372		0.0397949	0.2588		0.0375191	0.2788		0.0381553	0.6324
0.0403287	0.6		0.0452993	0.675		0.0437096	0.4984		0.0365231	0.4726		0.0340314	0.7628		0.0470322	0.4374		0.0397949	0.2594		0.0376285	0.2788		0.0381553	0.633
0.0404551	0.6		0.0455523	0.675		0.0438363	0.4984		0.0367451	0.4726		0.0341405	0.7628		0.0471579	0.4374		0.0399064	0.2594		0.0376285	0.2792		0.0382659	0.633
0.0404551	0.6004		0.0455523	0.6756		0.0438363	0.4992		0.0367451	0.4728		0.0341405	0.763		0.0471579	0.4382		0.0399064	0.2604		0.0377379	0.2792		0.0382659	0.634
0.0405815	0.6004		0.0458054	0.6756		0.0440897	0.4992		0.0368561	0.4728		0.0342496	0.763		0.0477867	0.4382		0.0400178	0.2604		0.0377379	0.2796		0.0385977	0.634
0.0405815	0.6014		0.0458054	0.6764		0.0440897	0.5006		0.0368561	0.4736		0.0342496	0.7634		0.0477867	0.4386		0.0400178	0.2614		0.0379567	0.2796		0.0385977	0.6342
0.040708	0.6014		0.0460585	0.6764		0.0442164	0.5006		0.0369671	0.4736		0.0343586	0.7634		0.0484155	0.4386		0.0401293	0.2614		0.0379567	0.28		0.0387082	0.6342
0.040708	0.6024		0.0460585	0.677		0.0442164	0.5012		0.0369671	0.475		0.0343586	0.7638		0.0484155	0.4388		0.0401293	0.2638		0.0380661	0.28		0.0387082	0.6344
0.0408344	0.6024		0.046185	0.677		0.0444698	0.5012		0.0370782	0.475		0.0346859	0.7638		0.0485412	0.4388		0.0402408	0.2638		0.0380661	0.2806		0.0388188	0.6344
0.0408344	0.6026		0.046185	0.6772		0.0444698	0.5014		0.0370782	0.4762		0.0346859	0.764		0.0485412	0.439		0.0402408	0.264		0.0381755	0.2806		0.0388188	0.6346
0.0409608	0.6026		0.0465646	0.6772		0.0447232	0.5014		0.0371892	0.4762		0.0347949	0.764		0.048667	0.439		0.0403522	0.264		0.0381755	0.2814		0.0389294	0.6346
0.0409608	0.6044		0.0465646	0.6774		0.0447232	0.5018		0.0371892	0.4768		0.0347949	0.7644		0.048667	0.4392		0.0403522	0.2644		0.0382848	0.2814		0.0389294	0.6358
0.0412137	0.6044		0.0468177	0.6774		0.0448499	0.5018		0.0373002	0.4768		0.0351222	0.7644		0.0487928	0.4392		0.0406867	0.2644		0.0382848	0.2838		0.03904	0.6358
0.0412137	0.6048		0.0468177	0.678		0.0448499	0.5022		0.0373002	0.4782		0.0351222	0.7646		0.0487928	0.4394		0.0406867	0.265		0.0383942	0.2838		0.03904	0.6368
0.0413401	0.6048		0.0469442	0.678		0.0449766	0.5022		0.0374112	0.4782		0.0352312	0.7646		0.04917	0.4394		0.0407981	0.265		0.0383942	0.2846		0.0391506	0.6368
0.0413401	0.6052		0.0469442	0.6782		0.0449766	0.5024		0.0374112	0.4786		0.0352312	0.766		0.04917	0.4396		0.0407981	0.2672		0.0385036	0.2846		0.0391506	0.6372
0.0415929	0.6052		0.0471973	0.6782		0.0451033	0.5024		0.0375222	0.4786		0.0353403	0.766		0.0492958	0.4396		0.0409096	0.2672		0.0385036	0.285		0.0393718	0.6372
0.0415929	0.6054		0.0471973	0.679		0.0451033	0.503		0.0375222	0.479		0.0353403	0.7664		0.0492958	0.4414		0.0409096	0.2674		0.038613	0.285		0.0393718	0.6378
0.0418458	0.6054		0.0475769	0.679		0.04523	0.503		0.0377442	0.479		0.0357766	0.7664		0.0497988	0.4414		0.0410211	0.2674		0.038613	0.2856		0.0394824	0.6378
0.0418458	0.607		0.0475769	0.6798		0.04523	0.5036		0.0377442	0.4796		0.0357766	0.7666		0.0497988	0.4424		0.0410211	0.2682		0.0387224	0.2856		0.0394824	0.638
0.0419722	0.607		0.0477034	0.6798		0.0454833	0.5036		0.0378552	0.4796		0.0358857	0.7666		0.0499245	0.4424		0.0411325	0.2682		0.0387224	0.2868		0.0397036	0.638
0.0419722	0.6076		0.0477034	0.6802		0.0454833	0.504		0.0378552	0.4802		0.0358857	0.7668		0.0499245	0.443		0.0411325	0.2684		0.0390505	0.2868		0.0397036	0.6382
0.0420986	0.6076		0.0479565	0.6802		0.04561	0.504		0.0379663	0.4802		0.0359948	0.7668		0.0501761	0.443		0.041244	0.2684		0.0390505	0.2872		0.0398142	0.6382
0.0420986	0.6096		0.0479565	0.6804		0.04561	0.5054		0.0379663	0.482		0.0359948	0.7672		0.0501761	0.4438		0.041244	0.2686		0.0391599	0.2872		0.0398142	0.6394
0.0423515	0.6096		0.048083	0.6804		0.0458634	0.5054		0.0380773	0.482		0.0361038	0.7672		0.0503018	0.4438		0.0414669	0.2686		0.0391599	0.2874		0.0400354	0.6394
0.0423515	0.6098		0.048083	0.6806		0.0458634	0.5058		0.0380773	0.4822		0.0361038	0.7678		0.0503018	0.444		0.0414669	0.2694		0.0392693	0.2874		0.0400354	0.6396
0.0424779	0.6098		0.0483361	0.6806		0.0459901	0.5058		0.0381883	0.4822		0.0362129	0.7678		0.0504276	0.444		0.0416899	0.2694		0.0392693	0.2876		0.040146	0.6396
0.0424779	0.61		0.0483361	0.6808		0.0459901	0.5064		0.0381883	0.4852		0.0362129	0.769		0.0504276	0.4442		0.0416899	0.27		0.0393787	0.2876		0.040146	0.6398
0.0427307	0.61		0.0484626	0.6808		0.0461168	0.5064		0.0385213	0.4852		0.036322	0.769		0.0505533	0.4442		0.0418014	0.27		0.0393787	0.2884		0.0402566	0.6398
0.0427307	0.6102		0.0484626	0.6818		0.0461168	0.5068		0.0385213	0.4854		0.036322	0.7696		0.0505533	0.4448		0.0418014	0.2704		0.0394881	0.2884		0.0402566	0.6406
0.0428571	0.6102		0.0485891	0.6818		0.0462435	0.5068		0.0387433	0.4854		0.0364311	0.7696		0.0508048	0.4448		0.0419128	0.2704		0.0394881	0.2898		0.0403672	0.6406
0.0428571	0.6108		0.0485891	0.6822		0.0462435	0.508		0.0387433	0.4864		0.0364311	0.7746		0.0508048	0.445		0.0419128	0.2708		0.0395975	0.2898		0.0403672	0.6412
0.0429836	0.6108		0.0487157	0.6822		0.0463702	0.508		0.0388544	0.4864		0.0365401	0.7746		0.0509306	0.445		0.0420243	0.2708		0.0395975	0.29		0.0404778	0.6412
0.0429836	0.6112		0.0487157	0.6826		0.0463702	0.5088		0.0388544	0.4868		0.0365401	0.775		0.0509306	0.4452		0.0420243	0.2716		0.0397068	0.29		0.0404778	0.6416
0.04311	0.6112		0.0488422	0.6826		0.0464969	0.5088		0.0389654	0.4868		0.0367583	0.775		0.0513078	0.4452		0.0421358	0.2716		0.0397068	0.2922		0.040699	0.6416
0.04311	0.6124		0.0488422	0.6828		0.0464969	0.509		0.0389654	0.488		0.0367583	0.7754		0.0513078	0.4454		0.0421358	0.2734		0.0398162	0.2922		0.040699	0.6418
0.0432364	0.6124		0.0492218	0.6828		0.0466236	0.509		0.0391874	0.488		0.0368674	0.7754		0.0515594	0.4454		0.0422472	0.2734		0.0398162	0.2928		0.0411413	0.6418
0.0432364	0.6126		0.0492218	0.6832		0.0466236	0.5094		0.0391874	0.4886		0.0368674	0.776		0.0515594	0.446		0.0422472	0.2736		0.0399256	0.2928		0.0411413	0.6426
0.0433628	0.6126		0.0493483	0.6832		0.046877	0.5094		0.0392984	0.4886		0.0369764	0.776		0.0516851	0.446		0.0423587	0.2736		0.0399256	0.2934		0.0412519	0.6426
0.0433628	0.6134		0.0493483	0.6836		0.046877	0.5096		0.0392984	0.4894		0.0369764	0.7766		0.0516851	0.4462		0.0423587	0.2744		0.040035	0.2934		0.0412519	0.6434
0.0436157	0.6134		0.049981	0.6836		0.0470037	0.5096		0.0395204	0.4894		0.0370855	0.7766		0.0521881	0.4462		0.0424702	0.2744		0.040035	0.2936		0.0413625	0.6434
0.0436157	0.614		0.049981	0.6838		0.0470037	0.5106		0.0395204	0.4896		0.0370855	0.7768		0.0521881	0.4464		0.0424702	0.2754		0.0401444	0.2936		0.0413625	0.6438
0.0437421	0.614		0.0501076	0.6838		0.0472571	0.5106		0.0396314	0.4896		0.0371946	0.7768		0.0523139	0.4464		0.0425817	0.2754		0.0401444	0.2938		0.0414731	0.6438
0.0437421	0.6142		0.0501076	0.684		0.0472571	0.5122		0.0396314	0.4912		0.0371946	0.7778		0.0523139	0.448		0.0425817	0.2764		0.0402538	0.2938		0.0414731	0.644
0.0439949	0.6142		0.0502341	0.684		0.0473838	0.5122		0.0398535	0.4912		0.0374127	0.7778		0.0525654	0.448		0.0428046	0.2764		0.0402538	0.2956		0.0415837	0.644
0.0439949	0.6144		0.0502341	0.6854		0.0473838	0.5132		0.0398535	0.4936		0.0374127	0.778		0.0525654	0.449		0.0428046	0.2778		0.0403632	0.2956		0.0415837	0.6456
0.0442478	0.6144		0.0504872	0.6854		0.0476371	0.5132		0.0400755	0.4936		0.0375218	0.778		0.0526911	0.449		0.0429161	0.2778		0.0403632	0.2968		0.0420261	0.6456
0.0442478	0.6148		0.0504872	0.6856		0.0476371	0.5142		0.0400755	0.4938		0.0375218	0.7794		0.0526911	0.4496		0.0429161	0.2786		0.0404725	0.2968		0.0420261	0.6462
0.0443742	0.6148		0.0506137	0.6856		0.0477638	0.5142		0.0402975	0.4938		0.0376309	0.7794		0.0528169	0.4496		0.0430275	0.2786		0.0404725	0.2972		0.0421367	0.6462
0.0443742	0.615		0.0506137	0.6858		0.0477638	0.5146		0.0402975	0.4952		0.0376309	0.7796		0.0528169	0.4498		0.0430275	0.2796		0.0405819	0.2972		0.0421367	0.647
0.0445006	0.615		0.0509933	0.6858		0.0478905	0.5146		0.0405195	0.4952		0.03774	0.7796		0.0529427	0.4498		0.043139	0.2796		0.0405819	0.2986		0.0422473	0.647
0.0445006	0.6178		0.0509933	0.686		0.0478905	0.5148		0.0405195	0.4954		0.03774	0.7816		0.0529427	0.4504		0.043139	0.2804		0.0406913	0.2986		0.0422473	0.6472
0.0446271	0.6178		0.0511198	0.686		0.0480172	0.5148		0.0406306	0.4954		0.037849	0.7816		0.0530684	0.4504		0.0432505	0.2804		0.0406913	0.2994		0.0423579	0.6472
0.0446271	0.618		0.0511198	0.6862		0.0480172	0.515		0.0406306	0.4962		0.037849	0.782		0.0530684	0.4508		0.0432505	0.2808		0.0408007	0.2994		0.0423579	0.6474
0.0447535	0.618		0.0512464	0.6862		0.0481439	0.515		0.0407416	0.4962		0.0379581	0.782		0.0533199	0.4508		0.0435849	0.2808		0.0408007	0.3012		0.0424685	0.6474
0.0447535	0.6186		0.0512464	0.6872		0.0481439	0.516		0.0407416	0.4964		0.0379581	0.7824		0.0533199	0.4514		0.0435849	0.2812		0.0410195	0.3012		0.0424685	0.6498
0.0448799	0.6186		0.0513729	0.6872		0.048524	0.516		0.0408526	0.4964		0.0381763	0.7824		0.0534457	0.4514		0.0440308	0.2812		0.0410195	0.303		0.0425791	0.6498
0.0448799	0.6192		0.0513729	0.688		0.048524	0.5162		0.0408526	0.4968		0.0381763	0.7826		0.0534457	0.4516		0.0440308	0.2816		0.0411289	0.303		0.0425791	0.65
0.0450063	0.6192		0.0520056	0.688		0.0486507	0.5162		0.0409636	0.4968		0.0382853	0.7826		0.0535714	0.4516		0.0441422	0.2816		0.0411289	0.3032		0.0426897	0.65
0.0450063	0.6196		0.0520056	0.689		0.0486507	0.5166		0.0409636	0.4972		0.0382853	0.7836		0.0535714	0.452		0.0441422	0.2822		0.0412382	0.3032		0.0426897	0.6502
0.0451327	0.6196		0.0521321	0.689		0.0490308	0.5166		0.0410746	0.4972		0.0383944	0.7836		0.0536972	0.452		0.0442537	0.2822		0.0412382	0.3036		0.0428003	0.6502
0.0451327	0.6198		0.0521321	0.6892		0.0490308	0.517		0.0410746	0.4974		0.0383944	0.7842		0.0536972	0.4522		0.0442537	0.2826		0.0413476	0.3036		0.0428003	0.6508
0.0453856	0.6198		0.0523852	0.6892		0.0494109	0.517		0.0411856	0.4974		0.0385035	0.7842		0.0538229	0.4522		0.0444766	0.2826		0.0413476	0.304		0.0429109	0.6508
0.0453856	0.62		0.0523852	0.6896		0.0494109	0.5172		0.0411856	0.4976		0.0385035	0.7854		0.0538229	0.4524		0.0444766	0.2828		0.041457	0.304		0.0429109	0.6516
0.045512	0.62		0.0526382	0.6896		0.0495376	0.5172		0.0412966	0.4976		0.0386126	0.7854		0.0539487	0.4524		0.0445881	0.2828		0.041457	0.3048		0.0430215	0.6516
0.045512	0.6202		0.0526382	0.6912		0.0495376	0.5178		0.0412966	0.4984		0.0386126	0.7868		0.0539487	0.4532		0.0445881	0.283		0.0415664	0.3048		0.0430215	0.653
0.0456384	0.6202		0.0527648	0.6912		0.0496643	0.5178		0.0414076	0.4984		0.0388307	0.7868		0.054326	0.4532		0.0446996	0.283		0.0415664	0.3062		0.043132	0.653
0.0456384	0.621		0.0527648	0.6914		0.0496643	0.518		0.0414076	0.5014		0.0388307	0.7872		0.054326	0.4534		0.0446996	0.2834		0.0416758	0.3062		0.043132	0.6532
0.0458913	0.621		0.0528913	0.6914		0.049791	0.518		0.0415186	0.5014		0.0389398	0.7872		0.0547032	0.4534		0.0448111	0.2834		0.0416758	0.3064		0.0432426	0.6532
0.0458913	0.6212		0.0528913	0.6916		0.049791	0.5194		0.0415186	0.5034		0.0389398	0.7876		0.0547032	0.454		0.0448111	0.2842		0.0417852	0.3064		0.0432426	0.6534
0.0462705	0.6212		0.0530178	0.6916		0.0499176	0.5194		0.0417407	0.5034		0.0390489	0.7876		0.054829	0.454		0.045034	0.2842		0.0417852	0.3078		0.043685	0.6534
0.0462705	0.6214		0.0530178	0.6918		0.0499176	0.5196		0.0417407	0.5036		0.0390489	0.788		0.054829	0.457		0.045034	0.2858		0.0418946	0.3078		0.043685	0.6544
0.046397	0.6214		0.0532709	0.6918		0.050171	0.5196		0.0418517	0.5036		0.0394852	0.788		0.0549547	0.457		0.0451455	0.2858		0.0418946	0.3096		0.0437956	0.6544
0.046397	0.6216		0.0532709	0.693		0.050171	0.52		0.0418517	0.5046		0.0394852	0.7894		0.0549547	0.4572		0.0451455	0.2866		0.0420039	0.3096		0.0437956	0.6546
0.0465234	0.6216		0.0533974	0.693		0.0502977	0.52		0.0419627	0.5046		0.0398124	0.7894		0.055332	0.4572		0.0453684	0.2866		0.0420039	0.3104		0.0440168	0.6546
0.0465234	0.6232		0.0533974	0.6932		0.0502977	0.5204		0.0419627	0.5068		0.0398124	0.7902		0.055332	0.458		0.0453684	0.2874		0.0425509	0.3104		0.0440168	0.6554
0.0466498	0.6232		0.053524	0.6932		0.0504244	0.5204		0.0422957	0.5068		0.0399215	0.7902		0.0557093	0.458		0.0454799	0.2874		0.0425509	0.311		0.044238	0.6554
0.0466498	0.6252		0.053524	0.694		0.0504244	0.521		0.0422957	0.5088		0.0399215	0.7906		0.0557093	0.4584		0.0454799	0.2886		0.0426602	0.311		0.044238	0.6562
0.0469027	0.6252		0.0536505	0.694		0.0505511	0.521		0.0424068	0.5088		0.0401396	0.7906		0.055835	0.4584		0.0457028	0.2886		0.0426602	0.3112		0.0443486	0.6562
0.0469027	0.6254		0.0536505	0.695		0.0505511	0.5212		0.0424068	0.5104		0.0401396	0.7928		0.055835	0.4586		0.0457028	0.2888		0.0429884	0.3112		0.0443486	0.657
0.0471555	0.6254		0.0540301	0.695		0.0506778	0.5212		0.0427398	0.5104		0.0402487	0.7928		0.0559608	0.4586		0.0458143	0.2888		0.0429884	0.312		0.0446804	0.657
0.0471555	0.626		0.0540301	0.6952		0.0506778	0.5216		0.0427398	0.5114		0.0402487	0.7938		0.0559608	0.4592		0.0458143	0.29		0.0430978	0.312		0.0446804	0.658
0.0472819	0.626		0.0541566	0.6952		0.0509312	0.5216		0.0428508	0.5114		0.0404668	0.7938		0.0560865	0.4592		0.0459258	0.29		0.0430978	0.3124		0.044791	0.658
0.0472819	0.6262		0.0541566	0.6954		0.0509312	0.522		0.0428508	0.5124		0.0404668	0.7942		0.0560865	0.4598		0.0459258	0.2906		0.0432072	0.3124		0.044791	0.659
0.0474083	0.6262		0.0542832	0.6954		0.0510579	0.522		0.0429618	0.5124		0.0405759	0.7942		0.056338	0.4598		0.0462602	0.2906		0.0432072	0.3126		0.0449016	0.659
0.0474083	0.6268		0.0542832	0.6958		0.0510579	0.5222		0.0429618	0.5162		0.0405759	0.7952		0.056338	0.4606		0.0462602	0.2908		0.0433166	0.3126		0.0449016	0.66
0.0475348	0.6268		0.0544097	0.6958		0.0511846	0.5222		0.0430728	0.5162		0.040685	0.7952		0.0564638	0.4606		0.0463716	0.2908		0.0433166	0.3128		0.0450122	0.66
0.0475348	0.6276		0.0544097	0.696		0.0511846	0.5226		0.0430728	0.5164		0.040685	0.7956		0.0564638	0.462		0.0463716	0.2912		0.0434259	0.3128		0.0450122	0.6602
0.0476612	0.6276		0.0545363	0.696		0.051438	0.5226		0.0432948	0.5164		0.0407941	0.7956		0.0565895	0.462		0.0465946	0.2912		0.0434259	0.3132		0.045344	0.6602
0.0476612	0.6278		0.0545363	0.6962		0.051438	0.5228		0.0432948	0.5168		0.0407941	0.7964		0.0565895	0.4624		0.0465946	0.2914		0.0435353	0.3132		0.045344	0.6608
0.0477876	0.6278		0.0549159	0.6962		0.0515647	0.5228		0.0435169	0.5168		0.0409031	0.7964		0.056841	0.4624		0.0467061	0.2914		0.0435353	0.3138		0.0454545	0.6608
0.0477876	0.628		0.0549159	0.6972		0.0515647	0.523		0.0435169	0.5188		0.0409031	0.797		0.056841	0.4628		0.0467061	0.2918		0.0437541	0.3138		0.0454545	0.661
0.047914	0.628		0.0550424	0.6972		0.0516914	0.523		0.0436279	0.5188		0.0410122	0.797		0.0570926	0.4628		0.0468175	0.2918		0.0437541	0.3148		0.0455651	0.661
0.047914	0.6288		0.0550424	0.6976		0.0516914	0.5232		0.0436279	0.519		0.0410122	0.7974		0.0570926	0.4644		0.0468175	0.2928		0.0438635	0.3148		0.0455651	0.6614
0.0480405	0.6288		0.0552955	0.6976		0.0523248	0.5232		0.0437389	0.519		0.0411213	0.7974		0.0573441	0.4644		0.046929	0.2928		0.0438635	0.315		0.0456757	0.6614
0.0480405	0.629		0.0552955	0.6978		0.0523248	0.5238		0.0437389	0.5212		0.0411213	0.7982		0.0573441	0.465		0.046929	0.2936		0.0439729	0.315		0.0456757	0.6628
0.0481669	0.629		0.055422	0.6978		0.0524515	0.5238		0.0439609	0.5212		0.0412304	0.7982		0.0574698	0.465		0.0470405	0.2936		0.0439729	0.3158		0.0457863	0.6628
0.0481669	0.6296		0.055422	0.698		0.0524515	0.525		0.0439609	0.5214		0.0412304	0.7988		0.0574698	0.4652		0.0470405	0.2942		0.0441916	0.3158		0.0457863	0.6644
0.0482933	0.6296		0.0555485	0.698		0.0525782	0.525		0.044294	0.5214		0.0415576	0.7988		0.0575956	0.4652		0.0471519	0.2942		0.0441916	0.3168		0.0460075	0.6644
0.0482933	0.63		0.0555485	0.6982		0.0525782	0.5256		0.044294	0.5222		0.0415576	0.7992		0.0575956	0.4662		0.0471519	0.295		0.0445198	0.3168		0.0460075	0.6646
0.0484197	0.63		0.0558016	0.6982		0.0528316	0.5256		0.044405	0.5222		0.0418848	0.7992		0.0578471	0.4662		0.0472634	0.295		0.0445198	0.3174		0.0461181	0.6646
0.0484197	0.6304		0.0558016	0.6986		0.0528316	0.5258		0.044405	0.5252		0.0418848	0.7994		0.0578471	0.4666		0.0472634	0.2956		0.0446292	0.3174		0.0461181	0.665
0.0486726	0.6304		0.0559281	0.6986		0.0529583	0.5258		0.044516	0.5252		0.0419939	0.7994		0.0579728	0.4666		0.0477093	0.2956		0.0446292	0.319		0.0463393	0.665
0.0486726	0.6306		0.0559281	0.6988		0.0529583	0.528		0.044516	0.526		0.0419939	0.7996		0.0579728	0.4682		0.0477093	0.2966		0.0447386	0.319		0.0463393	0.6654
0.048799	0.6306		0.0563077	0.6988		0.053085	0.528		0.044738	0.526		0.042103	0.7996		0.0582243	0.4682		0.0478208	0.2966		0.0447386	0.32		0.0464499	0.6654
0.048799	0.631		0.0563077	0.6992		0.053085	0.5282		0.044738	0.5264		0.042103	0.7998		0.0582243	0.4688		0.0478208	0.2972		0.044848	0.32		0.0464499	0.6658
0.0489254	0.631		0.0566873	0.6992		0.0534651	0.5282		0.045071	0.5264		0.042212	0.7998		0.0584759	0.4688		0.0479322	0.2972		0.044848	0.3204		0.0465605	0.6658
0.0489254	0.6322		0.0566873	0.7008		0.0534651	0.5294		0.045071	0.5272		0.042212	0.8004		0.0584759	0.4704		0.0479322	0.2986		0.0449573	0.3204		0.0465605	0.6688
0.0490518	0.6322		0.0568139	0.7008		0.0538452	0.5294		0.0452931	0.5272		0.0425393	0.8004		0.0586016	0.4704		0.0482666	0.2986		0.0449573	0.3214		0.0466711	0.6688
0.0490518	0.6328		0.0568139	0.7018		0.0538452	0.5298		0.0452931	0.528		0.0425393	0.8014		0.0586016	0.4706		0.0482666	0.2988		0.0451761	0.3214		0.0466711	0.6696
0.0493047	0.6328		0.0571935	0.7018		0.0539719	0.5298		0.0454041	0.528		0.0426483	0.8014		0.0592304	0.4706		0.0483781	0.2988		0.0451761	0.322		0.0468923	0.6696
0.0493047	0.6332		0.0571935	0.7022		0.0539719	0.5304		0.0454041	0.5284		0.0426483	0.802		0.0592304	0.471		0.0483781	0.2996		0.0452855	0.322		0.0468923	0.67
0.0494311	0.6332		0.0574465	0.7022		0.0540986	0.5304		0.0455151	0.5284		0.0429756	0.802		0.0596076	0.471		0.0484896	0.2996		0.0452855	0.3226		0.0470029	0.67
0.0494311	0.6338		0.0574465	0.7024		0.0540986	0.5308		0.0455151	0.5286		0.0429756	0.8022		0.0596076	0.4716		0.0484896	0.2998		0.0453949	0.3226		0.0470029	0.6708
0.0495575	0.6338		0.0575731	0.7024		0.0542253	0.5308		0.0456261	0.5286		0.0430846	0.8022		0.0597334	0.4716		0.048601	0.2998		0.0453949	0.3228		0.0472241	0.6708
0.0495575	0.6342		0.0575731	0.7026		0.0542253	0.5312		0.0456261	0.53		0.0430846	0.8032		0.0597334	0.4718		0.048601	0.3		0.0455043	0.3228		0.0472241	0.671
0.0496839	0.6342		0.0578261	0.7026		0.054352	0.5312		0.0457371	0.53		0.0431937	0.8032		0.0598592	0.4718		0.0487125	0.3		0.0455043	0.3236		0.0474453	0.671
0.0496839	0.6344		0.0578261	0.7036		0.054352	0.5314		0.0457371	0.5308		0.0431937	0.8034		0.0598592	0.4722		0.0487125	0.3006		0.0456137	0.3236		0.0474453	0.6716
0.0498104	0.6344		0.0579527	0.7036		0.0544787	0.5314		0.0458481	0.5308		0.0433028	0.8034		0.0599849	0.4722		0.048824	0.3006		0.0456137	0.3238		0.0475558	0.6716
0.0498104	0.635		0.0579527	0.7042		0.0544787	0.5316		0.0458481	0.5322		0.0433028	0.8036		0.0599849	0.4728		0.048824	0.301		0.0458324	0.3238		0.0475558	0.6718
0.0499368	0.635		0.0580792	0.7042		0.0546053	0.5316		0.0462922	0.5322		0.0434119	0.8036		0.0603622	0.4728		0.0489355	0.301		0.0458324	0.3242		0.0476664	0.6718
0.0499368	0.6352		0.0580792	0.7044		0.0546053	0.5322		0.0462922	0.5328		0.0434119	0.804		0.0603622	0.4732		0.0489355	0.302		0.04627	0.3242		0.0476664	0.6726
0.0500632	0.6352		0.0582057	0.7044		0.054732	0.5322		0.0466252	0.5328		0.0437391	0.804		0.0604879	0.4732		0.0490469	0.302		0.04627	0.3268		0.047777	0.6726
0.0500632	0.6368		0.0582057	0.7046		0.054732	0.5324		0.0466252	0.533		0.0437391	0.8046		0.0604879	0.4734		0.0490469	0.3032		0.0463793	0.3268		0.047777	0.6728
0.0501896	0.6368		0.0583323	0.7046		0.0549854	0.5324		0.0470693	0.533		0.0440663	0.8046		0.0606137	0.4734		0.0492699	0.3032		0.0463793	0.3286		0.0479982	0.6728
0.0501896	0.6372		0.0583323	0.7056		0.0549854	0.533		0.0470693	0.534		0.0440663	0.8048		0.0606137	0.4736		0.0492699	0.3054		0.0464887	0.3286		0.0479982	0.674
0.0503161	0.6372		0.0584588	0.7056		0.0551121	0.533		0.0471803	0.534		0.0441754	0.8048		0.0607394	0.4736		0.0493813	0.3054		0.0464887	0.329		0.0481088	0.674
0.0503161	0.6374		0.0584588	0.706		0.0551121	0.5332		0.0471803	0.5342		0.0441754	0.805		0.0607394	0.474		0.0493813	0.3056		0.0467075	0.329		0.0481088	0.6754
0.0504425	0.6374		0.058965	0.706		0.0552388	0.5332		0.0472913	0.5342		0.0442845	0.805		0.0608652	0.474		0.0497158	0.3056		0.0467075	0.3294		0.0482194	0.6754
0.0504425	0.6378		0.058965	0.7062		0.0552388	0.5348		0.0472913	0.5346		0.0442845	0.8072		0.0608652	0.4742		0.0497158	0.3062		0.0469263	0.3294		0.0482194	0.6756
0.0505689	0.6378		0.0590915	0.7062		0.0553655	0.5348		0.0475133	0.5346		0.0443935	0.8072		0.0612425	0.4742		0.0498272	0.3062		0.0469263	0.33		0.04833	0.6756
0.0505689	0.6386		0.0590915	0.7068		0.0553655	0.5352		0.0475133	0.535		0.0443935	0.8078		0.0612425	0.4746		0.0498272	0.3066		0.0470357	0.33		0.04833	0.6764
0.0506953	0.6386		0.0594711	0.7068		0.0558723	0.5352		0.0476243	0.535		0.0446117	0.8078		0.0613682	0.4746		0.0499387	0.3066		0.0470357	0.3302		0.0486618	0.6764
0.0506953	0.6392		0.0594711	0.7074		0.0558723	0.5354		0.0476243	0.5356		0.0446117	0.8082		0.0613682	0.4752		0.0499387	0.3068		0.047145	0.3302		0.0486618	0.6778
0.051201	0.6392		0.0595976	0.7074		0.055999	0.5354		0.0477353	0.5356		0.0447208	0.8082		0.061494	0.4752		0.0500502	0.3068		0.047145	0.3306		0.0487724	0.6778
0.051201	0.6402		0.0595976	0.7076		0.055999	0.5368		0.0477353	0.536		0.0447208	0.8086		0.061494	0.4754		0.0500502	0.308		0.0472544	0.3306		0.0487724	0.678
0.0513274	0.6402		0.0597242	0.7076		0.0561257	0.5368		0.0478464	0.536		0.0448298	0.8086		0.0616197	0.4754		0.050496	0.308		0.0472544	0.3308		0.048883	0.678
0.0513274	0.6404		0.0597242	0.7082		0.0561257	0.5376		0.0478464	0.5366		0.0448298	0.809		0.0616197	0.4758		0.050496	0.3108		0.0473638	0.3308		0.048883	0.6782
0.0515803	0.6404		0.0602303	0.7082		0.0562524	0.5376		0.0480684	0.5366		0.045048	0.809		0.0618712	0.4758		0.0506075	0.3108		0.0473638	0.331		0.0492148	0.6782
0.0515803	0.641		0.0602303	0.7086		0.0562524	0.538		0.0480684	0.537		0.045048	0.8096		0.0618712	0.4764		0.0506075	0.311		0.0475826	0.331		0.0492148	0.6784
0.0518331	0.641		0.0603568	0.7086		0.0565058	0.538		0.0481794	0.537		0.0451571	0.8096		0.0621227	0.4764		0.050719	0.311		0.0475826	0.3312		0.049436	0.6784
0.0518331	0.6412		0.0603568	0.7088		0.0565058	0.5382		0.0481794	0.5372		0.0451571	0.8102		0.0621227	0.4768		0.050719	0.312		0.047692	0.3312		0.049436	0.6788
0.0519595	0.6412		0.0604834	0.7088		0.0566325	0.5382		0.0482904	0.5372		0.0452661	0.8102		0.0623742	0.4768		0.0508305	0.312		0.047692	0.3328		0.0495466	0.6788
0.0519595	0.6414		0.0604834	0.709		0.0566325	0.5384		0.0482904	0.539		0.0452661	0.8106		0.0623742	0.4774		0.0508305	0.3126		0.0479107	0.3328		0.0495466	0.6792
0.052086	0.6414		0.0607364	0.709		0.0568858	0.5384		0.0484014	0.539		0.0453752	0.8106		0.0625	0.4774		0.0509419	0.3126		0.0479107	0.334		0.0496572	0.6792
0.052086	0.6416		0.0607364	0.7094		0.0568858	0.539		0.0484014	0.5404		0.0453752	0.8108		0.0625	0.478		0.0509419	0.3132		0.0480201	0.334		0.0496572	0.6814
0.0522124	0.6416		0.060863	0.7094		0.0570125	0.539		0.0485124	0.5404		0.0455934	0.8108		0.0627515	0.478		0.0510534	0.3132		0.0480201	0.3348		0.0499889	0.6814
0.0522124	0.642		0.060863	0.7096		0.0570125	0.5392		0.0485124	0.5428		0.0455934	0.811		0.0627515	0.4782		0.0510534	0.3142		0.0481295	0.3348		0.0499889	0.6818
0.0523388	0.642		0.0613691	0.7096		0.0571392	0.5392		0.0486234	0.5428		0.0457024	0.811		0.0628773	0.4782		0.0512763	0.3142		0.0481295	0.3378		0.0502101	0.6818
0.0523388	0.6444		0.0613691	0.7098		0.0571392	0.5396		0.0486234	0.543		0.0457024	0.8114		0.0628773	0.479		0.0512763	0.3156		0.0482389	0.3378		0.0502101	0.682
0.0524652	0.6444		0.0618752	0.7098		0.0575193	0.5396		0.0487345	0.543		0.0458115	0.8114		0.0632545	0.479		0.0513878	0.3156		0.0482389	0.3382		0.0504313	0.682
0.0524652	0.6448		0.0618752	0.7106		0.0575193	0.5402		0.0487345	0.5444		0.0458115	0.8116		0.0632545	0.4796		0.0513878	0.316		0.0483483	0.3382		0.0504313	0.6828
0.0525917	0.6448		0.0620018	0.7106		0.0577727	0.5402		0.0488455	0.5444		0.0460297	0.8116		0.0633803	0.4796		0.0517222	0.316		0.0483483	0.3392		0.0506525	0.6828
0.0525917	0.6454		0.0620018	0.7116		0.0577727	0.5404		0.0488455	0.5448		0.0460297	0.8118		0.0633803	0.4798		0.0517222	0.3166		0.0484577	0.3392		0.0506525	0.6836
0.0528445	0.6454		0.0621283	0.7116		0.0578994	0.5404		0.0489565	0.5448		0.046575	0.8118		0.063506	0.4798		0.0518337	0.3166		0.0484577	0.3396		0.0507631	0.6836
0.0528445	0.646		0.0621283	0.7118		0.0578994	0.5406		0.0489565	0.5458		0.046575	0.8122		0.063506	0.48		0.0518337	0.317		0.0486764	0.3396		0.0507631	0.6842
0.0532238	0.646		0.0623814	0.7118		0.0580261	0.5406		0.0490675	0.5458		0.0470113	0.8122		0.0637575	0.48		0.0520566	0.317		0.0486764	0.34		0.0508737	0.6842
0.0532238	0.6462		0.0623814	0.7124		0.0580261	0.5412		0.0490675	0.546		0.0470113	0.8128		0.0637575	0.4806		0.0520566	0.3176		0.0487858	0.34		0.0508737	0.6846
0.0533502	0.6462		0.0625079	0.7124		0.0581528	0.5412		0.0491785	0.546		0.0472295	0.8128		0.0638833	0.4806		0.0521681	0.3176		0.0487858	0.3404		0.0509843	0.6846
0.0533502	0.6466		0.0625079	0.7126		0.0581528	0.5418		0.0491785	0.5468		0.0472295	0.8132		0.0638833	0.4808		0.0521681	0.3178		0.0488952	0.3404		0.0509843	0.6848
0.0534766	0.6466		0.062761	0.7126		0.0582795	0.5418		0.0492895	0.5468		0.0473386	0.8132		0.0641348	0.4808		0.0522796	0.3178		0.0488952	0.3408		0.0510949	0.6848
0.0534766	0.6468		0.062761	0.7128		0.0582795	0.5422		0.0492895	0.5474		0.0473386	0.8138		0.0641348	0.481		0.0522796	0.3188		0.0493328	0.3408		0.0510949	0.6862
0.053603	0.6468		0.0628875	0.7128		0.0586596	0.5422		0.0494005	0.5474		0.0474476	0.8138		0.0643863	0.481		0.0525025	0.3188		0.0493328	0.342		0.0512055	0.6862
0.053603	0.6474		0.0628875	0.713		0.0586596	0.5426		0.0494005	0.5482		0.0474476	0.8142		0.0643863	0.4812		0.0525025	0.3192		0.0494421	0.342		0.0512055	0.6864
0.0537295	0.6474		0.063014	0.713		0.0587863	0.5426		0.0495115	0.5482		0.0475567	0.8142		0.0645121	0.4812		0.0529484	0.3192		0.0494421	0.3426		0.0514267	0.6864
0.0537295	0.6484		0.063014	0.7136		0.0587863	0.5434		0.0495115	0.5484		0.0475567	0.8144		0.0645121	0.4814		0.0529484	0.3206		0.0495515	0.3426		0.0514267	0.6866
0.0538559	0.6484		0.0631406	0.7136		0.058913	0.5434		0.0496226	0.5484		0.0476658	0.8144		0.0646378	0.4814		0.0530599	0.3206		0.0495515	0.3434		0.0515373	0.6866
0.0538559	0.649		0.0631406	0.714		0.058913	0.5436		0.0496226	0.5504		0.0476658	0.8146		0.0646378	0.4822		0.0530599	0.3208		0.0496609	0.3434		0.0515373	0.6872
0.0539823	0.649		0.0636467	0.714		0.0591663	0.5436		0.0497336	0.5504		0.0478839	0.8146		0.0647636	0.4822		0.0531713	0.3208		0.0496609	0.344		0.0516479	0.6872
0.0539823	0.65		0.0636467	0.7142		0.0591663	0.5444		0.0497336	0.5506		0.0478839	0.8158		0.0647636	0.4836		0.0531713	0.3212		0.0497703	0.344		0.0516479	0.6874
0.0541087	0.65		0.0637733	0.7142		0.059293	0.5444		0.0498446	0.5506		0.0482112	0.8158		0.0648893	0.4836		0.0532828	0.3212		0.0497703	0.3458		0.0517585	0.6874
0.0541087	0.6502		0.0637733	0.7144		0.059293	0.5448		0.0498446	0.5508		0.0482112	0.816		0.0648893	0.484		0.0532828	0.3232		0.0498797	0.3458		0.0517585	0.6876
0.0546144	0.6502		0.0640263	0.7144		0.0594197	0.5448		0.0499556	0.5508		0.0484293	0.816		0.0650151	0.484		0.0533943	0.3232		0.0498797	0.3466		0.0519797	0.6876
0.0546144	0.651		0.0640263	0.715		0.0594197	0.549		0.0499556	0.553		0.0484293	0.8162		0.0650151	0.4848		0.0533943	0.3234		0.0499891	0.3466		0.0519797	0.688
0.0547408	0.651		0.0641529	0.715		0.0595464	0.549		0.0500666	0.553		0.0485384	0.8162		0.0653924	0.4848		0.0535057	0.3234		0.0499891	0.3472		0.0520902	0.688
0.0547408	0.652		0.0641529	0.7156		0.0595464	0.5496		0.0500666	0.5532		0.0485384	0.8168		0.0653924	0.485		0.0535057	0.3236		0.0503172	0.3472		0.0520902	0.6892
0.0548673	0.652		0.0644059	0.7156		0.0597998	0.5496		0.0501776	0.5532		0.0487565	0.8168		0.0655181	0.485		0.0536172	0.3236		0.0503172	0.348		0.0522008	0.6892
0.0548673	0.653		0.0644059	0.7158		0.0597998	0.5502		0.0501776	0.5546		0.0487565	0.817		0.0655181	0.4862		0.0536172	0.324		0.0504266	0.348		0.0522008	0.6894
0.0551201	0.653		0.0645325	0.7158		0.0599265	0.5502		0.0503996	0.5546		0.0488656	0.817		0.0656439	0.4862		0.0537287	0.324		0.0504266	0.3488		0.0523114	0.6894
0.0551201	0.6542		0.0645325	0.716		0.0599265	0.551		0.0503996	0.5554		0.0488656	0.818		0.0656439	0.4868		0.0537287	0.3242		0.050536	0.3488		0.0523114	0.6896
0.0554994	0.6542		0.064659	0.716		0.0600532	0.551		0.0505107	0.5554		0.0495201	0.818		0.0657696	0.4868		0.0539516	0.3242		0.050536	0.3504		0.052422	0.6896
0.0554994	0.6552		0.064659	0.7164		0.0600532	0.5524		0.0505107	0.556		0.0495201	0.819		0.0657696	0.4878		0.0539516	0.3248		0.0506454	0.3504		0.052422	0.6898
0.0556258	0.6552		0.0649121	0.7164		0.0603066	0.5524		0.0506217	0.556		0.0496291	0.819		0.0658954	0.4878		0.0541746	0.3248		0.0506454	0.3508		0.0525326	0.6898
0.0556258	0.6554		0.0649121	0.7168		0.0603066	0.5526		0.0506217	0.5564		0.0496291	0.8192		0.0658954	0.488		0.0541746	0.3256		0.0507548	0.3508		0.0525326	0.6904
0.0557522	0.6554		0.0650386	0.7168		0.0604333	0.5526		0.0508437	0.5564		0.0497382	0.8192		0.0660211	0.488		0.054286	0.3256		0.0507548	0.352		0.0527538	0.6904
0.0557522	0.656		0.0650386	0.717		0.0604333	0.5556		0.0508437	0.5566		0.0497382	0.8194		0.0660211	0.4884		0.054286	0.3266		0.0509735	0.352		0.0527538	0.6906
0.0558786	0.656		0.0651651	0.717		0.0610668	0.5556		0.0510657	0.5566		0.0498473	0.8194		0.0662726	0.4884		0.0543975	0.3266		0.0509735	0.3522		0.052975	0.6906
0.0558786	0.657		0.0651651	0.718		0.0610668	0.5558		0.0510657	0.5568		0.0498473	0.8196		0.0662726	0.4888		0.0543975	0.327		0.0510829	0.3522		0.052975	0.6912
0.0561315	0.657		0.0652917	0.718		0.0613202	0.5558		0.0512877	0.5568		0.0499564	0.8196		0.0663984	0.4888		0.0546204	0.327		0.0510829	0.3524		0.0530856	0.6912
0.0561315	0.658		0.0652917	0.7192		0.0613202	0.556		0.0512877	0.5604		0.0499564	0.8198		0.0663984	0.4892		0.0546204	0.3276		0.0515205	0.3524		0.0530856	0.6914
0.0562579	0.658		0.0654182	0.7192		0.0614469	0.556		0.0513988	0.5604		0.0500654	0.8198		0.0665241	0.4892		0.0548434	0.3276		0.0515205	0.3528		0.0531962	0.6914
0.0562579	0.6582		0.0654182	0.7196		0.0614469	0.5578		0.0513988	0.5606		0.0500654	0.8204		0.0665241	0.4898		0.0548434	0.3284		0.0516298	0.3528		0.0531962	0.6918
0.0563843	0.6582		0.0655447	0.7196		0.0615735	0.5578		0.0515098	0.5606		0.0502836	0.8204		0.0666499	0.4898		0.0549549	0.3284		0.0516298	0.353		0.0534174	0.6918
0.0563843	0.6586		0.0655447	0.7198		0.0615735	0.558		0.0515098	0.5618		0.0502836	0.8206		0.0666499	0.4904		0.0549549	0.329		0.0517392	0.353		0.0534174	0.6922
0.0566372	0.6586		0.0656713	0.7198		0.0617002	0.558		0.0516208	0.5618		0.0505017	0.8206		0.0667757	0.4904		0.0550663	0.329		0.0517392	0.3532		0.053528	0.6922
0.0566372	0.6594		0.0656713	0.7202		0.0617002	0.5592		0.0516208	0.5622		0.0505017	0.821		0.0667757	0.4906		0.0550663	0.3312		0.0518486	0.3532		0.053528	0.6924
0.05689	0.6594		0.0659243	0.7202		0.0618269	0.5592		0.0517318	0.5622		0.0507199	0.821		0.0671529	0.4906		0.0551778	0.3312		0.0518486	0.3534		0.0537492	0.6924
0.05689	0.66		0.0659243	0.721		0.0618269	0.5596		0.0517318	0.563		0.0507199	0.8212		0.0671529	0.4916		0.0551778	0.3318		0.051958	0.3534		0.0537492	0.6938
0.0571429	0.66		0.0660509	0.721		0.0619536	0.5596		0.0518428	0.563		0.050938	0.8212		0.0674044	0.4916		0.0554007	0.3318		0.051958	0.355		0.0548551	0.6938
0.0571429	0.6612		0.0660509	0.7212		0.0619536	0.5606		0.0518428	0.564		0.050938	0.822		0.0674044	0.4918		0.0554007	0.3322		0.0520674	0.355		0.0548551	0.694
0.0572693	0.6612		0.0663039	0.7212		0.0620803	0.5606		0.0522869	0.564		0.0511562	0.822		0.0675302	0.4918		0.0555122	0.3322		0.0520674	0.3554		0.0549657	0.694
0.0572693	0.6618		0.0663039	0.7216		0.0620803	0.5616		0.0522869	0.5642		0.0511562	0.8222		0.0675302	0.4924		0.0555122	0.3326		0.0521768	0.3554		0.0549657	0.6942
0.0573957	0.6618		0.066557	0.7216		0.062207	0.5616		0.0525089	0.5642		0.0512653	0.8222		0.068159	0.4924		0.0556237	0.3326		0.0521768	0.3556		0.0551869	0.6942
0.0573957	0.662		0.066557	0.722		0.062207	0.562		0.0525089	0.5644		0.0512653	0.8228		0.068159	0.4928		0.0556237	0.3338		0.0523955	0.3556		0.0551869	0.6948
0.0575221	0.662		0.0666835	0.722		0.0623337	0.562		0.0526199	0.5644		0.0514834	0.8228		0.0684105	0.4928		0.0557351	0.3338		0.0523955	0.356		0.0552975	0.6948
0.0575221	0.6624		0.0666835	0.7222		0.0623337	0.5622		0.0526199	0.5646		0.0514834	0.824		0.0684105	0.4936		0.0557351	0.3342		0.0526143	0.356		0.0552975	0.6964
0.0576485	0.6624		0.0669366	0.7222		0.0624604	0.5622		0.0528419	0.5646		0.0517016	0.824		0.0685362	0.4936		0.0558466	0.3342		0.0526143	0.3562		0.0554081	0.6964
0.0576485	0.6632		0.0669366	0.7224		0.0624604	0.5638		0.0528419	0.5648		0.0517016	0.8244		0.0685362	0.4938		0.0558466	0.3352		0.0527237	0.3562		0.0554081	0.6966
0.0579014	0.6632		0.0670631	0.7224		0.0625871	0.5638		0.0529529	0.5648		0.0518106	0.8244		0.0687877	0.4938		0.0560696	0.3352		0.0527237	0.3566		0.0555187	0.6966
0.0579014	0.664		0.0670631	0.723		0.0625871	0.564		0.0529529	0.565		0.0518106	0.8246		0.0687877	0.494		0.0560696	0.3376		0.0528331	0.3566		0.0555187	0.6972
0.0581542	0.664		0.0676958	0.723		0.0628405	0.564		0.0530639	0.565		0.0519197	0.8246		0.0690392	0.494		0.056181	0.3376		0.0528331	0.3568		0.0556293	0.6972
0.0581542	0.665		0.0676958	0.7232		0.0628405	0.5648		0.0530639	0.5666		0.0519197	0.8248		0.0690392	0.4946		0.056181	0.3394		0.0529425	0.3568		0.0556293	0.6976
0.0584071	0.665		0.0679489	0.7232		0.0629672	0.5648		0.053397	0.5666		0.0521379	0.8248		0.069165	0.4946		0.0566269	0.3394		0.0529425	0.3574		0.0557399	0.6976
0.0584071	0.6654		0.0679489	0.7234		0.0629672	0.565		0.053397	0.5668		0.0521379	0.826		0.069165	0.495		0.0566269	0.34		0.0530518	0.3574		0.0557399	0.698
0.0586599	0.6654		0.0680754	0.7234		0.0633473	0.565		0.053508	0.5668		0.0524651	0.826		0.0694165	0.495		0.0567384	0.34		0.0530518	0.3584		0.0559611	0.698
0.0586599	0.6666		0.0680754	0.7236		0.0633473	0.5654		0.053508	0.568		0.0524651	0.8262		0.0694165	0.4952		0.0567384	0.342		0.0531612	0.3584		0.0559611	0.6984
0.0589128	0.6666		0.0682019	0.7236		0.063474	0.5654		0.053619	0.568		0.0525742	0.8262		0.069668	0.4952		0.0569613	0.342		0.0531612	0.3586		0.0560717	0.6984
0.0589128	0.667		0.0682019	0.7238		0.063474	0.5662		0.053619	0.5706		0.0525742	0.8268		0.069668	0.4962		0.0569613	0.3434		0.05338	0.3586		0.0560717	0.6994
0.0590392	0.667		0.0683285	0.7238		0.0636007	0.5662		0.05373	0.5706		0.0527923	0.8268		0.0697938	0.4962		0.0570728	0.3434		0.05338	0.359		0.0562929	0.6994
0.0590392	0.6676		0.0683285	0.724		0.0636007	0.5666		0.05373	0.571		0.0527923	0.827		0.0697938	0.4964		0.0570728	0.3444		0.0535988	0.359		0.0562929	0.6996
0.0591656	0.6676		0.0685816	0.724		0.0637274	0.5666		0.0540631	0.571		0.0529014	0.827		0.0699195	0.4964		0.0571843	0.3444		0.0535988	0.3592		0.0564035	0.6996
0.0591656	0.6678		0.0685816	0.7242		0.0637274	0.567		0.0540631	0.5714		0.0529014	0.8274		0.0699195	0.4968		0.0571843	0.345		0.0537082	0.3592		0.0564035	0.7
0.059292	0.6678		0.0687081	0.7242		0.0639807	0.567		0.0543961	0.5714		0.0532286	0.8274		0.0704225	0.4968		0.0572957	0.345		0.0537082	0.3604		0.056514	0.7
0.059292	0.668		0.0687081	0.7246		0.0639807	0.5676		0.0543961	0.5722		0.0532286	0.8276		0.0704225	0.497		0.0572957	0.3452		0.0538175	0.3604		0.056514	0.7004
0.0595449	0.668		0.0689612	0.7246		0.0642341	0.5676		0.0545071	0.5722		0.0534468	0.8276		0.0705483	0.497		0.0574072	0.3452		0.0538175	0.3606		0.0566246	0.7004
0.0595449	0.6686		0.0689612	0.7248		0.0642341	0.5684		0.0545071	0.5726		0.0534468	0.8278		0.0705483	0.4972		0.0574072	0.3454		0.0539269	0.3606		0.0566246	0.7006
0.0596713	0.6686		0.0690877	0.7248		0.0643608	0.5684		0.0547291	0.5726		0.0536649	0.8278		0.0707998	0.4972		0.0575187	0.3454		0.0539269	0.3624		0.0567352	0.7006
0.0596713	0.6688		0.0690877	0.725		0.0643608	0.5688		0.0547291	0.5736		0.0536649	0.8284		0.0707998	0.4974		0.0575187	0.3456		0.0540363	0.3624		0.0567352	0.7014
0.0597977	0.6688		0.0692142	0.725		0.0644875	0.5688		0.0549512	0.5736		0.053774	0.8284		0.0709256	0.4974		0.0578531	0.3456		0.0540363	0.3628		0.0568458	0.7014
0.0597977	0.669		0.0692142	0.7254		0.0644875	0.5692		0.0549512	0.5738		0.053774	0.8286		0.0709256	0.4976		0.0578531	0.3458		0.0541457	0.3628		0.0568458	0.702
0.0599241	0.669		0.0695938	0.7254		0.0646142	0.5692		0.0552842	0.5738		0.0538831	0.8286		0.0710513	0.4976		0.0579646	0.3458		0.0541457	0.363		0.057067	0.702
0.0599241	0.6692		0.0695938	0.7256		0.0646142	0.5702		0.0552842	0.5742		0.0538831	0.8292		0.0710513	0.4978		0.0579646	0.3462		0.0542551	0.363		0.057067	0.7026
0.0600506	0.6692		0.0698469	0.7256		0.0647409	0.5702		0.0556172	0.5742		0.0542103	0.8292		0.0711771	0.4978		0.058076	0.3462		0.0542551	0.3636		0.0572882	0.7026
0.0600506	0.6706		0.0698469	0.7258		0.0647409	0.5714		0.0556172	0.5746		0.0542103	0.8294		0.0711771	0.4996		0.058076	0.347		0.0544739	0.3636		0.0572882	0.7028
0.060177	0.6706		0.0701	0.7258		0.0648676	0.5714		0.0557282	0.5746		0.0544284	0.8294		0.0713028	0.4996		0.058299	0.347		0.0544739	0.3638		0.0573988	0.7028
0.060177	0.6712		0.0701	0.726		0.0648676	0.5718		0.0557282	0.5762		0.0544284	0.8298		0.0713028	0.4998		0.058299	0.3474		0.0545832	0.3638		0.0573988	0.703
0.0603034	0.6712		0.0702265	0.726		0.0652477	0.5718		0.0558393	0.5762		0.0546466	0.8298		0.0714286	0.4998		0.0584104	0.3474		0.0545832	0.3644		0.0575094	0.703
0.0603034	0.6732		0.0702265	0.7262		0.0652477	0.5728		0.0558393	0.5772		0.0546466	0.8306		0.0714286	0.5		0.0584104	0.3478		0.0546926	0.3644		0.0575094	0.704
0.0604298	0.6732		0.0704796	0.7262		0.0653744	0.5728		0.0559503	0.5772		0.0548647	0.8306		0.0715543	0.5		0.0585219	0.3478		0.0546926	0.3646		0.05762	0.704
0.0604298	0.6736		0.0704796	0.7264		0.0653744	0.573		0.0559503	0.5784		0.0548647	0.8312		0.0715543	0.5002		0.0585219	0.3486		0.054802	0.3646		0.05762	0.7048
0.0605563	0.6736		0.0711122	0.7264		0.0655011	0.573		0.0560613	0.5784		0.0550829	0.8312		0.0716801	0.5002		0.0586334	0.3486		0.054802	0.3648		0.0577306	0.7048
0.0605563	0.674		0.0711122	0.7272		0.0655011	0.5744		0.0560613	0.5788		0.0550829	0.832		0.0716801	0.5006		0.0586334	0.3504		0.0549114	0.3648		0.0577306	0.7054
0.0606827	0.674		0.0713653	0.7272		0.0656278	0.5744		0.0561723	0.5788		0.055192	0.832		0.0719316	0.5006		0.0587448	0.3504		0.0549114	0.3654		0.0578412	0.7054
0.0606827	0.675		0.0713653	0.7276		0.0656278	0.5746		0.0561723	0.5798		0.055192	0.8322		0.0719316	0.501		0.0587448	0.3506		0.0551302	0.3654		0.0578412	0.7056
0.0611884	0.675		0.0714918	0.7276		0.0657545	0.5746		0.0563943	0.5798		0.0554101	0.8322		0.0720573	0.501		0.0589678	0.3506		0.0551302	0.3664		0.0579518	0.7056
0.0611884	0.6754		0.0714918	0.728		0.0657545	0.5754		0.0563943	0.5802		0.0554101	0.8328		0.0720573	0.5028		0.0589678	0.3514		0.0552396	0.3664		0.0579518	0.706
0.0613148	0.6754		0.0716184	0.728		0.0660079	0.5754		0.0565053	0.5802		0.0555192	0.8328		0.0721831	0.5028		0.0591907	0.3514		0.0552396	0.3666		0.0580624	0.706
0.0613148	0.6762		0.0716184	0.7282		0.0660079	0.5758		0.0565053	0.5808		0.0555192	0.8334		0.0721831	0.5032		0.0591907	0.3516		0.0556771	0.3666		0.0580624	0.707
0.0614412	0.6762		0.0717449	0.7282		0.0661346	0.5758		0.0566163	0.5808		0.0557373	0.8334		0.0724346	0.5032		0.0593022	0.3516		0.0556771	0.3678		0.058173	0.707
0.0614412	0.6772		0.0717449	0.7284		0.0661346	0.5764		0.0566163	0.5814		0.0557373	0.8336		0.0724346	0.5034		0.0593022	0.352		0.0557865	0.3678		0.058173	0.7072
0.0618205	0.6772		0.0718714	0.7284		0.0662612	0.5764		0.0567274	0.5814		0.0558464	0.8336		0.0725604	0.5034		0.0595251	0.352		0.0557865	0.3682		0.0588365	0.7072
0.0618205	0.6774		0.0718714	0.729		0.0662612	0.577		0.0567274	0.5832		0.0558464	0.8338		0.0725604	0.5036		0.0595251	0.353		0.0558959	0.3682		0.0588365	0.7074
0.0619469	0.6774		0.071998	0.729		0.0663879	0.577		0.0570604	0.5832		0.0563918	0.8338		0.0726861	0.5036		0.0596366	0.353		0.0558959	0.3684		0.0589471	0.7074
0.0619469	0.6782		0.071998	0.7294		0.0663879	0.5778		0.0570604	0.5836		0.0563918	0.834		0.0726861	0.5044		0.0596366	0.3542		0.0560052	0.3684		0.0589471	0.7076
0.0620733	0.6782		0.0721245	0.7294		0.0665146	0.5778		0.0572824	0.5836		0.0565009	0.834		0.0728119	0.5044		0.0597481	0.3542		0.0560052	0.3688		0.0590577	0.7076
0.0620733	0.6784		0.0721245	0.7306		0.0665146	0.5782		0.0572824	0.5838		0.0565009	0.8344		0.0728119	0.5048		0.0597481	0.3544		0.0561146	0.3688		0.0590577	0.708
0.0623262	0.6784		0.072251	0.7306		0.0666413	0.5782		0.0573934	0.5838		0.0566099	0.8344		0.0729376	0.5048		0.059971	0.3544		0.0561146	0.3692		0.0591683	0.708
0.0623262	0.6792		0.072251	0.7314		0.0666413	0.5788		0.0573934	0.5842		0.0566099	0.838		0.0729376	0.505		0.059971	0.3548		0.056224	0.3692		0.0591683	0.709
0.0624526	0.6792		0.0723776	0.7314		0.0668947	0.5788		0.0576155	0.5842		0.056719	0.838		0.0730634	0.505		0.0600825	0.3548		0.056224	0.3704		0.0593895	0.709
0.0624526	0.68		0.0723776	0.7318		0.0668947	0.5792		0.0576155	0.5846		0.056719	0.8382		0.0730634	0.5052		0.0600825	0.3552		0.0566616	0.3704		0.0593895	0.7092
0.062579	0.68		0.0725041	0.7318		0.0671481	0.5792		0.0577265	0.5846		0.0569372	0.8382		0.0734406	0.5052		0.060194	0.3552		0.0566616	0.372		0.0597213	0.7092
0.062579	0.6802		0.0725041	0.7322		0.0671481	0.58		0.0577265	0.5854		0.0569372	0.8384		0.0734406	0.506		0.060194	0.3556		0.0568803	0.372		0.0597213	0.7108
0.0627054	0.6802		0.0726306	0.7322		0.0672748	0.58		0.0578375	0.5854		0.0571553	0.8384		0.0735664	0.506		0.0603054	0.3556		0.0568803	0.3722		0.0598319	0.7108
0.0627054	0.6804		0.0726306	0.7324		0.0672748	0.5804		0.0578375	0.586		0.0571553	0.839		0.0735664	0.5062		0.0603054	0.3558		0.0570991	0.3722		0.0598319	0.711
0.0630847	0.6804		0.0727572	0.7324		0.0674015	0.5804		0.0579485	0.586		0.0572644	0.839		0.0736922	0.5062		0.0604169	0.3558		0.0570991	0.3726		0.0599425	0.711
0.0630847	0.6806		0.0727572	0.733		0.0674015	0.5806		0.0579485	0.5868		0.0572644	0.8392		0.0736922	0.5064		0.0604169	0.3568		0.0575366	0.3726		0.0599425	0.712
0.0632111	0.6806		0.0730102	0.733		0.0676549	0.5806		0.0581705	0.5868		0.0573735	0.8392		0.0738179	0.5064		0.0605284	0.3568		0.0575366	0.3728		0.0602743	0.712
0.0632111	0.6808		0.0730102	0.7332		0.0676549	0.5808		0.0581705	0.5874		0.0573735	0.8398		0.0738179	0.5066		0.0605284	0.3582		0.057646	0.3728		0.0602743	0.7122
0.0633375	0.6808		0.0731368	0.7332		0.0677816	0.5808		0.0582815	0.5874		0.0577007	0.8398		0.0740694	0.5066		0.0606398	0.3582		0.057646	0.373		0.0603849	0.7122
0.0633375	0.681		0.0731368	0.7334		0.0677816	0.5814		0.0582815	0.5882		0.0577007	0.8404		0.0740694	0.5076		0.0606398	0.3584		0.0579742	0.373		0.0603849	0.7128
0.063464	0.681		0.0732633	0.7334		0.0681617	0.5814		0.0583925	0.5882		0.0578098	0.8404		0.0741952	0.5076		0.0607513	0.3584		0.0579742	0.3732		0.0607167	0.7128
0.063464	0.6816		0.0732633	0.7338		0.0681617	0.582		0.0583925	0.5886		0.0578098	0.841		0.0741952	0.5084		0.0607513	0.3588		0.0580836	0.3732		0.0607167	0.713
0.0635904	0.6816		0.0733899	0.7338		0.0682884	0.582		0.0585036	0.5886		0.0579188	0.841		0.0743209	0.5084		0.0608628	0.3588		0.0580836	0.3734		0.0610484	0.713
0.0635904	0.6824		0.0733899	0.734		0.0682884	0.5824		0.0585036	0.589		0.0579188	0.8414		0.0743209	0.5086		0.0608628	0.3598		0.0583023	0.3734		0.0610484	0.7132
0.0637168	0.6824		0.0737695	0.734		0.0685417	0.5824		0.0587256	0.589		0.0580279	0.8414		0.0745724	0.5086		0.0610857	0.3598		0.0583023	0.3736		0.0613802	0.7132
0.0637168	0.6826		0.0737695	0.7342		0.0685417	0.583		0.0587256	0.5892		0.0580279	0.842		0.0745724	0.5092		0.0610857	0.3602		0.0586305	0.3736		0.0613802	0.714
0.0638432	0.6826		0.073896	0.7342		0.0686684	0.583		0.0588366	0.5892		0.0585733	0.842		0.0750755	0.5092		0.0614201	0.3602		0.0586305	0.3752		0.061712	0.714
0.0638432	0.683		0.073896	0.7344		0.0686684	0.5836		0.0588366	0.5906		0.0585733	0.8422		0.0750755	0.5096		0.0614201	0.3604		0.0587399	0.3752		0.061712	0.7148
0.0640961	0.683		0.0741491	0.7344		0.0687951	0.5836		0.0589476	0.5906		0.0586824	0.8422		0.0752012	0.5096		0.0616431	0.3604		0.0587399	0.376		0.0618226	0.7148
0.0640961	0.6832		0.0741491	0.7348		0.0687951	0.584		0.0589476	0.591		0.0586824	0.8426		0.0752012	0.5098		0.0616431	0.3608		0.0588493	0.376		0.0618226	0.7158
0.0642225	0.6832		0.0742756	0.7348		0.0689218	0.584		0.0590586	0.591		0.0587914	0.8426		0.0754527	0.5098		0.0617545	0.3608		0.0588493	0.3762		0.0620438	0.7158
0.0642225	0.6844		0.0742756	0.7354		0.0689218	0.5848		0.0590586	0.5914		0.0587914	0.843		0.0754527	0.5104		0.0617545	0.3612		0.0589587	0.3762		0.0620438	0.716
0.0644753	0.6844		0.0744021	0.7354		0.0690485	0.5848		0.0591696	0.5914		0.0589005	0.843		0.0755785	0.5104		0.0619775	0.3612		0.0589587	0.3772		0.0621544	0.716
0.0644753	0.6848		0.0744021	0.7356		0.0690485	0.585		0.0591696	0.5918		0.0589005	0.844		0.0755785	0.5114		0.0619775	0.3614		0.059068	0.3772		0.0621544	0.7162
0.0646018	0.6848		0.0745287	0.7356		0.0691752	0.585		0.0593917	0.5918		0.0590096	0.844		0.0757042	0.5114		0.062089	0.3614		0.059068	0.378		0.0623756	0.7162
0.0646018	0.685		0.0745287	0.7358		0.0691752	0.5852		0.0593917	0.5924		0.0590096	0.8442		0.0757042	0.5118		0.062089	0.3622		0.0592868	0.378		0.0623756	0.7172
0.0647282	0.685		0.0751613	0.7358		0.0693019	0.5852		0.0595027	0.5924		0.0591187	0.8442		0.07583	0.5118		0.0622004	0.3622		0.0592868	0.3782		0.0624862	0.7172
0.0647282	0.6854		0.0751613	0.736		0.0693019	0.588		0.0595027	0.5928		0.0591187	0.8448		0.07583	0.5128		0.0622004	0.3626		0.0595056	0.3782		0.0624862	0.7186
0.0648546	0.6854		0.0754144	0.736		0.0694286	0.588		0.0597247	0.5928		0.0592277	0.8448		0.0759557	0.5128		0.0623119	0.3626		0.0595056	0.3784		0.0627074	0.7186
0.0648546	0.6868		0.0754144	0.7364		0.0694286	0.5882		0.0597247	0.5942		0.0592277	0.8452		0.0759557	0.514		0.0623119	0.3646		0.0597243	0.3784		0.0627074	0.719
0.064981	0.6868		0.075794	0.7364		0.0695553	0.5882		0.0599467	0.5942		0.0593368	0.8452		0.0760815	0.514		0.0626463	0.3646		0.0597243	0.3786		0.062818	0.719
0.064981	0.6872		0.075794	0.7378		0.0695553	0.5884		0.0599467	0.5952		0.0593368	0.846		0.0760815	0.5144		0.0626463	0.3648		0.0598337	0.3786		0.062818	0.7192
0.0651075	0.6872		0.0759205	0.7378		0.0698087	0.5884		0.0601687	0.5952		0.0594459	0.846		0.0762072	0.5144		0.0630922	0.3648		0.0598337	0.3788		0.0629286	0.7192
0.0651075	0.6876		0.0759205	0.738		0.0698087	0.5888		0.0601687	0.5954		0.0594459	0.8472		0.0762072	0.5152		0.0630922	0.3656		0.0599431	0.3788		0.0629286	0.7196
0.0652339	0.6876		0.0761736	0.738		0.0700621	0.5888		0.0602798	0.5954		0.059555	0.8472		0.0765845	0.5152		0.0632037	0.3656		0.0599431	0.3796		0.0630392	0.7196
0.0652339	0.688		0.0761736	0.7386		0.0700621	0.5892		0.0602798	0.596		0.059555	0.8474		0.0765845	0.516		0.0632037	0.3664		0.0600525	0.3796		0.0630392	0.7198
0.0653603	0.688		0.0763001	0.7386		0.0701888	0.5892		0.0606128	0.596		0.059664	0.8474		0.0767103	0.516		0.0633151	0.3664		0.0600525	0.3802		0.0631497	0.7198
0.0653603	0.689		0.0763001	0.739		0.0701888	0.5896		0.0606128	0.597		0.059664	0.8476		0.0767103	0.5164		0.0633151	0.3676		0.0602713	0.3802		0.0631497	0.7214
0.0654867	0.689		0.0765532	0.739		0.0704422	0.5896		0.0607238	0.597		0.0597731	0.8476		0.076836	0.5164		0.0635381	0.3676		0.0602713	0.3816		0.0633709	0.7214
0.0654867	0.69		0.0765532	0.74		0.0704422	0.59		0.0607238	0.5972		0.0597731	0.8478		0.076836	0.5176		0.0635381	0.3678		0.0603807	0.3816		0.0633709	0.722
0.065866	0.69		0.0773124	0.74		0.0705689	0.59		0.0608348	0.5972		0.0599913	0.8478		0.0770875	0.5176		0.0636495	0.3678		0.0603807	0.382		0.0638133	0.722
0.065866	0.6902		0.0773124	0.7402		0.0705689	0.5902		0.0608348	0.5978		0.0599913	0.848		0.0770875	0.5188		0.0636495	0.369		0.0605994	0.382		0.0638133	0.7232
0.0659924	0.6902		0.0774389	0.7402		0.0708222	0.5902		0.0611679	0.5978		0.0601003	0.848		0.0772133	0.5188		0.063761	0.369		0.0605994	0.3822		0.0641451	0.7232
0.0659924	0.6904		0.0774389	0.7404		0.0708222	0.5906		0.0611679	0.598		0.0601003	0.8482		0.0772133	0.519		0.063761	0.3692		0.0609276	0.3822		0.0641451	0.7236
0.0661188	0.6904		0.0775655	0.7404		0.0709489	0.5906		0.0612789	0.598		0.0603185	0.8482		0.0774648	0.519		0.0638725	0.3692		0.0609276	0.3828		0.0642557	0.7236
0.0661188	0.6906		0.0775655	0.7408		0.0709489	0.5914		0.0612789	0.5984		0.0603185	0.8484		0.0774648	0.5192		0.0638725	0.3698		0.061037	0.3828		0.0642557	0.7248
0.0664981	0.6906		0.077692	0.7408		0.0712023	0.5914		0.0613899	0.5984		0.0604276	0.8484		0.0777163	0.5192		0.0639839	0.3698		0.061037	0.3832		0.0643663	0.7248
0.0664981	0.6912		0.077692	0.7414		0.0712023	0.5918		0.0613899	0.5998		0.0604276	0.8488		0.0777163	0.5202		0.0639839	0.37		0.0613651	0.3832		0.0643663	0.7258
0.0668774	0.6912		0.0779451	0.7414		0.071329	0.5918		0.0615009	0.5998		0.0605366	0.8488		0.0778421	0.5202		0.0640954	0.37		0.0613651	0.3844		0.0648087	0.7258
0.0668774	0.6918		0.0779451	0.742		0.071329	0.5934		0.0615009	0.6008		0.0605366	0.8492		0.0778421	0.5204		0.0640954	0.3706		0.0614745	0.3844		0.0648087	0.7262
0.0672566	0.6918		0.0780716	0.742		0.0714557	0.5934		0.0616119	0.6008		0.0608639	0.8492		0.0780936	0.5204		0.0643184	0.3706		0.0614745	0.3872		0.0650299	0.7262
0.0672566	0.6936		0.0780716	0.7434		0.0714557	0.594		0.0616119	0.6022		0.0608639	0.8496		0.0780936	0.5208		0.0643184	0.371		0.0615839	0.3872		0.0650299	0.7274
0.0675095	0.6936		0.0781982	0.7434		0.0715824	0.594		0.0617229	0.6022		0.0609729	0.8496		0.0782193	0.5208		0.0644298	0.371		0.0615839	0.3878		0.0651405	0.7274
0.0675095	0.6938		0.0781982	0.7444		0.0715824	0.5942		0.0617229	0.6046		0.0609729	0.8498		0.0782193	0.5216		0.0644298	0.3712		0.0616933	0.3878		0.0651405	0.7276
0.0676359	0.6938		0.0783247	0.7444		0.0718358	0.5942		0.0618339	0.6046		0.061082	0.8498		0.0783451	0.5216		0.0645413	0.3712		0.0616933	0.388		0.0652511	0.7276
0.0676359	0.6944		0.0783247	0.7446		0.0718358	0.5944		0.0618339	0.6058		0.061082	0.8502		0.0783451	0.5222		0.0645413	0.3718		0.0618027	0.388		0.0652511	0.7278
0.0677623	0.6944		0.0785778	0.7446		0.0720892	0.5944		0.0619449	0.6058		0.0611911	0.8502		0.0784708	0.5222		0.0646528	0.3718		0.0618027	0.3888		0.0654722	0.7278
0.0677623	0.695		0.0785778	0.7454		0.0720892	0.5946		0.0619449	0.607		0.0611911	0.8506		0.0784708	0.5224		0.0646528	0.373		0.0620214	0.3888		0.0654722	0.728
0.0678887	0.695		0.0787043	0.7454		0.0722159	0.5946		0.0620559	0.607		0.0613002	0.8506		0.0787223	0.5224		0.0647642	0.373		0.0620214	0.3894		0.065804	0.728
0.0678887	0.6956		0.0787043	0.7456		0.0722159	0.5952		0.0620559	0.6078		0.0613002	0.8508		0.0787223	0.5228		0.0647642	0.374		0.0621308	0.3894		0.065804	0.7282
0.0680152	0.6956		0.0788308	0.7456		0.0723426	0.5952		0.062167	0.6078		0.0615183	0.8508		0.0788481	0.5228		0.0648757	0.374		0.0621308	0.3898		0.0659146	0.7282
0.0680152	0.6962		0.0788308	0.7458		0.0723426	0.5954		0.062167	0.608		0.0615183	0.8512		0.0788481	0.5242		0.0648757	0.375		0.0625684	0.3898		0.0659146	0.7286
0.0681416	0.6962		0.079337	0.7458		0.0724693	0.5954		0.062278	0.608		0.0616274	0.8512		0.0789738	0.5242		0.0652101	0.375		0.0625684	0.3904		0.0661358	0.7286
0.0681416	0.6964		0.079337	0.7462		0.0724693	0.596		0.062278	0.6082		0.0616274	0.8514		0.0789738	0.5246		0.0652101	0.3752		0.0626778	0.3904		0.0661358	0.7288
0.068268	0.6964		0.0794635	0.7462		0.072596	0.596		0.062389	0.6082		0.0617365	0.8514		0.0794769	0.5246		0.0654331	0.3752		0.0626778	0.3914		0.066357	0.7288
0.068268	0.6974		0.0794635	0.7466		0.072596	0.5966		0.062389	0.6088		0.0617365	0.8528		0.0794769	0.5248		0.0654331	0.3754		0.0627871	0.3914		0.066357	0.7292
0.0683944	0.6974		0.0798431	0.7466		0.0729761	0.5966		0.0625	0.6088		0.0621728	0.8528		0.0796026	0.5248		0.0655445	0.3754		0.0627871	0.3918		0.0664676	0.7292
0.0683944	0.6976		0.0798431	0.747		0.0729761	0.5968		0.0625	0.6098		0.0621728	0.8534		0.0796026	0.5256		0.0655445	0.3758		0.0631153	0.3918		0.0664676	0.7306
0.0685209	0.6976		0.0799696	0.747		0.0731027	0.5968		0.062611	0.6098		0.0622818	0.8534		0.0797284	0.5256		0.065656	0.3758		0.0631153	0.3926		0.0665782	0.7306
0.0685209	0.6982		0.0799696	0.7472		0.0731027	0.5976		0.062611	0.6104		0.0622818	0.854		0.0797284	0.526		0.065656	0.3766		0.0633341	0.3926		0.0665782	0.731
0.0687737	0.6982		0.0800962	0.7472		0.0733561	0.5976		0.062722	0.6104		0.0626091	0.854		0.0799799	0.526		0.0657675	0.3766		0.0633341	0.3928		0.0666888	0.731
0.0687737	0.6984		0.0800962	0.7474		0.0733561	0.598		0.062722	0.611		0.0626091	0.8546		0.0799799	0.5264		0.0657675	0.3768		0.0635528	0.3928		0.0666888	0.7314
0.0694058	0.6984		0.0804758	0.7474		0.0736095	0.598		0.0629441	0.611		0.0627182	0.8546		0.0802314	0.5264		0.0658789	0.3768		0.0635528	0.3932		0.0667994	0.7314
0.0694058	0.6988		0.0804758	0.7476		0.0736095	0.5982		0.0629441	0.6112		0.0627182	0.8548		0.0802314	0.5276		0.0658789	0.377		0.0636622	0.3932		0.0667994	0.732
0.0696587	0.6988		0.0807288	0.7476		0.0737362	0.5982		0.0630551	0.6112		0.0629363	0.8548		0.0803571	0.5276		0.0659904	0.377		0.0636622	0.3938		0.0670206	0.732
0.0696587	0.6992		0.0807288	0.7478		0.0737362	0.5988		0.0630551	0.6118		0.0629363	0.855		0.0803571	0.5282		0.0659904	0.3776		0.0637716	0.3938		0.0670206	0.7322
0.0697851	0.6992		0.0813615	0.7478		0.0739896	0.5988		0.0631661	0.6118		0.0630454	0.855		0.0809859	0.5282		0.0662134	0.3776		0.0637716	0.3944		0.0671312	0.7322
0.0697851	0.6998		0.0813615	0.7484		0.0739896	0.5992		0.0631661	0.612		0.0630454	0.8554		0.0809859	0.5286		0.0662134	0.3778		0.0639904	0.3944		0.0671312	0.7324
0.0699115	0.6998		0.0816146	0.7484		0.0741163	0.5992		0.0632771	0.612		0.0631545	0.8554		0.0811117	0.5286		0.0664363	0.3778		0.0639904	0.3946		0.0673524	0.7324
0.0699115	0.7		0.0816146	0.7486		0.0741163	0.5994		0.0632771	0.6128		0.0631545	0.8558		0.0811117	0.5288		0.0664363	0.378		0.0640998	0.3946		0.0673524	0.7328
0.0700379	0.7		0.0818676	0.7486		0.0743697	0.5994		0.0633881	0.6128		0.0632635	0.8558		0.0813632	0.5288		0.0665478	0.378		0.0640998	0.395		0.067463	0.7328
0.0700379	0.7002		0.0818676	0.7488		0.0743697	0.5998		0.0633881	0.6138		0.0632635	0.856		0.0813632	0.53		0.0665478	0.3788		0.0642091	0.395		0.067463	0.733
0.0702908	0.7002		0.0819942	0.7488		0.0746231	0.5998		0.0637211	0.6138		0.0635908	0.856		0.0814889	0.53		0.0666592	0.3788		0.0642091	0.3958		0.0675735	0.733
0.0702908	0.7006		0.0819942	0.749		0.0746231	0.6		0.0637211	0.614		0.0635908	0.8566		0.0814889	0.5302		0.0666592	0.3792		0.0643185	0.3958		0.0675735	0.7332
0.0705436	0.7006		0.0822472	0.749		0.0750032	0.6		0.0643872	0.614		0.063918	0.8566		0.0816147	0.5302		0.0668822	0.3792		0.0643185	0.3964		0.0676841	0.7332
0.0705436	0.7008		0.0822472	0.7494		0.0750032	0.6008		0.0643872	0.6142		0.063918	0.858		0.0816147	0.5314		0.0668822	0.3796		0.0645373	0.3964		0.0676841	0.734
0.07067	0.7008		0.0825003	0.7494		0.0752566	0.6008		0.0644982	0.6142		0.0641361	0.858		0.0818662	0.5314		0.0669936	0.3796		0.0645373	0.3974		0.0677947	0.734
0.07067	0.7018		0.0825003	0.7496		0.0752566	0.6016		0.0644982	0.6144		0.0641361	0.8584		0.0818662	0.5334		0.0669936	0.3802		0.0646467	0.3974		0.0677947	0.7342
0.0707965	0.7018		0.0827534	0.7496		0.0755099	0.6016		0.0647202	0.6144		0.0643543	0.8584		0.0821177	0.5334		0.0671051	0.3802		0.0646467	0.3976		0.0679053	0.7342
0.0707965	0.7028		0.0827534	0.7498		0.0755099	0.6022		0.0647202	0.6154		0.0643543	0.8586		0.0821177	0.5336		0.0671051	0.3808		0.0649748	0.3976		0.0679053	0.736
0.0709229	0.7028		0.0828799	0.7498		0.0756366	0.6022		0.0648313	0.6154		0.0644634	0.8586		0.0822435	0.5336		0.0672166	0.3808		0.0649748	0.3978		0.0680159	0.736
0.0709229	0.705		0.0828799	0.75		0.0756366	0.6026		0.0648313	0.6162		0.0644634	0.8588		0.0822435	0.5338		0.0672166	0.3812		0.0650842	0.3978		0.0680159	0.7362
0.0710493	0.705		0.0833861	0.75		0.07589	0.6026		0.0651643	0.6162		0.0645724	0.8588		0.082495	0.5338		0.067551	0.3812		0.0650842	0.398		0.0685689	0.7362
0.0710493	0.7054		0.0833861	0.7514		0.07589	0.6038		0.0651643	0.6166		0.0645724	0.859		0.082495	0.5342		0.067551	0.382		0.0651936	0.398		0.0685689	0.737
0.0711757	0.7054		0.0835126	0.7514		0.0761434	0.6038		0.0652753	0.6166		0.0647906	0.859		0.0827465	0.5342		0.0679969	0.382		0.0651936	0.3986		0.0686795	0.737
0.0711757	0.7058		0.0835126	0.7516		0.0761434	0.6044		0.0652753	0.618		0.0647906	0.8598		0.0827465	0.5348		0.0679969	0.3822		0.065303	0.3986		0.0686795	0.7376
0.0713021	0.7058		0.0836391	0.7516		0.0763968	0.6044		0.0653863	0.618		0.065336	0.8598		0.0831237	0.5348		0.0682198	0.3822		0.065303	0.3994		0.0687901	0.7376
0.0713021	0.707		0.0836391	0.752		0.0763968	0.6048		0.0653863	0.6188		0.065336	0.86		0.0831237	0.5352		0.0682198	0.383		0.0656312	0.3994		0.0687901	0.7382
0.0714286	0.707		0.0838922	0.752		0.0765235	0.6048		0.0654973	0.6188		0.065445	0.86		0.0832495	0.5352		0.0683313	0.383		0.0656312	0.3996		0.0692325	0.7382
0.0714286	0.7082		0.0838922	0.7522		0.0765235	0.6056		0.0654973	0.619		0.065445	0.8602		0.0832495	0.5358		0.0683313	0.3838		0.0658499	0.3996		0.0692325	0.7384
0.071555	0.7082		0.0840187	0.7522		0.0766502	0.6056		0.0656083	0.619		0.0658813	0.8602		0.0833753	0.5358		0.0684428	0.3838		0.0658499	0.4006		0.0693431	0.7384
0.071555	0.7086		0.0840187	0.7524		0.0766502	0.6064		0.0656083	0.6194		0.0658813	0.8606		0.0833753	0.5368		0.0684428	0.3844		0.0660687	0.4006		0.0693431	0.7386
0.0718078	0.7086		0.0841453	0.7524		0.0770303	0.6064		0.0658304	0.6194		0.0659904	0.8606		0.0837525	0.5368		0.0685542	0.3844		0.0660687	0.4008		0.0701172	0.7386
0.0718078	0.7092		0.0841453	0.7526		0.0770303	0.6066		0.0658304	0.62		0.0659904	0.861		0.0837525	0.537		0.0685542	0.385		0.0661781	0.4008		0.0701172	0.7392
0.0721871	0.7092		0.0843983	0.7526		0.077157	0.6066		0.0661634	0.62		0.0662086	0.861		0.0838783	0.537		0.0687772	0.385		0.0661781	0.4012		0.070449	0.7392
0.0721871	0.7094		0.0843983	0.7534		0.077157	0.607		0.0661634	0.6206		0.0662086	0.8618		0.0838783	0.538		0.0687772	0.3854		0.0662875	0.4012		0.070449	0.7398
0.0724399	0.7094		0.0845249	0.7534		0.0775371	0.607		0.0662744	0.6206		0.0663176	0.8618		0.084004	0.538		0.0690001	0.3854		0.0662875	0.4014		0.0705596	0.7398
0.0724399	0.7098		0.0845249	0.7546		0.0775371	0.6074		0.0662744	0.6208		0.0663176	0.862		0.084004	0.5382		0.0690001	0.3862		0.0663968	0.4014		0.0705596	0.7402
0.0726928	0.7098		0.0846514	0.7546		0.0776638	0.6074		0.0668295	0.6208		0.0664267	0.862		0.0843813	0.5382		0.0692231	0.3862		0.0663968	0.4016		0.0706702	0.7402
0.0726928	0.71		0.0846514	0.755		0.0776638	0.6076		0.0668295	0.6216		0.0664267	0.8622		0.0843813	0.539		0.0692231	0.3868		0.0665062	0.4016		0.0706702	0.7404
0.0729456	0.71		0.0849045	0.755		0.0779171	0.6076		0.0671625	0.6216		0.0665358	0.8622		0.084507	0.539		0.0693345	0.3868		0.0665062	0.402		0.0707808	0.7404
0.0729456	0.7102		0.0849045	0.7552		0.0779171	0.6082		0.0671625	0.622		0.0665358	0.8624		0.084507	0.5392		0.0693345	0.3874		0.0666156	0.402		0.0707808	0.7406
0.0730721	0.7102		0.085031	0.7552		0.0780438	0.6082		0.0672735	0.622		0.066863	0.8624		0.0846328	0.5392		0.069446	0.3874		0.0666156	0.4022		0.0711126	0.7406
0.0730721	0.7108		0.085031	0.7554		0.0780438	0.609		0.0672735	0.6222		0.066863	0.8626		0.0846328	0.5394		0.069446	0.3888		0.066725	0.4022		0.0711126	0.741
0.0738306	0.7108		0.0851575	0.7554		0.0785506	0.609		0.0676066	0.6222		0.0669721	0.8626		0.0847586	0.5394		0.0695575	0.3888		0.066725	0.4028		0.0717762	0.741
0.0738306	0.7112		0.0851575	0.756		0.0785506	0.61		0.0676066	0.6224		0.0669721	0.8632		0.0847586	0.5402		0.0695575	0.391		0.0669438	0.4028		0.0717762	0.7412
0.0740834	0.7112		0.0852841	0.756		0.0786773	0.61		0.0678286	0.6224		0.0671902	0.8632		0.0848843	0.5402		0.0696689	0.391		0.0669438	0.4034		0.0719973	0.7412
0.0740834	0.7118		0.0852841	0.7562		0.0786773	0.6108		0.0678286	0.623		0.0671902	0.8634		0.0848843	0.5408		0.0696689	0.3914		0.0672719	0.4034		0.0719973	0.7418
0.0743363	0.7118		0.0854106	0.7562		0.078804	0.6108		0.0680506	0.623		0.0674084	0.8634		0.0850101	0.5408		0.0697804	0.3914		0.0672719	0.404		0.0721079	0.7418
0.0743363	0.712		0.0854106	0.7564		0.078804	0.611		0.0680506	0.6238		0.0674084	0.8642		0.0850101	0.5414		0.0697804	0.3916		0.0677095	0.404		0.0721079	0.742
0.0744627	0.712		0.0855371	0.7564		0.0789307	0.611		0.0681616	0.6238		0.0676265	0.8642		0.0851358	0.5414		0.0701148	0.3916		0.0677095	0.4044		0.0722185	0.742
0.0744627	0.7124		0.0855371	0.7572		0.0789307	0.6112		0.0681616	0.624		0.0676265	0.8646		0.0851358	0.5416		0.0701148	0.3918		0.0679282	0.4044		0.0722185	0.7424
0.074842	0.7124		0.0856637	0.7572		0.0790574	0.6112		0.0683837	0.624		0.0677356	0.8646		0.0852616	0.5416		0.0702263	0.3918		0.0679282	0.4048		0.0723291	0.7424
0.074842	0.7126		0.0856637	0.7574		0.0790574	0.6114		0.0683837	0.6244		0.0677356	0.8648		0.0852616	0.5424		0.0702263	0.3926		0.068147	0.4048		0.0723291	0.744
0.0749684	0.7126		0.0859167	0.7574		0.0793108	0.6114		0.0684947	0.6244		0.0680628	0.8648		0.0853873	0.5424		0.0703378	0.3926		0.068147	0.4052		0.0726609	0.744
0.0749684	0.7132		0.0859167	0.7584		0.0793108	0.6116		0.0684947	0.6246		0.0680628	0.8664		0.0853873	0.5426		0.0703378	0.394		0.0684752	0.4052		0.0726609	0.7442
0.0752212	0.7132		0.0860433	0.7584		0.0794375	0.6116		0.0686057	0.6246		0.0686082	0.8664		0.0855131	0.5426		0.0704492	0.394		0.0684752	0.406		0.0729927	0.7442
0.0752212	0.7134		0.0860433	0.7586		0.0794375	0.6118		0.0686057	0.625		0.0686082	0.8666		0.0855131	0.5428		0.0704492	0.3948		0.0685846	0.406		0.0729927	0.7446
0.0753477	0.7134		0.0861698	0.7586		0.0795642	0.6118		0.0689387	0.625		0.0692627	0.8666		0.0856388	0.5428		0.0705607	0.3948		0.0685846	0.4064		0.0731033	0.7446
0.0753477	0.714		0.0861698	0.7594		0.0795642	0.6124		0.0689387	0.626		0.0692627	0.8668		0.0856388	0.5436		0.0705607	0.395		0.0686939	0.4064		0.0731033	0.7454
0.0756005	0.714		0.0862963	0.7594		0.0796909	0.6124		0.0691607	0.626		0.069699	0.8668		0.0860161	0.5436		0.0707836	0.395		0.0686939	0.4066		0.0732139	0.7454
0.0756005	0.7142		0.0862963	0.7596		0.0796909	0.6126		0.0691607	0.6288		0.069699	0.8676		0.0860161	0.5444		0.0707836	0.3972		0.0689127	0.4066		0.0732139	0.746
0.0757269	0.7142		0.0864229	0.7596		0.0798176	0.6126		0.0692718	0.6288		0.0699171	0.8676		0.0862676	0.5444		0.0710066	0.3972		0.0689127	0.4074		0.0735457	0.746
0.0757269	0.7144		0.0864229	0.76		0.0798176	0.6132		0.0692718	0.629		0.0699171	0.8678		0.0862676	0.545		0.0710066	0.3974		0.0690221	0.4074		0.0735457	0.7462
0.0758533	0.7144		0.0873086	0.76		0.0803243	0.6132		0.0693828	0.629		0.0702443	0.8678		0.0863934	0.545		0.0712295	0.3974		0.0690221	0.4104		0.0736563	0.7462
0.0758533	0.7156		0.0873086	0.7602		0.0803243	0.6134		0.0693828	0.6294		0.0702443	0.8686		0.0863934	0.5452		0.0712295	0.3982		0.0692409	0.4104		0.0736563	0.7474
0.0759798	0.7156		0.0874352	0.7602		0.080451	0.6134		0.0694938	0.6294		0.0704625	0.8686		0.0865191	0.5452		0.0715639	0.3982		0.0692409	0.411		0.0738775	0.7474
0.0759798	0.7158		0.0874352	0.7608		0.080451	0.6136		0.0694938	0.63		0.0704625	0.8694		0.0865191	0.5464		0.0715639	0.3986		0.0693503	0.411		0.0738775	0.7476
0.0762326	0.7158		0.0875617	0.7608		0.0807044	0.6136		0.0696048	0.63		0.0705716	0.8694		0.0866449	0.5464		0.0716754	0.3986		0.0693503	0.4112		0.0739881	0.7476
0.0762326	0.716		0.0875617	0.761		0.0807044	0.6144		0.0696048	0.6304		0.0705716	0.8696		0.0866449	0.5468		0.0716754	0.399		0.0694596	0.4112		0.0739881	0.7478
0.0764855	0.716		0.0879413	0.761		0.0808311	0.6144		0.0697158	0.6304		0.0706806	0.8696		0.0868964	0.5468		0.0717869	0.399		0.0694596	0.412		0.0742092	0.7478
0.0764855	0.7162		0.0879413	0.7612		0.0808311	0.6146		0.0697158	0.6308		0.0706806	0.8702		0.0868964	0.547		0.0717869	0.3996		0.0696784	0.412		0.0742092	0.748
0.0767383	0.7162		0.0883209	0.7612		0.0810845	0.6146		0.0699378	0.6308		0.0707897	0.8702		0.0872736	0.547		0.0718983	0.3996		0.0696784	0.4124		0.0744304	0.748
0.0767383	0.7164		0.0883209	0.7616		0.0810845	0.6154		0.0699378	0.6312		0.0707897	0.8706		0.0872736	0.5488		0.0718983	0.4		0.0697878	0.4124		0.0744304	0.7482
0.0769911	0.7164		0.0884474	0.7616		0.0813379	0.6154		0.0700488	0.6312		0.0708988	0.8706		0.0873994	0.5488		0.0721213	0.4		0.0697878	0.4126		0.074541	0.7482
0.0769911	0.717		0.0884474	0.7618		0.0813379	0.6156		0.0700488	0.6318		0.0708988	0.871		0.0873994	0.5492		0.0721213	0.4006		0.0701159	0.4126		0.074541	0.7488
0.0777497	0.717		0.088574	0.7618		0.0814646	0.6156		0.0701599	0.6318		0.0710079	0.871		0.0877767	0.5492		0.0722327	0.4006		0.0701159	0.4132		0.0746516	0.7488
0.0777497	0.7172		0.088574	0.7622		0.0814646	0.6166		0.0701599	0.632		0.0710079	0.8712		0.0877767	0.5494		0.0722327	0.4012		0.0702253	0.4132		0.0746516	0.7496
0.0778761	0.7172		0.0887005	0.7622		0.081718	0.6166		0.0703819	0.632		0.0714442	0.8712		0.0879024	0.5494		0.0725672	0.4012		0.0702253	0.4134		0.0747622	0.7496
0.0778761	0.7174		0.0887005	0.7624		0.081718	0.6168		0.0703819	0.6324		0.0714442	0.8716		0.0879024	0.5496		0.0725672	0.4024		0.0703347	0.4134		0.0747622	0.75
0.0780025	0.7174		0.088827	0.7624		0.0818447	0.6168		0.0704929	0.6324		0.0715532	0.8716		0.0881539	0.5496		0.0727901	0.4024		0.0703347	0.414		0.0749834	0.75
0.0780025	0.7176		0.088827	0.7626		0.0818447	0.6172		0.0704929	0.6334		0.0715532	0.8718		0.0881539	0.55		0.0727901	0.4026		0.0705535	0.414		0.0749834	0.7506
0.0782554	0.7176		0.0890801	0.7626		0.0819714	0.6172		0.0706039	0.6334		0.0719895	0.8718		0.0882797	0.55		0.0729016	0.4026		0.0705535	0.4154		0.075094	0.7506
0.0782554	0.7182		0.0890801	0.763		0.0819714	0.6176		0.0706039	0.634		0.0719895	0.872		0.0882797	0.5508		0.0729016	0.403		0.0706629	0.4154		0.075094	0.751
0.0783818	0.7182		0.0892066	0.763		0.0820981	0.6176		0.071048	0.634		0.0720986	0.872		0.0884054	0.5508		0.073013	0.403		0.0706629	0.4158		0.0752046	0.751
0.0783818	0.7194		0.0892066	0.7634		0.0820981	0.6178		0.071048	0.6364		0.0720986	0.8726		0.0884054	0.551		0.073013	0.4032		0.0707723	0.4158		0.0752046	0.7514
0.0785082	0.7194		0.0893332	0.7634		0.0822248	0.6178		0.071159	0.6364		0.0725349	0.8726		0.0885312	0.551		0.0731245	0.4032		0.0707723	0.4168		0.0753152	0.7514
0.0785082	0.7198		0.0893332	0.7638		0.0822248	0.6188		0.071159	0.6366		0.0725349	0.8728		0.0885312	0.5514		0.0731245	0.4034		0.070991	0.4168		0.0753152	0.752
0.0786346	0.7198		0.0894597	0.7638		0.0823515	0.6188		0.07127	0.6366		0.0728621	0.8728		0.0889085	0.5514		0.073236	0.4034		0.070991	0.417		0.0754258	0.752
0.0786346	0.72		0.0894597	0.764		0.0823515	0.6202		0.07127	0.6374		0.0728621	0.873		0.0889085	0.5516		0.073236	0.4036		0.0711004	0.417		0.0754258	0.7528
0.0788875	0.72		0.0900924	0.764		0.0824781	0.6202		0.071381	0.6374		0.0729712	0.873		0.08916	0.5516		0.0733475	0.4036		0.0711004	0.4172		0.0759788	0.7528
0.0788875	0.7202		0.0900924	0.7642		0.0824781	0.6208		0.071381	0.6376		0.0729712	0.8738		0.08916	0.552		0.0733475	0.4038		0.0712098	0.4172		0.0759788	0.753
0.0791403	0.7202		0.0902189	0.7642		0.0827315	0.6208		0.071492	0.6376		0.0736257	0.8738		0.0899145	0.552		0.0734589	0.4038		0.0712098	0.4176		0.0760894	0.753
0.0791403	0.7204		0.0902189	0.765		0.0827315	0.6228		0.071492	0.6382		0.0736257	0.8742		0.0899145	0.5522		0.0734589	0.4058		0.071538	0.4176		0.0760894	0.7532
0.0792668	0.7204		0.090472	0.765		0.0828582	0.6228		0.071714	0.6382		0.0737347	0.8742		0.0900402	0.5522		0.0735704	0.4058		0.071538	0.4178		0.0762	0.7532
0.0792668	0.7206		0.090472	0.7654		0.0828582	0.623		0.071714	0.6388		0.0737347	0.8744		0.0900402	0.5524		0.0735704	0.4072		0.0718661	0.4178		0.0762	0.7536
0.0795196	0.7206		0.0908516	0.7654		0.0837451	0.623		0.071825	0.6388		0.0742801	0.8744		0.090166	0.5524		0.0737933	0.4072		0.0718661	0.4184		0.0763106	0.7536
0.0795196	0.7208		0.0908516	0.766		0.0837451	0.6234		0.071825	0.639		0.0742801	0.8746		0.090166	0.5526		0.0737933	0.4074		0.0719755	0.4184		0.0763106	0.7544
0.0797724	0.7208		0.0909781	0.766		0.0838718	0.6234		0.0720471	0.639		0.0743892	0.8746		0.0902918	0.5526		0.0739048	0.4074		0.0719755	0.4186		0.0764211	0.7544
0.0797724	0.7212		0.0909781	0.7662		0.0838718	0.6242		0.0720471	0.6392		0.0743892	0.8752		0.0902918	0.5532		0.0739048	0.408		0.0721943	0.4186		0.0764211	0.7548
0.0798989	0.7212		0.0913577	0.7662		0.0839985	0.6242		0.0721581	0.6392		0.0744983	0.8752		0.0904175	0.5532		0.0742392	0.408		0.0721943	0.419		0.0765317	0.7548
0.0798989	0.7218		0.0913577	0.7666		0.0839985	0.6248		0.0721581	0.6398		0.0744983	0.8754		0.0904175	0.554		0.0742392	0.4088		0.072413	0.419		0.0765317	0.755
0.0800253	0.7218		0.0914842	0.7666		0.0841252	0.6248		0.0722691	0.6398		0.0748255	0.8754		0.0905433	0.554		0.0744622	0.4088		0.072413	0.4196		0.0766423	0.755
0.0800253	0.7224		0.0914842	0.7668		0.0841252	0.625		0.0722691	0.64		0.0748255	0.876		0.0905433	0.5542		0.0744622	0.409		0.0726318	0.4196		0.0766423	0.7554
0.0802781	0.7224		0.0918638	0.7668		0.0843786	0.625		0.0723801	0.64		0.0751527	0.876		0.090669	0.5542		0.0745736	0.409		0.0726318	0.4198		0.0773059	0.7554
0.0802781	0.7226		0.0918638	0.767		0.0843786	0.6254		0.0723801	0.6412		0.0751527	0.8762		0.090669	0.5544		0.0745736	0.4096		0.0727412	0.4198		0.0773059	0.7564
0.080531	0.7226		0.0921169	0.767		0.0845053	0.6254		0.0728242	0.6412		0.0756981	0.8762		0.0907948	0.5544		0.0746851	0.4096		0.0727412	0.4206		0.0776377	0.7564
0.080531	0.7228		0.0921169	0.7672		0.0845053	0.6256		0.0728242	0.6434		0.0756981	0.8766		0.0907948	0.555		0.0746851	0.4098		0.0728506	0.4206		0.0776377	0.7566
0.0809102	0.7228		0.0922435	0.7672		0.084632	0.6256		0.0729352	0.6434		0.0758072	0.8766		0.0909205	0.555		0.074908	0.4098		0.0728506	0.4218		0.0778589	0.7566
0.0809102	0.7234		0.0922435	0.7676		0.084632	0.6262		0.0729352	0.6442		0.0758072	0.8768		0.0909205	0.5554		0.074908	0.4106		0.0732881	0.4218		0.0778589	0.7568
0.0810367	0.7234		0.09237	0.7676		0.0847586	0.6262		0.0730462	0.6442		0.0759162	0.8768		0.091172	0.5554		0.0752424	0.4106		0.0732881	0.4224		0.0780801	0.7568
0.0810367	0.7236		0.09237	0.7678		0.0847586	0.6264		0.0730462	0.6446		0.0759162	0.877		0.091172	0.5556		0.0752424	0.411		0.0735069	0.4224		0.0780801	0.7574
0.0811631	0.7236		0.0926231	0.7678		0.0848853	0.6264		0.0733792	0.6446		0.0760253	0.877		0.0914235	0.5556		0.0753539	0.411		0.0735069	0.4234		0.0781907	0.7574
0.0811631	0.7238		0.0926231	0.7682		0.0848853	0.6266		0.0733792	0.6448		0.0760253	0.8772		0.0914235	0.5562		0.0753539	0.4116		0.0736163	0.4234		0.0781907	0.7576
0.0812895	0.7238		0.0928761	0.7682		0.085012	0.6266		0.0734902	0.6448		0.0763525	0.8772		0.0915493	0.5562		0.0754654	0.4116		0.0736163	0.4236		0.0783013	0.7576
0.0812895	0.7246		0.0928761	0.7684		0.085012	0.6272		0.0734902	0.6454		0.0763525	0.8774		0.0915493	0.5568		0.0754654	0.412		0.0737257	0.4236		0.0783013	0.7578
0.0814159	0.7246		0.0930027	0.7684		0.0852654	0.6272		0.0736012	0.6454		0.0764616	0.8774		0.0919266	0.5568		0.0755769	0.412		0.0737257	0.4242		0.0784119	0.7578
0.0814159	0.7248		0.0930027	0.7686		0.0852654	0.6274		0.0736012	0.6456		0.0764616	0.8776		0.0919266	0.5574		0.0755769	0.4134		0.0739444	0.4242		0.0784119	0.758
0.0816688	0.7248		0.0932557	0.7686		0.0855188	0.6274		0.0737123	0.6456		0.0766798	0.8776		0.0920523	0.5574		0.0756883	0.4134		0.0739444	0.4244		0.0785225	0.758
0.0816688	0.725		0.0932557	0.7688		0.0855188	0.6278		0.0737123	0.6458		0.0766798	0.8782		0.0920523	0.5578		0.0756883	0.414		0.0740538	0.4244		0.0785225	0.7582
0.0817952	0.725		0.0933823	0.7688		0.0857722	0.6278		0.0738233	0.6458		0.0767888	0.8782		0.0923038	0.5578		0.0757998	0.414		0.0740538	0.4246		0.078633	0.7582
0.0817952	0.7252		0.0933823	0.769		0.0857722	0.628		0.0738233	0.6464		0.0767888	0.8784		0.0923038	0.558		0.0757998	0.4146		0.0741632	0.4246		0.078633	0.7586
0.0819216	0.7252		0.0935088	0.769		0.0858989	0.628		0.0740453	0.6464		0.0768979	0.8784		0.0924296	0.558		0.0759113	0.4146		0.0741632	0.425		0.0787436	0.7586
0.0819216	0.7256		0.0935088	0.7692		0.0858989	0.6284		0.0740453	0.6472		0.0768979	0.8786		0.0924296	0.5588		0.0759113	0.415		0.0742726	0.425		0.0787436	0.759
0.0823009	0.7256		0.0936353	0.7692		0.0860256	0.6284		0.0741563	0.6472		0.077007	0.8786		0.0925553	0.5588		0.0760227	0.415		0.0742726	0.4254		0.0788542	0.759
0.0823009	0.7258		0.0936353	0.7698		0.0860256	0.629		0.0741563	0.6476		0.077007	0.879		0.0925553	0.559		0.0760227	0.4152		0.074382	0.4254		0.0788542	0.7594
0.0828066	0.7258		0.0945211	0.7698		0.0861523	0.629		0.0742673	0.6476		0.0775524	0.879		0.0926811	0.559		0.0762457	0.4152		0.074382	0.4256		0.0789648	0.7594
0.0828066	0.726		0.0945211	0.77		0.0861523	0.6292		0.0742673	0.6478		0.0775524	0.8792		0.0926811	0.5592		0.0762457	0.4156		0.0744914	0.4256		0.0789648	0.7604
0.082933	0.726		0.0946476	0.77		0.086279	0.6292		0.0743783	0.6478		0.0783159	0.8792		0.0928068	0.5592		0.0764686	0.4156		0.0744914	0.4258		0.0790754	0.7604
0.082933	0.7272		0.0946476	0.7702		0.086279	0.6302		0.0743783	0.648		0.0783159	0.8794		0.0928068	0.5594		0.0764686	0.416		0.0746007	0.4258		0.0790754	0.7606
0.0834387	0.7272		0.0949007	0.7702		0.0864057	0.6302		0.0744893	0.648		0.078425	0.8794		0.0929326	0.5594		0.0765801	0.416		0.0746007	0.426		0.0794072	0.7606
0.0834387	0.7278		0.0949007	0.7704		0.0864057	0.6312		0.0744893	0.6482		0.078425	0.8798		0.0929326	0.5596		0.0765801	0.4164		0.0747101	0.426		0.0794072	0.761
0.0835651	0.7278		0.0951537	0.7704		0.0865324	0.6312		0.0749334	0.6482		0.078534	0.8798		0.0930583	0.5596		0.0766916	0.4164		0.0747101	0.4272		0.0795178	0.761
0.0835651	0.728		0.0951537	0.771		0.0865324	0.6314		0.0749334	0.649		0.078534	0.88		0.0930583	0.5598		0.0766916	0.4172		0.0749289	0.4272		0.0795178	0.7614
0.0836915	0.728		0.0954068	0.771		0.0866591	0.6314		0.0750444	0.649		0.0787522	0.88		0.0931841	0.5598		0.076803	0.4172		0.0749289	0.4274		0.0798496	0.7614
0.0836915	0.7282		0.0954068	0.7712		0.0866591	0.6318		0.0750444	0.6492		0.0787522	0.8804		0.0931841	0.5602		0.076803	0.4176		0.0750383	0.4274		0.0798496	0.7626
0.083818	0.7282		0.096166	0.7712		0.0867858	0.6318		0.0751554	0.6492		0.0788613	0.8804		0.0934356	0.5602		0.0769145	0.4176		0.0750383	0.4288		0.0799602	0.7626
0.083818	0.7284		0.096166	0.7718		0.0867858	0.6324		0.0751554	0.6502		0.0788613	0.881		0.0934356	0.5604		0.0769145	0.42		0.0751477	0.4288		0.0799602	0.7628
0.0843236	0.7284		0.0965456	0.7718		0.0869125	0.6324		0.0753774	0.6502		0.0790794	0.881		0.0935614	0.5604		0.077026	0.42		0.0751477	0.4294		0.0800708	0.7628
0.0843236	0.7286		0.0965456	0.772		0.0869125	0.6332		0.0753774	0.6508		0.0790794	0.8812		0.0935614	0.5608		0.077026	0.4202		0.0752571	0.4294		0.0800708	0.7636
0.0845765	0.7286		0.0966721	0.772		0.0870391	0.6332		0.0754885	0.6508		0.0791885	0.8812		0.0936871	0.5608		0.0772489	0.4202		0.0752571	0.4296		0.0804026	0.7636
0.0845765	0.7294		0.0966721	0.7724		0.0870391	0.6338		0.0754885	0.6512		0.0791885	0.8818		0.0936871	0.5624		0.0772489	0.4204		0.0753664	0.4296		0.0804026	0.7646
0.0849558	0.7294		0.0967987	0.7724		0.0874192	0.6338		0.0758215	0.6512		0.0794066	0.8818		0.0938129	0.5624		0.0773604	0.4204		0.0753664	0.431		0.0805132	0.7646
0.0849558	0.7296		0.0967987	0.7726		0.0874192	0.6342		0.0758215	0.6516		0.0794066	0.882		0.0938129	0.5626		0.0773604	0.4208		0.0754758	0.431		0.0805132	0.7648
0.085335	0.7296		0.0969252	0.7726		0.0876726	0.6342		0.0760435	0.6516		0.0795157	0.882		0.0939386	0.5626		0.0774719	0.4208		0.0754758	0.4312		0.0807344	0.7648
0.085335	0.7304		0.0969252	0.773		0.0876726	0.6356		0.0760435	0.6518		0.0795157	0.8822		0.0939386	0.5628		0.0774719	0.4212		0.0755852	0.4312		0.0807344	0.765
0.0854614	0.7304		0.0970518	0.773		0.0880527	0.6356		0.0761545	0.6518		0.0800611	0.8822		0.0943159	0.5628		0.0775833	0.4212		0.0755852	0.4316		0.0808449	0.765
0.0854614	0.731		0.0970518	0.7732		0.0880527	0.6364		0.0761545	0.6524		0.0800611	0.8824		0.0943159	0.5638		0.0775833	0.4214		0.075804	0.4316		0.0808449	0.7652
0.0858407	0.731		0.0973048	0.7732		0.0881794	0.6364		0.0762655	0.6524		0.0801702	0.8824		0.0944417	0.5638		0.0780292	0.4214		0.075804	0.432		0.0809555	0.7652
0.0858407	0.7318		0.0973048	0.774		0.0881794	0.6366		0.0762655	0.6526		0.0801702	0.8826		0.0944417	0.5648		0.0780292	0.4216		0.0759134	0.432		0.0809555	0.7654
0.0859671	0.7318		0.0974314	0.774		0.0883061	0.6366		0.0763766	0.6526		0.0802792	0.8826		0.0945674	0.5648		0.0783636	0.4216		0.0759134	0.4324		0.0810661	0.7654
0.0859671	0.733		0.0974314	0.7742		0.0883061	0.6368		0.0763766	0.6542		0.0802792	0.883		0.0945674	0.5654		0.0783636	0.422		0.0761321	0.4324		0.0810661	0.7656
0.0860936	0.733		0.0975579	0.7742		0.0884328	0.6368		0.0764876	0.6542		0.0803883	0.883		0.0946932	0.5654		0.0784751	0.422		0.0761321	0.4328		0.0811767	0.7656
0.0860936	0.7332		0.0975579	0.7746		0.0884328	0.6372		0.0764876	0.6548		0.0803883	0.8832		0.0946932	0.5656		0.0784751	0.4224		0.0763509	0.4328		0.0811767	0.7658
0.0863464	0.7332		0.097811	0.7746		0.0886862	0.6372		0.0768206	0.6548		0.0804974	0.8832		0.0951962	0.5656		0.0788095	0.4224		0.0763509	0.4332		0.0818403	0.7658
0.0863464	0.734		0.097811	0.7758		0.0886862	0.6374		0.0768206	0.655		0.0804974	0.8834		0.0951962	0.5658		0.0788095	0.4228		0.0764603	0.4332		0.0818403	0.7662
0.0865992	0.734		0.098064	0.7758		0.0888129	0.6374		0.0769316	0.655		0.0808246	0.8834		0.0955734	0.5658		0.078921	0.4228		0.0764603	0.4336		0.0821721	0.7662
0.0865992	0.7342		0.098064	0.776		0.0888129	0.638		0.0769316	0.6552		0.0808246	0.8836		0.0955734	0.5664		0.078921	0.423		0.0765697	0.4336		0.0821721	0.7666
0.0867257	0.7342		0.0981906	0.776		0.089193	0.638		0.0770426	0.6552		0.0810428	0.8836		0.0956992	0.5664		0.0792554	0.423		0.0765697	0.435		0.0825039	0.7666
0.0867257	0.7344		0.0981906	0.7764		0.089193	0.6382		0.0770426	0.6562		0.0810428	0.884		0.0956992	0.5666		0.0792554	0.425		0.0766791	0.435		0.0825039	0.767
0.0868521	0.7344		0.0983171	0.7764		0.0894463	0.6382		0.0771536	0.6562		0.0811518	0.884		0.0959507	0.5666		0.0793668	0.425		0.0766791	0.4352		0.0829463	0.767
0.0868521	0.7356		0.0983171	0.7768		0.0894463	0.6386		0.0771536	0.6564		0.0811518	0.8842		0.0959507	0.5672		0.0793668	0.4252		0.0767884	0.4352		0.0829463	0.7672
0.0872314	0.7356		0.0984436	0.7768		0.0898264	0.6386		0.0775977	0.6564		0.0812609	0.8842		0.0960765	0.5672		0.0794783	0.4252		0.0767884	0.4358		0.083278	0.7672
0.0872314	0.7362		0.0984436	0.777		0.0898264	0.6388		0.0775977	0.657		0.0812609	0.8844		0.0960765	0.5674		0.0794783	0.4254		0.0768978	0.4358		0.083278	0.7674
0.0873578	0.7362		0.0985702	0.777		0.0899531	0.6388		0.0778197	0.657		0.0815881	0.8844		0.0962022	0.5674		0.0795898	0.4254		0.0768978	0.436		0.0833886	0.7674
0.0873578	0.7366		0.0985702	0.7778		0.0899531	0.64		0.0778197	0.659		0.0815881	0.8846		0.0962022	0.5676		0.0795898	0.4268		0.0770072	0.436		0.0833886	0.7678
0.0876106	0.7366		0.0986967	0.7778		0.0900798	0.64		0.0780417	0.659		0.0820244	0.8846		0.096328	0.5676		0.0797013	0.4268		0.0770072	0.4364		0.0834992	0.7678
0.0876106	0.7378		0.0986967	0.7782		0.0900798	0.6408		0.0780417	0.6592		0.0820244	0.8848		0.096328	0.5678		0.0797013	0.4272		0.0771166	0.4364		0.0834992	0.768
0.087737	0.7378		0.0990763	0.7782		0.0905866	0.6408		0.0781528	0.6592		0.0821335	0.8848		0.0964537	0.5678		0.0799242	0.4272		0.0771166	0.4368		0.0837204	0.768
0.087737	0.7384		0.0990763	0.7784		0.0905866	0.6416		0.0781528	0.6594		0.0821335	0.885		0.0964537	0.5682		0.0799242	0.428		0.0774448	0.4368		0.0837204	0.7682
0.0878635	0.7384		0.0992028	0.7784		0.0907133	0.6416		0.0785968	0.6594		0.0822426	0.885		0.096831	0.5682		0.0801471	0.428		0.0774448	0.4374		0.083831	0.7682
0.0878635	0.739		0.0992028	0.7786		0.0907133	0.642		0.0785968	0.6606		0.0822426	0.8852		0.096831	0.5688		0.0801471	0.4288		0.0781011	0.4374		0.083831	0.7684
[truncated: 3,061 more rows]

## Sheet: Supplementary Figure 7
A	m/z = 332.0754						T	m/z = 323.0639						G	m/z = 348.0704						C	m/z = 308.0642						B	m/z = 348.0704						Sn	m/z = 322.0799						Sc	m/z = 322.0799						P
[truncated: 723 more rows]
[truncated: 35 more columns]

[truncated: 4 more sheets: Supplementary Figure 8, Supplementary Figure 12, Supplementary Figure 29b, Supplementary Figure 29c]
